# Supplementary material for: Implementation of ensemble machine learning algorithms on exome datasets for predicting early diagnosis of cancers
Source: BMC Bioinformatics. 2022 Nov 18;23:496. doi: 10.1186/s12859-022-05050-w (PMC9675216; doi:10.1186/s12859-022-05050-w)
Supplement: Supplementary file 1 — Additional file 1. The proposed ensemble learning model carried out on the synthetic dataset generated by the CTGAN method. [file 12859_2022_5050_MOESM1_ESM.csv]

	Additional file 1:�The proposed ensemble learning model carried out on the synthetic dataset generated by the CTGAN method
shiftscore	TLOD	Sample.AF	MBQ	MFRL	MMQ	Sample.AD	Sample.F1R2	Sample.F2R1	DP	GERMQ	MPOS	POPAF	Sample.DP	cancer
0.017375797	327.64	0.557659298	0.2	139.817	40.92	4.5561	13.016	8.876	172	93	16	2.44	118	High-grade serous ovarian cancer
0.026712047	16.13	0.522534735	31.61	374.928	60.6	19.7137	3.256	13.979	31	17	25	7.3	26	Intrahepatic cholangiocarcinoma
0.576540249	22.91	0.286216941	30.74	178.617	60.6	152.5723	10.106	10.829	28	18	21	7.3	114	Human Diffuse Type Gastric Cancer
0.082629569	9.96	0.306317803	36.63	3.636	60.6	4.5125	6.328	11.39	23	41	33	2.8	17	Human Diffuse Type Gastric Cancer
0.170209546	48.52	0.381886257	32.67	183.937	60.59	51.541	44.367	86.124	147	93	25	7.3	111	Human Diffuse Type Gastric Cancer
0	675.62	0.997	33.5	167.369	60.6	15.5177	6.172	45.157	149	87	13	2.88	115	Human Diffuse Type Gastric Cancer
0.466392644	495.85	0.965497766	2.24	0	60.58	0.1	3.48	0	10	29	24	2.37	10	High-grade serous ovarian cancer
0.076520909	30.82	0.542606028	38.6	232.756	60.6	0.1	2.347	5.989	27	24	19	7.3	26	Pancreatic adenocarcinoma
0.107793227	15.18	0.502114222	34.11	337.706	60.6	14.726	7.56	7.711	34	32	41	7.3	21	Intrahepatic cholangiocarcinoma
0.200477807	15.23	0.325438342	34	188.226	60.6	6.0345	2.852	11.394	18	37	32	7.3	10	Human Diffuse Type Gastric Cancer
0.881951502	101.96	0.631148218	34.89	112.84	60.6	93.463	33.208	27.08	252	19	19	7.29	230	Pancreatic adenocarcinoma
0.027807691	102.41	0.614494765	37.74	162.147	60.57	273.7374	15.246	43.597	192	89	24	4.18	261	Human Diffuse Type Gastric Cancer
0.525097366	27.96	0.534278861	31.78	1	60.6	17.4148	3.235	13.625	16	24	17	7.3	15	Intrahepatic cholangiocarcinoma
0.081637058	4.38	0.372690668	36.62	255.277	60.6	21.5391	0.458	22.31	32	23	28	7.3	60	Non BRCA1/BRCA2 familial breast cancer
0.173805359	68.38	0.533091418	30.35	169.742	52.95	124.1483	84.176	77.869	177	89	20	2.76	185	High-grade serous ovarian cancer
0.021938905	156.79	0.653737884	23.98	155.196	60.58	3.7034	9.986	2.734	60	16	22	7.28	22	High-grade serous ovarian cancer
0.057615734	6.71	0.360056285	32.8	0.064	60.6	30.0988	13.097	14.454	74	30	28	7.3	73	Human Diffuse Type Gastric Cancer
0.228031289	31.84	0.325070015	32.66	168.758	60.57	68.6908	47.319	20.119	189	93	24	7.29	94	Human Diffuse Type Gastric Cancer
0.174541476	26.33	0.419551147	35.3	1.322	60.6	0.1	2.457	3.306	10	38	28	4.42	10	Intrahepatic cholangiocarcinoma
0.032582911	8.32	0.18300452	37.45	238.445	60.57	21.1204	26.789	24.87	58	76	23	7.27	69	Non BRCA1/BRCA2 familial breast cancer
0.039108778	6.24	0.177766823	37.84	251.645	60.56	20.4705	12.829	26.58	70	86	27	7.3	82	Non BRCA1/BRCA2 familial breast cancer
0.358479321	11.51	0.480156764	35.14	250.235	60.6	8.6473	0.57	7.575	12	19	27	7.3	10	Intrahepatic cholangiocarcinoma
0.542215504	21.23	0.282667909	26.53	170.422	60.6	206.7993	10.943	8.075	65	92	25	7.3	41	Human Diffuse Type Gastric Cancer
0.544396172	54.9	0.210386623	31.42	130.098	60.55	102.5629	13.446	29.348	21	63	9	7.3	152	High-grade serous ovarian cancer
0.682461959	20.32	0.510313878	39.43	275.653	60.6	11.8843	22.635	76.362	14	10	19	7.29	10	Non BRCA1/BRCA2 familial breast cancer
0.673936731	180.39	0.331394214	36.79	0	60.57	53.1312	4.123	27.377	24	23	21	7.28	26	High-grade serous ovarian cancer
0.018229627	5.45	0.481681993	32.23	0	60.6	9.4543	0	10.091	15	11	34	7.28	16	Human Diffuse Type Gastric Cancer
0.018832681	134.93	0.10157104	37.87	225.463	38.52	111.0582	61.074	29.148	185	79	13	7.26	336	Non BRCA1/BRCA2 familial breast cancer
0.429288039	112.06	0.997	0.2	0	60.6	0.1	0	0	76	33	26	4.32	26	High-grade serous ovarian cancer
0.018787427	17.3	0.339342932	32.15	272.364	60.59	241.9963	91.515	9.543	251	32	23	7.3	183	Human Diffuse Type Gastric Cancer
0.664937496	4.22	0.321737639	32.94	176.252	60.6	30.4273	4.102	19.278	34	72	21	7.3	23	Human Diffuse Type Gastric Cancer
0.167710949	388.79	0.990721033	0.2	1.717	60.6	0.1	1.498	0.538	40	17	22	2.7	24	High-grade serous ovarian cancer
0.026491188	13.26	0.130405572	36.29	159.846	60.6	15.393	7.827	11.855	30	51	24	7.3	33	Pancreatic adenocarcinoma
0.153888691	50.18	0.624330024	33.84	262.292	60.56	5.3604	0	24.742	10	15	22	7.3	38	High-grade serous ovarian cancer
0.003760661	41.52	0.233847089	32.78	151.574	60.57	95.2232	28.597	80.607	193	93	24	7.26	157	Human Diffuse Type Gastric Cancer
0.169612025	44.51	0.337237154	32.06	178.632	60.58	112.2209	29.081	52.482	84	89	19	7.27	109	Human Diffuse Type Gastric Cancer
0.710780519	12.58	0.50131868	32.32	262.501	60.6	48.2786	34.638	26.297	95	14	27	7.27	155	Non BRCA1/BRCA2 familial breast cancer
0.181705401	4.22	0.160923457	34.08	184.975	60.6	52.4435	28.83	12.242	58	72	25	7.3	91	Human Diffuse Type Gastric Cancer
0.511562491	63.11	0.471399112	37.6	173.681	60.6	17.1291	2.972	33.087	44	25	24	7.3	27	Human Diffuse Type Gastric Cancer
0.183251398	438.81	0.526243011	26.79	152.405	60.55	110.1365	103.206	98.77	248	91	23	2.73	129	High-grade serous ovarian cancer
0.035609099	33.51	0.626320783	2.07	0	60.59	0.1	0	6.964	20	34	26	7.3	15	Pancreatic adenocarcinoma
0.243719464	8.32	0.343022785	18.74	245.816	60.6	6.8683	0	10.803	15	63	14	7.29	10	High-grade serous ovarian cancer
0.181646906	11.86	0.122330121	36.58	149.755	60.59	60.2806	21.397	26.904	64	21	22	7.29	87	Human Diffuse Type Gastric Cancer
0.017418228	17.66	0.271077166	33.35	171.362	60.59	99.8261	21.094	26.725	181	93	22	7.3	177	Human Diffuse Type Gastric Cancer
0.014722639	25.14	0.491615072	32.91	254.676	60.6	9.5357	2.47	4.79	19	33	22	7.3	10	Human Diffuse Type Gastric Cancer
0.02076928	7.4	0.247656583	27.72	168.019	60.6	124.535	27.013	30.403	118	87	22	7.27	42	Human Diffuse Type Gastric Cancer
0.078468174	12.54	0.540783334	28.14	350.064	60.6	4.4277	3.009	6	27	10	23	7.3	18	Intrahepatic cholangiocarcinoma
0.111211659	631.73	0.545724693	35.29	140.041	60.6	109.7044	91.822	152.463	322	17	17	3.19	323	High-grade serous ovarian cancer
0.433843815	255.99	0.957147495	2.38	0	60.56	0.541	3.22	7.302	34	25	19	2.86	19	Pancreatic adenocarcinoma
0.017023746	45.92	0.313448217	33.63	261.661	60.56	67.2507	38.126	29.156	172	30	18	7.28	224	Human Diffuse Type Gastric Cancer
0	285.92	0.703651378	3.96	176.393	60.58	4.7885	4.38	6.422	13	20	22	7.3	33	Human Diffuse Type Gastric Cancer
0.11304019	4.22	0.565967134	36.11	272.544	60.6	47.2906	11.306	10.385	37	18	31	7.3	25	Intrahepatic cholangiocarcinoma
0.186604773	8.23	0.215005699	34.46	124.931	60.59	53.6301	11.322	39.077	49	60	28	7.29	49	Pancreatic adenocarcinoma
0.317424497	18.47	0.443930743	29.98	3.384	60.6	2.4103	0	14.516	19	21	26	7.3	13	Intrahepatic cholangiocarcinoma
0	26.32	0.997	41.42	141.135	60.6	0.1	4.87	3.64	27	25	17	7.3	24	Pancreatic adenocarcinoma
0.014943685	27.2	0.693287663	32.39	176.671	60.6	96.7203	11.538	26.028	56	4	26	7.28	43	Human Diffuse Type Gastric Cancer
0.061264536	343.15	0.958469614	3.39	0	60.6	0.1	0	1.488	32	19	20	2.45	28	Pancreatic adenocarcinoma
0.003855758	12.64	0.379555373	37.79	268.26	60.6	6.3481	3.319	14.56	20	70	23	7.3	10	Human Diffuse Type Gastric Cancer
0	142.24	0.997	3.82	5.996	60.6	0.1	0	0	21	17	24	4.5	40	Pancreatic adenocarcinoma
0.964346387	12.1	0.418273744	33.78	144.654	60.59	38.2843	25.199	30.064	72	55	26	7.28	76	Human Diffuse Type Gastric Cancer
0.16892073	28.31	0.36465881	0.2	0	60.55	0.1	3.185	13.601	46	41	21	7.28	58	Human Diffuse Type Gastric Cancer
0.286624929	21.6	0.279162492	31.25	9.19	60.6	22.9911	10.167	8.714	24	44	32	7.3	22	Intrahepatic cholangiocarcinoma
0.015346367	4.22	0.550198344	33.35	104.367	60.6	79.9373	0.03	29.205	23	51	22	7.3	14	Pancreatic adenocarcinoma
0.019160815	249.57	0.39660103	35.15	234.728	60.6	63.4401	146.486	17.797	378	42	20	7.29	160	High-grade serous ovarian cancer
0.06725042	13.99	0.454679441	34.47	313.339	60.6	11.4581	6.327	7.884	26	18	34	7.29	31	Intrahepatic cholangiocarcinoma
0.321944009	142.03	0.996974838	0.2	176.727	60.6	0.1	0	43.713	56	52	21	2.34	29	Pancreatic adenocarcinoma
0.023248005	9.98	0.370032018	33.84	261.024	60.6	146.3097	6.241	32.312	11	62	27	7.29	18	Non BRCA1/BRCA2 familial breast cancer
0.185309078	5.25	0.286457444	35.73	272.165	60.6	31.9213	7.696	26.79	52	22	27	7.3	62	Non BRCA1/BRCA2 familial breast cancer
0.214026434	35.97	0.405408879	36.18	0	60.56	0.1	6.371	3.647	20	1	24	2.44	13	Intrahepatic cholangiocarcinoma
0.17111415	37.42	0.277525093	26.77	123.645	60.55	41.6312	45.113	19.837	399	86	18	7.27	65	Pancreatic adenocarcinoma
0.519739275	157.16	0.94403896	37.7	0	60.6	4.5303	0.466	14.444	26	21	25	7.3	26	Human Diffuse Type Gastric Cancer
0.956990761	30.02	0.361454743	26.19	264.658	60.59	31.4506	41.113	27.414	115	27	24	7.29	47	Human Diffuse Type Gastric Cancer
0.734987818	80.99	0.35138119	35.68	0	60.58	8.4554	5.403	5.269	23	13	23	4.45	21	Human Diffuse Type Gastric Cancer
0.16986067	12.18	0.363511537	34.71	252.638	60.6	116.4147	10.123	13.09	322	84	23	7.3	198	Non BRCA1/BRCA2 familial breast cancer
0.061991872	4.22	0.156055036	34.26	178.416	60.6	29.525	7.58	23.231	45	77	12	7.3	120	High-grade serous ovarian cancer
0.292136634	93.67	0.468983086	33.89	3.482	60.6	6.7299	4.695	7.263	24	18	20	2.48	12	Intrahepatic cholangiocarcinoma
0.024156451	4.52	0.26830926	28.26	0	60.6	92.7755	13.734	32.072	31	63	30	7.3	67	Human Diffuse Type Gastric Cancer
0.169528269	10.95	0.387654697	29.18	219.641	60.6	25.2338	17.517	11.915	15	37	32	7.29	16	Human Diffuse Type Gastric Cancer
0.172365311	4.22	0.154974785	36.51	259.251	60.6	18.2324	8.899	34.154	47	32	23	7.3	42	Non BRCA1/BRCA2 familial breast cancer
0.803099928	242.27	0.47548453	1.59	277.291	60.6	10.0789	9.722	3.175	37	10	24	7.28	56	Non BRCA1/BRCA2 familial breast cancer
0.565342476	592.32	0.981850423	0.2	124.107	60.59	0.5743	12.607	33.432	150	26	22	2.55	94	High-grade serous ovarian cancer
0.030110563	24.57	0.315465249	35.32	166.312	60.58	97.5905	28.651	21.884	85	27	23	3.24	74	Human Diffuse Type Gastric Cancer
0.023175294	57.13	0.150953694	31.26	161.407	32.41	147.9946	10.395	54.063	127	74	22	4.15	122	Human Diffuse Type Gastric Cancer
0.027135898	248.54	0.962821663	2.42	119.725	60.57	2.5371	6.617	30.949	147	27	28	2.54	150	Pancreatic adenocarcinoma
0.496749537	26.56	0.395301599	34.2	0	60.6	2.1811	0	1.61	25	25	36	7.3	10	Intrahepatic cholangiocarcinoma
0.016337665	27.76	0.797590468	31.59	153.091	60.58	82.2174	9.249	36.668	57	7	22	7.3	40	Human Diffuse Type Gastric Cancer
0.175425326	29.83	0.356860414	31.66	156.322	60.56	58.8681	16.997	22.721	241	54	27	2.83	136	Human Diffuse Type Gastric Cancer
0.241542745	89.52	0.663879706	38.11	251.149	60.55	1.4871	4.682	1.759	18	20	29	7.29	10	Non BRCA1/BRCA2 familial breast cancer
0	12.78	0.357765293	35.99	1.49	60.6	5.6359	4.02	13.133	14	25	19	7.3	10	Intrahepatic cholangiocarcinoma
0.209549339	30.09	0.727977321	36.69	267.827	60.6	6.5232	3.209	12.116	22	5	33	7.3	11	Intrahepatic cholangiocarcinoma
0.016386801	4.22	0.559260987	39.05	270.294	60.6	5.0065	2.437	13.007	18	15	25	7.3	10	Non BRCA1/BRCA2 familial breast cancer
0	297.27	0.967304269	4.12	224.858	60.59	0.1	3.497	2.899	10	27	18	7.29	10	Non BRCA1/BRCA2 familial breast cancer
0.052635007	62.87	0.927218229	0.2	168.757	60.59	0.1	59.311	10.595	218	28	22	7.3	27	Pancreatic adenocarcinoma
0.014727323	87.9	0.918924239	34.66	5.121	60.6	8.1204	0.992	3.685	65	31	21	3.01	25	Human Diffuse Type Gastric Cancer
0.314662066	35.86	0.309766273	34.98	155.243	60.58	88.8567	143.166	91.506	233	9	23	7.3	158	Human Diffuse Type Gastric Cancer
0.899566157	38.41	0.57126806	35.23	171.437	60.56	30.7274	2.169	12.759	48	34	38	7.3	57	Pancreatic adenocarcinoma
0.179384329	61.79	0.391047811	30.78	132.688	60.6	74.0851	49.676	15.256	134	19	24	7.26	233	Intrahepatic cholangiocarcinoma
0.031527517	14.38	0.524943367	34.24	268.177	60.6	21.5885	29.221	11.71	142	24	22	7.28	24	Non BRCA1/BRCA2 familial breast cancer
0.017198536	47.97	0.246915415	17.58	174.307	60.56	24.4755	4.937	33.466	67	23	25	2.07	126	Pancreatic adenocarcinoma
0.028600448	4.22	0.310435357	36.81	132.606	60.6	48.1711	0	28.867	73	59	25	7.29	72	Pancreatic adenocarcinoma
0.180513	31.19	0.236542984	31.5	162.342	60.56	87.4194	11.561	18.257	81	69	21	7.3	60	Human Diffuse Type Gastric Cancer
0.089472634	80.24	0.438114315	29.69	173.576	60.6	15.3383	13.478	29.843	48	23	25	7.29	28	Human Diffuse Type Gastric Cancer
0.22515179	93.83	0.480085764	36.93	245.751	60.58	3.1037	11.388	26.226	114	15	26	7.27	46	Non BRCA1/BRCA2 familial breast cancer
0.228070206	28.14	0.274126819	34.78	0	60.6	17.6156	2.962	6.958	28	1	23	7.29	16	Intrahepatic cholangiocarcinoma
0.177324636	27.44	0.345886358	31.32	3.072	60.6	6.7792	3.329	5.425	31	51	29	7.29	10	Intrahepatic cholangiocarcinoma
0.383884342	4.22	0.20617179	29.22	3.925	60.6	10.9478	2.618	7.975	43	63	27	4.63	19	Human Diffuse Type Gastric Cancer
0.313011131	444.11	0.967696807	0.2	0.6	60.6	65.2287	9.173	19.739	326	28	27	2.53	104	High-grade serous ovarian cancer
0.174678865	44.28	0.330379175	37.78	180.257	60.57	102.6546	58.967	30.329	89	37	16	4.34	101	Human Diffuse Type Gastric Cancer
0.174447631	587.99	0.490459373	37.95	219.907	60.6	103.2776	63.72	77.98	203	92	23	7.29	219	Non BRCA1/BRCA2 familial breast cancer
0.008456834	20.66	0.428107073	32.69	136.247	60.59	22.1578	9.367	4.872	14	6	22	7.3	21	Human Diffuse Type Gastric Cancer
0.023080688	14.75	0.190302679	36.82	2.499	60.6	31.9365	7.05	32.329	30	36	33	7.3	22	Intrahepatic cholangiocarcinoma
0.117467217	28.91	0.180085993	32.38	4.665	60.6	5.4886	2.059	3.284	13	15	20	7.27	15	Intrahepatic cholangiocarcinoma
0.022053021	4.22	0.313758752	36.35	245.993	60.6	10.7236	6.502	10.554	18	18	28	7.29	16	Non BRCA1/BRCA2 familial breast cancer
0.040454127	481.79	0.697132091	34.57	254.362	40.53	131.6017	49.367	58.782	193	93	27	7.28	244	Non BRCA1/BRCA2 familial breast cancer
0.076384719	43.63	0.577540614	38.78	241.803	60.6	5.0919	0.573	4.697	26	13	24	7.29	10	Pancreatic adenocarcinoma
0.058440371	19.77	0.527988662	31.04	2.492	60.6	2.2592	10.316	14.786	29	16	24	7.29	14	Intrahepatic cholangiocarcinoma
0.578576869	18.88	0.921602654	1.35	253.635	60.6	0.1	1.651	6.256	15	15	24	7.29	10	Non BRCA1/BRCA2 familial breast cancer
0.018258664	59.21	0.446389982	35.43	167.618	60.6	43.2241	16.578	6.477	66	93	27	7.3	65	Human Diffuse Type Gastric Cancer
0.091117618	46.53	0.375897236	28.35	267.958	60.6	10.431	8.131	16.834	25	57	15	7.27	17	Intrahepatic cholangiocarcinoma
0.173016476	4.22	0.299504831	30.03	248.917	60.57	22.2027	9.278	18.796	56	76	25	7.27	66	Human Diffuse Type Gastric Cancer
0.003182163	482.45	0.545887203	3.02	0	60.58	0.1	4.337	5.999	413	18	22	2.2	193	High-grade serous ovarian cancer
0.061600682	7.14	0.411514821	37.19	251.298	60.6	0.1	0	9.759	41	1	31	7.3	25	Non BRCA1/BRCA2 familial breast cancer
0.228277549	30.31	0.953860201	30.76	3.034	60.6	5.8175	0.607	0.535	32	15	24	7.3	10	Intrahepatic cholangiocarcinoma
0.289829157	22.43	0.755374267	30.82	262.031	60.58	12.328	3.54	3.554	25	27	30	7.29	16	Intrahepatic cholangiocarcinoma
0.939173305	126.98	0.211582039	34.64	179.214	60.6	93.2377	38.254	64.421	225	91	24	7.3	130	Human Diffuse Type Gastric Cancer
0.179853817	22.11	0.287658027	39.03	263.584	60.6	29.0405	5.003	26.537	24	84	18	7.3	74	Human Diffuse Type Gastric Cancer
0.011523647	18.56	0.374691227	35.58	5.308	60.6	14.8049	5.283	2.472	25	16	35	7.3	10	Intrahepatic cholangiocarcinoma
0.024377886	4.22	0.0961289	35.2	243.562	60.58	37.5651	18.775	25.567	61	63	28	7.3	84	Non BRCA1/BRCA2 familial breast cancer
1	601.23	0.273082442	32.47	173.868	60.6	157.6825	54.012	42.14	102	88	21	7.28	102	Human Diffuse Type Gastric Cancer
0.013062288	457.36	0.957525591	0.2	147.714	60.6	0.1	6.364	13.459	52	34	23	7.29	43	High-grade serous ovarian cancer
0.170377293	27.53	0.599623246	38.33	4.981	60.6	7.0139	8.404	7.107	14	11	29	7.3	10	Intrahepatic cholangiocarcinoma
0.253549131	48.81	0.414259532	33.3	160.877	60.6	68.7094	16.744	55.722	19	17	19	7.27	39	Human Diffuse Type Gastric Cancer
0.175106299	35.03	0.304081985	30.12	172.957	60.55	66.8402	62.2	30.343	192	22	20	7.27	431	Human Diffuse Type Gastric Cancer
0.188091681	265.55	0.392813652	36.41	157.077	60.55	103.7796	86.024	108.261	254	93	22	7.3	276	High-grade serous ovarian cancer
0.169211051	22.02	0.326842121	32.98	277.257	60.59	0.1	16.507	14.226	77	20	23	7.29	44	Intrahepatic cholangiocarcinoma
0.324180963	70.43	0.971774711	2.94	0	60.6	0.1	0	6.384	17	57	24	7.28	12	Pancreatic adenocarcinoma
0.170377095	155.97	0.765603354	1.07	2.308	60.55	3.4154	8.735	6.867	31	17	13	2.65	19	Human Diffuse Type Gastric Cancer
0.08292876	266.5	0.586636423	0.27	249.069	60.6	11.6582	3.596	14.105	22	22	22	7.3	47	Human Diffuse Type Gastric Cancer
0.176367357	236.46	0.990017637	0.84	225.809	60.59	0.1	0	0	20	20	25	7.3	104	High-grade serous ovarian cancer
0.012475516	4.38	0.452452039	35.87	262.474	60.6	14.2343	4.584	7.466	21	3	28	7.3	10	Non BRCA1/BRCA2 familial breast cancer
0.015292456	5.08	0.386315073	32.59	0	60.6	9.1417	0	11.801	34	1	34	7.27	10	Intrahepatic cholangiocarcinoma
0.039017828	88.04	0.491754401	28.15	101.572	60.56	149.6336	25.991	22.491	37	81	31	7.28	130	High-grade serous ovarian cancer
0.751082038	27.52	0.531031268	31.72	0	60.6	14.7752	0	13.545	34	15	35	7.3	10	Intrahepatic cholangiocarcinoma
0.026565787	4.22	0.095706	35.61	264.883	60.6	21.6862	10.879	24.201	47	41	21	7.29	64	Non BRCA1/BRCA2 familial breast cancer
0.023815266	18.19	0.216044742	34.57	123.548	60.6	0.1	3.289	4.724	34	4	25	4.35	51	Pancreatic adenocarcinoma
0.495534783	72.69	0.451897017	37.82	0	60.6	108.3507	136.409	98.66	214	20	21	2.35	142	High-grade serous ovarian cancer
0.171610175	24.33	0.10543596	31.85	208.475	60.6	22.2508	10.289	17.772	57	93	20	7.3	13	Human Diffuse Type Gastric Cancer
0.18292852	268.21	0.477909249	31.69	176.632	60.59	111.7979	76.221	108.757	246	93	23	7.27	60	High-grade serous ovarian cancer
0.166829058	112.14	0.531919832	30.48	0	60.59	31.329	5.455	15.668	52	21	23	7.3	88	Human Diffuse Type Gastric Cancer
0.013944787	4.22	0.36466564	34.27	6.511	60.6	15.6847	0	1.948	30	32	29	7.3	10	Intrahepatic cholangiocarcinoma
0.166926112	35.52	0.374468737	27.52	0	60.6	22.3925	0.819	22.193	45	43	12	7.3	20	Human Diffuse Type Gastric Cancer
0.716375556	29.31	0.647884417	31.46	3.747	60.6	10.1869	5.037	6.534	25	51	25	7.3	14	Intrahepatic cholangiocarcinoma
0	71.15	0.543505706	34.6	353.533	60.6	5.3923	5.825	11.711	25	13	30	7.28	19	Intrahepatic cholangiocarcinoma
0.006447111	41.57	0.369725461	33.31	184.55	60.57	67.0386	20.944	21.468	52	86	21	7.28	112	Human Diffuse Type Gastric Cancer
0.084725071	29.48	0.4834299	38.11	0	60.6	0.8861	3.04	12.989	25	17	19	7.3	10	Intrahepatic cholangiocarcinoma
0.038550601	21.26	0.415892384	38.33	202.145	60.6	15.1693	5.802	10.353	29	18	18	7.3	20	Intrahepatic cholangiocarcinoma
0.469209317	136.91	0.958722644	39.05	3.254	60.6	0.1	0	0	48	17	23	7.28	18	Human Diffuse Type Gastric Cancer
0.029573082	14.86	0.341739236	37.8	0	60.59	8.6019	6.994	20.993	76	11	23	7.27	51	Human Diffuse Type Gastric Cancer
0.02171271	362.17	0.375673107	32.6	167.594	60.57	78.6937	49.889	21.86	168	93	24	7.29	272	Human Diffuse Type Gastric Cancer
0.234356742	12.3	0.248083227	31.49	334.411	60.6	31.7092	0	16.901	21	2	19	7.3	12	Intrahepatic cholangiocarcinoma
0.023237873	352.23	0.47778908	32.68	149.332	42.56	81.2713	60.468	76.177	260	93	15	7.26	215	High-grade serous ovarian cancer
0.001233976	40.89	0.281276677	38.13	240.43	60.6	17.9505	13.325	9.945	10	32	27	7.3	23	Intrahepatic cholangiocarcinoma
0.176241345	60.15	0.479598244	36.36	160.979	60.58	102.3547	22.011	82.714	169	36	22	3.03	16	Human Diffuse Type Gastric Cancer
0.007175674	92.04	0.115071375	38.05	155.365	60.6	21.4476	15.147	26.802	76	9	21	7.27	58	Non BRCA1/BRCA2 familial breast cancer
0.580860032	1032.75	0.343473842	34.94	167.327	43.11	141.069	89.523	99.862	247	89	23	7.29	193	High-grade serous ovarian cancer
0.019050759	12.6	0.402909477	37.43	249.194	60.58	14.8607	0	2.427	34	88	24	7.3	46	Non BRCA1/BRCA2 familial breast cancer
0.310440236	464.54	0.371980017	1.01	122.759	60.58	24.7015	2.913	4.715	65	43	21	7.28	54	Pancreatic adenocarcinoma
0.007395952	4.22	0.304137886	34.68	255.473	60.59	39.0809	8.349	29.509	49	29	22	7.3	51	Non BRCA1/BRCA2 familial breast cancer
0.000988069	30.9	0.357707652	29.07	0	60.6	28.8883	4.096	12.175	40	55	24	7.3	37	Human Diffuse Type Gastric Cancer
1	9.51	0.20455745	35.62	165.602	60.6	41.1304	12.014	23.047	88	57	23	7.28	354	Pancreatic adenocarcinoma
0.01271671	26.77	0.557681606	32.14	0	60.6	19.9481	4.665	6.496	14	27	40	7.3	13	Intrahepatic cholangiocarcinoma
0.187358228	768.89	0.422861289	30.67	134.444	51.79	111.4792	92.352	81.478	211	25	22	2	160	High-grade serous ovarian cancer
0.011296464	75.85	0.47643652	31.37	249.186	60.6	0.7778	5.022	9.488	36	17	28	7.29	10	Human Diffuse Type Gastric Cancer
0.008282069	6.1	0.154576339	34.11	248.338	60.6	20.8163	3.078	33.639	21	9	27	7.3	11	Non BRCA1/BRCA2 familial breast cancer
0.173848118	172.81	0.525674267	31.99	167.327	60.58	93.9912	43.923	25.645	249	53	23	7.29	185	Human Diffuse Type Gastric Cancer
0	288.38	0.997	34.43	167.797	60.55	7.5093	3.189	16.196	31	24	18	3.06	34	High-grade serous ovarian cancer
0.187748468	4.22	0.362786021	40.01	255.867	60.56	53.9456	26.192	28.245	176	68	26	7.3	200	Non BRCA1/BRCA2 familial breast cancer
0.06596527	142.5	0.962996863	3.45	4.855	60.59	0.1	4.07	11.051	25	25	27	7.29	10	Non BRCA1/BRCA2 familial breast cancer
0.38688533	4.26	0.227994586	34.58	357.194	60.6	8.951	3.573	9.645	24	13	30	7.3	12	Intrahepatic cholangiocarcinoma
0.016915922	90.05	0.997	0.2	263.672	60.58	0.1	0	4.872	39	24	24	7.28	10	High-grade serous ovarian cancer
0.178192668	55.69	0.49692794	38.8	255.399	60.6	22.5319	3.52	10.591	133	21	24	7.26	62	Non BRCA1/BRCA2 familial breast cancer
0.091675591	37.87	0.652553402	36.5	4.682	60.6	0.1	3.779	11.5	28	34	18	7.3	12	Intrahepatic cholangiocarcinoma
0.170489165	16.81	0.432126035	32.33	0.108	60.58	93.5773	54.952	27.829	80	25	23	7.28	190	Human Diffuse Type Gastric Cancer
0.325968163	216.47	0.938546745	0.2	167.782	60.56	28.6508	11.587	5.441	44	9	21	7.29	65	Human Diffuse Type Gastric Cancer
0.541704152	35.37	0.474003237	33.64	241.153	60.6	14.4691	10.282	4.745	20	11	24	7.29	25	Human Diffuse Type Gastric Cancer
0.01617504	13.59	0.373885901	36.31	0.034	60.6	22.7863	11.088	8.858	27	18	25	7.3	31	Intrahepatic cholangiocarcinoma
0.181054833	15.2	0.395708413	33.87	6.708	60.6	0.8938	1.456	11.953	14	15	22	7.3	14	Intrahepatic cholangiocarcinoma
0.02437996	50.43	0.500163572	34.63	3.061	60.59	14.6779	7.111	16.767	26	55	21	7.29	10	Human Diffuse Type Gastric Cancer
0.203684494	76.49	0.572845845	36.04	171.551	60.59	53.4364	15.225	21.626	33	14	19	7.3	66	Human Diffuse Type Gastric Cancer
0.250929983	10.53	0.997	37.4	0	60.6	10.6522	0.321	7.381	10	17	15	7.3	10	Human Diffuse Type Gastric Cancer
0.0071249	4.22	0.224435057	35.02	179.941	60.55	131.0994	14.268	28.619	208	93	22	7.29	369	Human Diffuse Type Gastric Cancer
0.01740541	12.81	0.489579411	33.96	277.717	60.56	12.6638	5.43	11.316	25	12	23	7.3	17	Non BRCA1/BRCA2 familial breast cancer
0.159271677	4.22	0.280826124	30.21	292.289	60.6	32.2486	5.99	13.056	51	67	23	7.3	30	Human Diffuse Type Gastric Cancer
0.011183519	148.66	0.676169413	0.2	127.255	44.94	70.7018	41.139	53.375	74	93	18	3.23	243	Pancreatic adenocarcinoma
0.016412023	27.83	0.956488391	30.16	181.103	60.58	5.4198	14.428	7.478	34	6	20	3.06	61	Human Diffuse Type Gastric Cancer
0.377221104	7.67	0.974531324	0.2	3.465	60.59	5.3089	0	0.752	23	24	24	4.37	16	Human Diffuse Type Gastric Cancer
0.012624125	17.98	0.366158853	32.45	322.579	60.6	8.9477	2.394	13.906	17	1	21	7.3	20	Intrahepatic cholangiocarcinoma
0.030540543	4.35	0.438074982	36.65	258.794	60.57	29.6491	7.01	30.411	61	17	28	7.29	59	Non BRCA1/BRCA2 familial breast cancer
0.98923294	448.24	0.400840626	32.43	99.087	43.17	171.4905	106.319	99.782	250	93	21	7.29	212	High-grade serous ovarian cancer
0.084424937	26.06	0.480302599	29.43	320.528	60.6	13.1682	1.743	11.878	34	15	29	7.3	10	Intrahepatic cholangiocarcinoma
0.183797299	153.48	0.278987466	22.63	102.982	60.6	51.7041	35.819	105.71	54	19	27	7.29	88	Pancreatic adenocarcinoma
0.39848096	368.16	0.77486173	0.69	159.517	60.6	4.6421	1.864	6.366	38	86	23	7.3	22	Pancreatic adenocarcinoma
0.019961769	183.03	0.506595189	39.09	256.683	60.59	0.9147	8.836	24.685	142	93	25	7.3	66	High-grade serous ovarian cancer
0.558490711	322.37	0.989118708	32.71	2.494	60.6	0.1	7.072	3.298	15	87	28	2.59	36	Human Diffuse Type Gastric Cancer
0.718200119	22.8	0.519703529	21.64	224.691	60.6	0.9354	0	1.068	31	16	23	7.28	18	Pancreatic adenocarcinoma
0.01429578	138.69	0.836334212	39.3	237.53	60.6	6.5718	7.575	0.916	24	10	45	7.3	17	Intrahepatic cholangiocarcinoma
0.016825567	611.65	0.486153586	20.49	0	60.6	37.9612	7.929	18.062	64	93	23	7.3	56	Human Diffuse Type Gastric Cancer
0.022306412	82.62	0.255456072	34.09	154.159	60.6	90.3614	62.058	95.017	148	29	21	7.28	244	Human Diffuse Type Gastric Cancer
0.17770215	13.62	0.308793384	33.5	166.702	60.6	134.4655	68.539	64.609	183	82	24	7.28	182	Human Diffuse Type Gastric Cancer
0.075703374	28.64	0.513063998	34.74	257.669	60.6	7.9917	2.852	18.955	34	17	22	7.3	22	Intrahepatic cholangiocarcinoma
0.11611553	43.27	0.451595898	33.59	0	60.59	26.0298	16.085	26.724	76	5	18	7.29	42	Human Diffuse Type Gastric Cancer
1	8.17	0.350990374	34.47	109.776	60.55	111.7231	19.483	17.842	268	91	15	7.24	54	Pancreatic adenocarcinoma
0.042083498	45.13	0.917696657	0.2	1.167	60.6	0.1	0	0	11	17	20	7.3	10	Intrahepatic cholangiocarcinoma
0.05141939	15.7	0.36381867	29.16	4.004	60.6	8.5092	1.504	10.122	27	33	18	7.3	18	Intrahepatic cholangiocarcinoma
0.004108135	117.52	0.706726533	37.18	108.141	60.59	7.4517	8.17	17.491	29	24	23	7.28	22	Pancreatic adenocarcinoma
0.176973055	4.99	0.310783644	29.86	180.558	60.6	220.4218	1.916	16.365	67	5	24	7.3	38	Human Diffuse Type Gastric Cancer
0.015062351	43.67	0.900427051	33.4	4.618	60.6	12.8765	2.055	4.362	63	22	21	7.3	25	Human Diffuse Type Gastric Cancer
0.198380884	6.72	0.238799272	33.72	0	60.6	10.9401	11.393	13.347	29	48	34	7.3	15	Human Diffuse Type Gastric Cancer
0.029982924	26.78	0.323364267	32.24	232.032	60.6	3.861	40.796	9.658	10	14	23	7.28	10	Non BRCA1/BRCA2 familial breast cancer
0.24098756	4.22	0.405995796	36.08	257.273	60.6	18.0331	7.546	5.788	18	46	42	7.3	31	Pancreatic adenocarcinoma
0.014059558	18.49	0.366326393	30.75	1.878	60.6	4.2414	1.413	4.182	12	21	21	7.3	11	Human Diffuse Type Gastric Cancer
0.395923816	462.95	0.391781157	30.63	168.921	60.6	126.0074	30.932	68.044	124	18	27	7.28	259	Human Diffuse Type Gastric Cancer
0.019222133	67.3	0.164542794	33.71	268.168	60.6	145.1841	25.239	23.852	49	41	20	7.28	80	Non BRCA1/BRCA2 familial breast cancer
0.32296812	299.65	0.995079824	0.2	0.007	60.6	6.7631	4.528	166.125	83	91	11	7.3	82	Human Diffuse Type Gastric Cancer
0.015190407	71.1	0.474832718	33.54	232.498	60.6	25.2486	14.122	7.018	22	16	20	7.28	159	Non BRCA1/BRCA2 familial breast cancer
0.042940707	18.98	0.547844355	39.34	93.027	60.6	4.1929	1.796	11.003	15	28	20	7.3	10	Pancreatic adenocarcinoma
0.022056578	23.57	0.724811476	37.32	260.567	60.6	72.5441	13.498	53.414	205	43	25	7.3	129	Non BRCA1/BRCA2 familial breast cancer
0.170737143	43.01	0.364052214	20.57	0.735	60.58	0.1	2.652	13.825	26	20	21	7.3	50	Pancreatic adenocarcinoma
0.07981384	346.86	0.970996125	0.2	0	60.55	5.7685	4.843	12.234	168	8	26	3.11	42	Human Diffuse Type Gastric Cancer
0.024870929	11.68	0.338218719	36.26	241.537	60.6	4.9405	1.46	2.899	21	20	27	7.3	15	Non BRCA1/BRCA2 familial breast cancer
0.010987134	31.3	0.424596052	33.54	0.565	60.6	9.7833	3.428	14.39	132	23	31	7.3	34	Human Diffuse Type Gastric Cancer
0.263816524	40.38	0.237194686	34	0	60.59	45.5654	13.256	17.777	90	79	26	7.29	59	Human Diffuse Type Gastric Cancer
0.014814757	20.84	0.251187312	37.64	248.927	60.58	73.2491	3.293	25.721	44	53	22	7.3	81	Non BRCA1/BRCA2 familial breast cancer
0.008498654	7.95	0.313163425	37.88	248.114	60.6	73.2921	26.292	15.098	25	72	24	7.28	77	Non BRCA1/BRCA2 familial breast cancer
0.019842611	46.75	0.223027636	32.09	264.804	60.6	32.255	4.721	27.56	34	49	22	7.3	57	Non BRCA1/BRCA2 familial breast cancer
0.501484817	62.71	0.997	27.66	182.573	60.6	45.8098	5.274	23.227	41	24	24	7.3	38	Human Diffuse Type Gastric Cancer
0.610185505	90.5	0.949295721	0.2	0	60.6	0.1	1.106	3.322	46	23	24	7.3	17	Human Diffuse Type Gastric Cancer
0.993442287	137.96	0.187439283	29.75	178.87	60.59	169.5029	62.328	80.456	252	93	27	7.3	169	Human Diffuse Type Gastric Cancer
0.034252968	21.1	0.704653471	36.63	261.394	60.58	28.4701	4.136	6.525	61	20	26	7.29	31	Non BRCA1/BRCA2 familial breast cancer
0.043055312	4.22	0.362822765	27.96	166.387	60.6	48.4347	9.317	22.411	43	25	25	7.3	54	Human Diffuse Type Gastric Cancer
0.175770216	22.55	0.240740681	20.69	196.504	60.59	8.6823	5.633	7.168	58	15	19	7.3	24	High-grade serous ovarian cancer
0.014040747	4.22	0.417436034	34.69	310.068	60.6	12.2907	15.696	10.251	14	20	19	7.3	14	Human Diffuse Type Gastric Cancer
0.021269992	9.77	0.131090802	38.19	260.18	60.55	45.4752	32.606	31.482	54	93	26	7.3	85	Non BRCA1/BRCA2 familial breast cancer
0.010045471	30.97	0.328942476	36.97	286.369	60.6	13.6883	1.23	13.924	16	12	23	4.69	29	Human Diffuse Type Gastric Cancer
0.55575576	83.35	0.378091808	34.66	166.379	60.58	24.0708	12.575	20.707	147	20	27	7.3	56	Human Diffuse Type Gastric Cancer
0.503714901	13.94	0.322861799	32.42	253.252	60.6	17.938	2.387	24.192	17	86	15	7.29	24	Human Diffuse Type Gastric Cancer
0.186831041	4.51	0.224762873	35.11	146.187	60.59	166.2945	11.547	47.445	123	46	26	7.27	59	Human Diffuse Type Gastric Cancer
0.379516422	4.64	0.107070598	36.8	3.313	60.6	6.4024	0	13.768	29	24	25	7.3	10	Intrahepatic cholangiocarcinoma
0.074898269	4.22	0.509067526	31.65	244.094	60.6	8.748	2.3	13.728	31	47	33	7.3	26	Human Diffuse Type Gastric Cancer
0.579664056	34.17	0.171809635	34.47	243.882	60.6	30.3454	0	11.782	32	44	14	7.3	21	Human Diffuse Type Gastric Cancer
0.465021385	138.51	0.997	1.52	0	60.6	0.1	0	0	18	18	25	3.91	10	Pancreatic adenocarcinoma
0.596754469	56.96	0.976268615	1.42	0	60.6	0.6872	7.096	86.624	22	23	18	2.35	17	Pancreatic adenocarcinoma
0.093538781	36.52	0.344991706	32.26	146.788	60.59	39.3521	78.888	13.537	72	93	24	7.25	93	Pancreatic adenocarcinoma
0.5128699	229.77	0.997	0.2	2.535	60.58	0.1061	1.427	1.811	45	24	20	7.28	11	High-grade serous ovarian cancer
0.022411473	16.24	0.247957935	34.02	0	60.6	15.2841	1.157	8.235	18	26	19	7.3	18	Human Diffuse Type Gastric Cancer
0	410.85	0.438929815	22.46	239.831	60.59	10.4248	8.413	7.936	34	16	21	2.9	51	Human Diffuse Type Gastric Cancer
0.09558751	11.31	0.268543747	35.23	6.381	60.6	13.4652	0	3.814	13	11	24	7.29	10	Intrahepatic cholangiocarcinoma
0.180050325	313.85	0.997	1.72	0.256	60.56	0.1	0	0	10	13	25	7.3	10	Pancreatic adenocarcinoma
0.086980852	22.58	0.189941392	38.79	0	60.6	44.5724	12.774	23.298	59	73	23	7.29	68	Human Diffuse Type Gastric Cancer
0.469250444	37.44	0.683874798	36.46	1.73	60.6	12.48	8.921	9.635	28	19	17	7.3	18	Intrahepatic cholangiocarcinoma
0.685500121	20.18	0.189884712	25.18	172.555	60.6	141.4294	5.029	11.399	192	90	19	4.22	131	Pancreatic adenocarcinoma
0.177196349	212.21	0.626281242	33.8	243.978	60.6	148.1394	48.689	10.356	66	52	27	7.3	160	Human Diffuse Type Gastric Cancer
0.02510723	340.72	0.191718943	30.14	157.382	60.56	97.913	71.599	78.072	295	90	17	7.29	178	High-grade serous ovarian cancer
0.173808743	26.44	0.576595852	37.28	142.496	60.56	9.1756	5.22	25.337	29	11	27	7.3	56	Pancreatic adenocarcinoma
0.012933	5.58	0.230176314	31.57	0.668	60.6	18.6805	1.228	13.041	24	24	36	7.3	24	Intrahepatic cholangiocarcinoma
0	68.55	0.366134699	32.36	173.838	60.59	35.9223	16.046	24.228	168	34	22	7.3	158	Human Diffuse Type Gastric Cancer
0.111582422	100.06	0.429345318	37.14	0	60.6	4.0038	15.283	8.992	59	7	27	2.71	50	Human Diffuse Type Gastric Cancer
0.308004006	360.82	0.997	0.73	0	60.57	0.1	6.988	5.483	34	28	26	2.22	22	Pancreatic adenocarcinoma
0.00495807	420.12	0.981689529	38.56	240.561	60.6	1.4397	8.698	93.422	242	12	26	7.3	120	Non BRCA1/BRCA2 familial breast cancer
0.014652665	170.8	0.222673095	32.42	336.783	60.6	108.6022	25.496	37.089	76	63	25	7.28	79	Human Diffuse Type Gastric Cancer
0.021984764	106.47	0.997	1.36	2.373	60.6	1.4682	9.611	11.88	66	1	23	7.3	34	High-grade serous ovarian cancer
0.019153977	5.84	0.165454892	19.87	173.051	60.6	27.7633	24.943	26.077	135	34	21	7.27	108	Pancreatic adenocarcinoma
0.004678482	27.94	0.425929657	35.09	0.359	60.6	0.1	0.817	5.086	15	17	20	7.3	10	Intrahepatic cholangiocarcinoma
0.084110275	144.91	0.413130994	35.26	239.207	60.54	4.4468	1.526	13.307	68	10	23	7.3	10	Non BRCA1/BRCA2 familial breast cancer
0.176521429	906.57	0.686766639	31.28	180.357	60.6	49.4548	91.409	42.996	198	89	23	2.79	230	High-grade serous ovarian cancer
0.021608512	5.55	0.208337004	39.56	0	60.6	59.5766	24.576	18.348	117	27	26	7.3	38	Human Diffuse Type Gastric Cancer
0.183684735	4.22	0.141523242	29.99	182.432	60.57	21.9213	0.909	21.837	62	85	16	7.3	70	Human Diffuse Type Gastric Cancer
0.171070406	385.46	0.372614509	32.25	228.544	60.58	64.8517	72.871	24.406	196	37	24	7.28	232	High-grade serous ovarian cancer
0.169605927	4.22	0.425623521	36.85	412.651	60.6	62.7629	4.692	32.531	34	47	33	7.3	26	Human Diffuse Type Gastric Cancer
0.025456569	45.84	0.327772394	32.51	0	60.58	19.6579	6.705	9.332	33	10	27	7.3	10	Human Diffuse Type Gastric Cancer
0.008659632	24.83	0.575253237	36.07	2.312	60.6	13.7879	6.998	11.079	21	20	27	7.3	14	Intrahepatic cholangiocarcinoma
0	284	0.994325515	1.92	0	60.59	0.1	0	0	10	17	29	7.3	10	Pancreatic adenocarcinoma
0.308702355	8.28	0.363797634	32.37	0	60.6	22.8031	5.927	13.516	14	41	29	7.3	15	Intrahepatic cholangiocarcinoma
0.019504081	20.63	0.307356009	25.48	173.026	60.54	32.7791	15.208	20.419	67	7	26	7.28	87	High-grade serous ovarian cancer
0.168422368	92.47	0.48242974	32.55	177.622	60.56	50.4315	30.97	29.727	218	93	25	7.3	148	Human Diffuse Type Gastric Cancer
0.035646696	45.56	0.286176108	33.2	161.898	60.57	106.9899	57.691	46.391	124	27	23	7.26	156	Human Diffuse Type Gastric Cancer
0.157532313	17.61	0.395121646	32.93	205.88	60.59	12.3786	0	7.085	23	43	20	7.3	32	Human Diffuse Type Gastric Cancer
0.01768403	17.42	0.316514033	34.99	213.601	47.05	40.2394	47.264	12.345	65	30	22	7.3	196	Human Diffuse Type Gastric Cancer
0.066880824	117.58	0.997	33.5	0	60.6	2.6935	0	0	10	14	11	3.08	16	High-grade serous ovarian cancer
0.237640786	113.76	0.451114531	32.49	152.921	43.23	110.9201	16.775	24.913	143	19	20	7.3	186	Human Diffuse Type Gastric Cancer
0.113779072	24.54	0.703731332	30.73	2.971	60.6	9.8033	0	14.461	11	10	11	7.29	18	Human Diffuse Type Gastric Cancer
0.641021126	68.86	0.939920832	31.07	3.231	60.6	3.8385	0	4.408	10	30	17	7.3	10	Human Diffuse Type Gastric Cancer
0.091976789	12.78	0.266270125	37.97	247.835	60.57	20.14	5.151	141.51	23	18	26	7.3	20	Non BRCA1/BRCA2 familial breast cancer
0.037511616	15.57	0.487924613	37.06	252.41	60.6	63.1841	3.772	12.812	19	11	27	7.29	26	Non BRCA1/BRCA2 familial breast cancer
0.017539377	29.98	0.427187039	38.01	0	60.6	16.5778	0.978	13.853	21	6	21	7.3	19	Human Diffuse Type Gastric Cancer
0.035055291	4.76	0.497922626	34.94	262.308	60.6	10.7573	4.747	14.065	32	16	23	7.3	29	Non BRCA1/BRCA2 familial breast cancer
0	19.91	0.40554933	30.78	9.652	60.6	0.1	0.209	6.358	12	51	18	7.3	10	Intrahepatic cholangiocarcinoma
0.458043247	448.13	0.373552245	31.67	120.142	60.6	4.7277	13.364	93.684	184	14	17	2	184	High-grade serous ovarian cancer
0.004998723	210.39	0.371031278	34.99	149.322	60.6	38.0804	11.677	32.514	115	63	21	7.29	208	Human Diffuse Type Gastric Cancer
0.164106539	26.17	0.467545681	36.53	204.355	32.84	58.7492	11.864	21.476	123	56	23	7.29	59	Human Diffuse Type Gastric Cancer
0.023050255	25.79	0.179839212	38.53	178.498	60.55	145.8425	20.743	16.289	82	60	26	7.3	134	Human Diffuse Type Gastric Cancer
0	76.86	0.34394282	34.5	125.945	60.58	72.5913	11.365	33.588	244	56	19	7.27	139	Human Diffuse Type Gastric Cancer
0.426407912	6.68	0.479198289	32.02	249.77	60.53	3.9594	2.001	34.692	30	18	26	7.29	23	Non BRCA1/BRCA2 familial breast cancer
0.18564264	4.22	0.375764457	34.54	337.442	60.58	100.0923	24.642	26.327	57	72	28	7.25	65	Non BRCA1/BRCA2 familial breast cancer
0.001452321	56.18	0.340463827	32.77	372.753	60.6	35.5883	11.998	26.812	61	14	21	7.3	67	Intrahepatic cholangiocarcinoma
0.060266576	27.57	0.6478038	34.64	282.926	60.58	15.0635	1.204	8.587	28	18	25	7.29	13	Intrahepatic cholangiocarcinoma
0.063306109	335.74	0.345650068	33.33	175.782	60.58	152.7381	34.895	52.179	289	25	17	7.3	98	Human Diffuse Type Gastric Cancer
0.882773972	10.49	0.275350138	33.91	154.955	60.6	142.6202	63.536	11.889	186	39	18	4.62	104	Human Diffuse Type Gastric Cancer
0.175450247	27.95	0.302001125	30.11	0	60.6	9.76	3.139	12.6	17	48	26	7.3	10	Intrahepatic cholangiocarcinoma
0.005552155	32.36	0.430245917	34.36	260.515	60.6	14.7631	7.71	6.291	26	17	23	7.3	20	Non BRCA1/BRCA2 familial breast cancer
0.163729973	229.22	0.810168669	33.82	150.686	35.66	70.6931	61.884	87.178	285	93	22	7.27	148	High-grade serous ovarian cancer
0.170905005	60.66	0.995995985	0.2	1.655	60.58	2.0048	2.567	0	22	44	21	3.94	10	Intrahepatic cholangiocarcinoma
0.022479747	71.96	0.318543029	34.02	134.385	60.6	117.5915	61.446	11.094	219	22	22	7.27	136	Pancreatic adenocarcinoma
1	4.22	0.168427825	33.8	174.079	60.6	66.2093	36.149	9.859	203	81	20	7.26	155	Intrahepatic cholangiocarcinoma
0.372554484	4.22	0.4799556	31.28	0.286	60.59	15.8735	7.951	16.611	65	34	26	7.29	22	Human Diffuse Type Gastric Cancer
0.007063046	4.22	0.745064474	37.62	170.36	60.57	24.4803	0	28.745	62	87	23	7.3	48	Human Diffuse Type Gastric Cancer
0.038436568	243.99	0.507419697	37.36	2.06	60.6	0.1	0	2.834	13	19	21	7.3	13	Human Diffuse Type Gastric Cancer
0.096020432	469.24	0.720524208	26.32	1.488	60.58	59.4758	15.046	70.484	154	92	25	2.63	136	Human Diffuse Type Gastric Cancer
0.016187207	16.62	0.301654762	41.09	160.715	60.6	28.6519	3.137	14.526	77	80	19	7.3	33	Pancreatic adenocarcinoma
0.340428356	38.6	0.94765366	35.98	2.393	60.6	8.8785	7.348	5.593	23	13	35	7.3	10	Intrahepatic cholangiocarcinoma
0.32428146	6.01	0.521111283	27.28	172.118	60.6	50.3987	16.305	27.786	47	11	21	7.29	195	Human Diffuse Type Gastric Cancer
0.018646709	54.01	0.7638574	28.09	2.991	60.6	12.606	9.334	16.123	31	16	25	2.97	10	Human Diffuse Type Gastric Cancer
0.123725716	47.38	0.29838309	31.56	179.261	60.57	39.0142	15.071	16.927	65	48	26	7.29	70	Human Diffuse Type Gastric Cancer
0.216346817	22.38	0.627565969	30.82	328.458	60.58	24.0418	25.739	8.531	16	25	22	7.3	11	Human Diffuse Type Gastric Cancer
0.034519223	4.22	0.169805005	33.14	247.617	60.6	23.3617	4.499	30.315	50	41	20	7.27	98	Non BRCA1/BRCA2 familial breast cancer
0.580404545	634.76	0.935601878	0.42	0	44.54	0.1	10.855	10.612	149	24	27	7.3	307	High-grade serous ovarian cancer
0.180220879	232.93	0.650024057	33.39	146.803	60.6	11.3851	6.975	6.084	51	19	11	7.3	14	High-grade serous ovarian cancer
0.092356932	4.22	0.377843784	36.45	253.049	60.6	14.6398	2.382	9.955	27	30	27	7.29	33	Non BRCA1/BRCA2 familial breast cancer
0.018795597	22.96	0.420179117	32.56	337.138	60.6	18.9619	3.949	10.661	20	21	34	7.3	13	Intrahepatic cholangiocarcinoma
0.063256844	427.02	0.967341003	1.62	0.205	60.6	0.1	0.664	0.193	21	27	26	7.3	126	High-grade serous ovarian cancer
0.103101618	4.22	0.609288974	36.6	151.627	60.57	53.1177	21.273	37.868	61	65	18	7.3	52	Pancreatic adenocarcinoma
1	29.75	0.436587641	30.82	370.812	60.6	38.748	14.503	5.828	25	9	19	7.3	17	Intrahepatic cholangiocarcinoma
0.186535827	26.19	0.398751004	34.56	253.867	60.57	9.7622	6.003	2.787	19	24	30	7.3	12	Non BRCA1/BRCA2 familial breast cancer
0.608064232	12.33	0.323806904	35.06	256.265	60.6	30.5585	23.08	33.507	33	51	29	7.28	30	Non BRCA1/BRCA2 familial breast cancer
0.033161464	13.4	0.174097212	31.54	113.355	60.58	61.588	18.924	16.614	134	87	28	7.27	77	Human Diffuse Type Gastric Cancer
0.211868167	920.5	0.92510894	33.97	174.174	41.43	30.6004	7.367	116.456	250	92	8	2.65	210	High-grade serous ovarian cancer
0.170041402	23.19	0.384573307	37.77	0	60.6	11.2589	7.933	26.339	26	32	27	7.3	12	Intrahepatic cholangiocarcinoma
0.639867575	51.28	0.662558467	34.77	0	60.6	14.8378	4.35	10.753	10	25	27	7.3	10	Human Diffuse Type Gastric Cancer
0.386473469	4.22	0.163989902	34.54	236.233	60.58	56.3776	17.256	36.653	59	32	21	7.26	51	Non BRCA1/BRCA2 familial breast cancer
0	69.89	0.386541874	28.32	1.801	60.56	5.3308	11.757	16.14	45	18	25	7.3	35	Human Diffuse Type Gastric Cancer
0.507021895	22.98	0.549759675	39.79	245.902	60.6	18.3607	7.567	16.56	56	16	25	7.29	46	Non BRCA1/BRCA2 familial breast cancer
0.16998031	70.92	0.35300159	30.22	167.193	60.57	91.9434	29.797	16.216	213	93	28	7.3	103	Human Diffuse Type Gastric Cancer
0.007316286	21.96	0.440610805	36.1	240.885	60.6	4.9092	0.248	4.332	14	20	24	7.3	10	Non BRCA1/BRCA2 familial breast cancer
0.016544081	52.03	0.175132727	38.36	3.719	60.58	17.537	13.457	13.611	67	67	30	7.3	55	Human Diffuse Type Gastric Cancer
0.029021087	509.08	0.408078332	38.44	260.563	60.57	173.6706	31.59	127.932	182	40	27	2.62	143	Non BRCA1/BRCA2 familial breast cancer
0.083948014	24.26	0.461509398	34.33	193.174	60.6	41.6959	28.033	30.125	57	16	27	7.3	54	Human Diffuse Type Gastric Cancer
0.575229374	474.89	0.607879808	34.16	143.802	60.6	79.2464	87.096	97.34	292	28	19	7.27	177	High-grade serous ovarian cancer
0.090479766	14.35	0.61219743	19.09	2.335	60.59	0.1	0	4.927	10	19	20	7.3	10	Intrahepatic cholangiocarcinoma
0.169164974	10.62	0.393024912	33.66	3.201	60.6	9.582	14.903	13.843	27	17	34	7.3	10	Intrahepatic cholangiocarcinoma
0.008940243	14.69	0.43568465	37.97	252.459	60.6	13.9098	2.726	16.809	40	24	27	7.3	31	Non BRCA1/BRCA2 familial breast cancer
0	23.68	0.474524971	34.24	301.022	60.6	13.268	8.599	4.469	11	24	30	7.29	10	Intrahepatic cholangiocarcinoma
0.279293449	288.71	0.328162642	35.11	0	60.6	75.3454	4.963	19.151	135	36	21	2.65	69	Human Diffuse Type Gastric Cancer
0	28.9	0.613025173	34.37	255.533	60.6	15.056	7.575	13.74	18	29	25	7.3	12	Intrahepatic cholangiocarcinoma
0.03159685	4.22	0.222133931	31.73	0	60.59	67.6452	3.127	37.058	28	71	18	7.3	64	Human Diffuse Type Gastric Cancer
0.181260542	55.67	0.378056242	29.61	169.648	34.52	37.689	21.358	48.177	173	89	27	7.26	209	Human Diffuse Type Gastric Cancer
0.067812495	109.75	0.368714087	33.12	246.468	60.56	2.4941	5.806	89.179	59	22	17	7.3	61	Human Diffuse Type Gastric Cancer
0.315204825	41.42	0.309027358	36.26	225.39	60.6	22.1111	28.942	3.362	30	28	26	7.3	268	Human Diffuse Type Gastric Cancer
0.025650744	298.74	0.981835258	0.2	0	60.6	5.5397	6.487	1.066	26	17	26	2.69	16	High-grade serous ovarian cancer
0.08550828	129.74	0.997	0.41	0	60.58	1.5127	4.247	3.664	74	15	25	7.28	58	Pancreatic adenocarcinoma
0.498491956	315.8	0.997	1.66	0	60.6	0.1	0	0	49	13	31	3.23	23	Human Diffuse Type Gastric Cancer
0.02445628	14.21	0.262284166	37.86	285.826	60.55	26.9462	12.865	11.222	69	15	19	7.3	26	Non BRCA1/BRCA2 familial breast cancer
0.117121906	50.51	0.406841637	28.97	217.356	60.6	39.5256	13.311	29.743	38	56	25	7.3	38	Human Diffuse Type Gastric Cancer
0.252462542	4.22	0.508855727	37.92	244.734	60.57	41.3241	7.965	11.676	58	74	29	7.3	68	Non BRCA1/BRCA2 familial breast cancer
0.28528432	811.61	0.401683508	31.99	178.973	51.42	80.4479	73.185	21.049	235	93	25	2.18	179	Human Diffuse Type Gastric Cancer
0.044882255	15.3	0.317859688	31.41	0	60.6	9.5902	1.312	6.515	21	24	22	7.3	10	Intrahepatic cholangiocarcinoma
0.160884053	9.34	0.533058942	29.3	0.521	60.6	12.3109	3.65	13.143	55	31	29	7.29	11	Human Diffuse Type Gastric Cancer
0.506798016	17.59	0.418598346	39.51	134.986	60.59	18.1102	6.058	32.532	95	87	21	7.3	34	Pancreatic adenocarcinoma
0.004165442	415.12	0.943568488	2.59	1.519	60.6	0.1	0	4.439	131	21	22	7.3	21	Human Diffuse Type Gastric Cancer
0.465185701	39.22	0.928980157	1.05	147.189	60.57	0.1	0	3.897	10	67	20	7.29	13	Pancreatic adenocarcinoma
0.175635244	28.86	0.425471349	29.05	238.427	60.6	7.8066	29.314	0	25	1	24	7.29	25	Human Diffuse Type Gastric Cancer
0.024074864	4.22	0.341215263	37.56	117.318	60.57	94.8818	13.117	28.88	75	19	21	7.27	52	Human Diffuse Type Gastric Cancer
0.168618232	25.93	0.230111199	28.39	179.965	60.6	50.8092	6.105	5.607	32	72	17	7.29	47	Human Diffuse Type Gastric Cancer
0.005537809	34.97	0.963948787	34.82	0.456	60.6	4.4563	2.139	4.784	24	21	22	7.28	14	Intrahepatic cholangiocarcinoma
0.032868398	52.98	0.465256268	39.94	166.426	60.6	29.7199	17.632	14.548	221	26	22	7.29	64	Human Diffuse Type Gastric Cancer
0.163557179	39.15	0.459759041	33.86	176.111	60.58	11.943	5.35	18.308	32	56	26	4.34	18	Human Diffuse Type Gastric Cancer
0.168185454	532.57	0.991109201	0.2	122.668	60.58	0.1	0	100.27	227	16	20	7.26	215	High-grade serous ovarian cancer
0.185557995	34.3	0.469499646	33.94	265.283	60.6	34.1952	4.55	13.937	20	17	29	7.29	15	Non BRCA1/BRCA2 familial breast cancer
0.013605823	122.02	0.578650211	36.86	179.846	60.58	139.459	92.476	87.361	274	22	21	2.8	268	Human Diffuse Type Gastric Cancer
0.01773502	8.56	0.48666387	36.63	259.406	60.6	55.4064	5.326	15.828	88	53	26	7.3	24	Non BRCA1/BRCA2 familial breast cancer
0.03781579	4.42	0.428618754	38.17	262.127	60.6	18.6838	0	11.769	17	22	35	7.29	18	Non BRCA1/BRCA2 familial breast cancer
0.010174603	27.07	0.249186153	36.5	256.332	60.59	23.3413	29.93	15.98	57	19	25	7.29	40	Non BRCA1/BRCA2 familial breast cancer
0.451176755	419.94	0.941854053	0.2	2.207	60.6	6.5768	9.395	4.032	106	93	19	7.3	51	Human Diffuse Type Gastric Cancer
0.064648115	82.78	0.767174535	27.96	176.012	60.57	29.6589	3.579	19.921	146	1	20	4.5	71	Human Diffuse Type Gastric Cancer
0.035437354	17.3	0.400338232	29.62	283.243	60.6	14.4	0	8.996	24	26	27	7.3	20	Intrahepatic cholangiocarcinoma
0.176687601	60.31	0.306757943	32.51	163.967	60.56	114.2218	54.24	28.324	205	81	27	7.28	148	Human Diffuse Type Gastric Cancer
0.546498488	271.74	0.997	1.72	170.939	39.8	6.3847	1.513	6.643	59	41	27	2.77	57	Pancreatic adenocarcinoma
0.188770403	4.22	0.110149724	32.64	170.545	60.6	53.8129	16.745	13.602	63	57	28	3.16	91	Human Diffuse Type Gastric Cancer
0.052906633	17.09	0.47272384	37.87	260.575	60.6	5.6825	0.656	3.755	15	15	22	7.29	10	Non BRCA1/BRCA2 familial breast cancer
0.010020078	15.02	0.342701463	31.2	185.819	60.6	10.7366	4.739	14.541	14	25	18	7.29	34	Human Diffuse Type Gastric Cancer
0.529167753	33.16	0.849104607	33.33	0.278	60.6	0.1	2.9	1.706	10	23	19	7.3	10	Intrahepatic cholangiocarcinoma
0.330277417	31.17	0.586727902	37.6	0.114	60.6	10.5017	17.317	0.489	52	33	11	7.3	29	Intrahepatic cholangiocarcinoma
0.291108892	39.78	0.39267497	30.72	165.798	60.57	20.8732	12.435	92.503	171	15	28	7.27	25	Human Diffuse Type Gastric Cancer
0.01772248	77.51	0.192191624	36.01	0.214	60.6	24.0047	9.587	12.163	57	93	26	7.3	65	Human Diffuse Type Gastric Cancer
0.088098948	124.85	0.313165034	36.75	135.928	60.6	126.2895	24.514	16.012	121	24	17	2.35	87	High-grade serous ovarian cancer
0.084363286	252.73	0.974199299	0.2	0	60.59	0.4043	0	2.782	31	17	25	4.44	18	Pancreatic adenocarcinoma
0.188744224	4.22	0.185436879	30	115.823	60.6	50.8059	17.729	28.188	243	74	22	7.28	64	High-grade serous ovarian cancer
0.03017386	4.22	0.44178157	32.3	262.29	60.6	29.3048	5.649	12.362	75	15	24	7.29	49	Non BRCA1/BRCA2 familial breast cancer
0.03965915	16.29	0.594781337	39.8	270.675	60.6	11.9644	9.459	14.351	59	12	23	7.3	12	Intrahepatic cholangiocarcinoma
0.178295911	26.58	0.311055723	37.85	0.025	60.59	151.8557	94.665	162.843	29	8	19	4.33	60	Intrahepatic cholangiocarcinoma
0.932410846	4.22	0.462083614	37.15	338.802	44.64	15.8302	2.355	8.864	13	47	17	7.3	21	Human Diffuse Type Gastric Cancer
0.997628696	25.81	0.367724271	31.93	0	60.6	12.7052	13.106	17.359	31	1	30	7.29	50	Intrahepatic cholangiocarcinoma
0.011748077	9.96	0.323845365	33	228.093	60.6	23.5867	6.068	10.883	13	24	29	7.3	54	Human Diffuse Type Gastric Cancer
0.306480274	17.35	0.371148586	38.09	183.787	60.6	14.6512	11.616	4.177	15	34	34	7.3	25	Pancreatic adenocarcinoma
0.014394342	70.98	0.415270888	36.33	261.245	60.6	31.6077	29.245	18.78	42	12	24	7.3	102	Non BRCA1/BRCA2 familial breast cancer
0.078944802	7.85	0.304110386	33.91	273.212	60.6	36.0813	5.506	33.805	27	55	28	7.3	26	Human Diffuse Type Gastric Cancer
0.123831838	4.8	0.177197795	34.51	278.881	60.6	19.6481	1.367	14.437	56	10	22	7.28	47	Non BRCA1/BRCA2 familial breast cancer
6.02E-05	23.5	0.645385359	26.68	0.521	60.6	7.6445	3.375	10.832	41	74	25	7.3	11	Human Diffuse Type Gastric Cancer
0.401037087	391.15	0.997	2.19	0.901	60.6	0.1	0	2.998	182	22	19	2.97	93	High-grade serous ovarian cancer
0.068944849	4.22	0.376475839	32.84	258.668	60.6	19.5095	6.085	9.134	22	44	31	7.3	27	Non BRCA1/BRCA2 familial breast cancer
0.329267106	20.08	0.462196578	26.29	1.309	60.59	6.0464	0	1.995	25	11	22	7.3	11	Intrahepatic cholangiocarcinoma
0.370720839	345.29	0.485057381	33.92	170.808	44.59	46.5139	154.596	102.954	507	91	25	2.1	153	High-grade serous ovarian cancer
0.302944696	680.08	0.248146266	33.07	175.383	60.57	81.394	108.367	43.346	195	88	15	7.26	201	High-grade serous ovarian cancer
0.024206465	12.44	0.601052404	29.79	246.212	60.6	14.6398	5.708	2.077	13	12	26	7.3	21	Non BRCA1/BRCA2 familial breast cancer
0.177010949	343.32	0.179333759	34.74	164.717	60.58	176.75	98.085	78.703	251	84	14	7.3	269	Human Diffuse Type Gastric Cancer
0.025546775	4.22	0.458910129	36.5	251.094	60.59	34.6189	7.388	27.937	70	55	37	7.3	61	Non BRCA1/BRCA2 familial breast cancer
1	4.22	0.085589887	33.59	164.939	60.57	132.2444	25.391	27.124	176	63	22	7.28	127	Human Diffuse Type Gastric Cancer
0.512161342	20.31	0.324733219	34.77	248.197	60.57	5.4728	9.714	14.137	30	29	25	7.28	11	Non BRCA1/BRCA2 familial breast cancer
0	58.55	0.997	0.9	158.897	60.6	2.1266	3.028	2.206	14	19	28	4.65	10	Human Diffuse Type Gastric Cancer
0.508941144	123.02	0.944571369	1.61	258.618	60.6	3.0436	2.258	0.881	10	17	27	7.3	10	Non BRCA1/BRCA2 familial breast cancer
0.570465558	31.16	0.997	0.2	1.715	60.6	0.1	0	10.033	10	21	23	2.96	10	Intrahepatic cholangiocarcinoma
0.088153564	4.22	0.257361134	37.79	266.464	60.59	4.1642	0	4.119	16	21	31	7.3	21	Non BRCA1/BRCA2 familial breast cancer
0.155313437	33.15	0.470837367	33.48	170.474	60.59	40.1634	39.588	32.649	112	31	26	7.29	58	Human Diffuse Type Gastric Cancer
0.829977878	10.12	0.149473441	34.38	119.778	51.97	15.1918	23.914	32.358	89	75	22	7.3	84	Pancreatic adenocarcinoma
0.063107569	18	0.249197223	31.66	4.76	60.6	16.5823	9.016	19.362	25	14	26	7.29	10	Intrahepatic cholangiocarcinoma
0.01378513	16.22	0.387521763	34.5	109.988	60.6	44.8599	9.974	26.737	81	19	19	7.3	58	Pancreatic adenocarcinoma
0.086485929	4.59	0.18621796	30.87	179.091	60.59	143.9575	13.422	16.485	58	77	22	7.3	80	Human Diffuse Type Gastric Cancer
0.336631707	440.22	0.997	0.2	0	60.56	0.1	0	1.351	156	91	23	2.75	40	High-grade serous ovarian cancer
0.558333886	7.72	0.515268185	37.51	188.743	60.6	57.6288	26.95	21.17	90	30	25	7.29	65	Human Diffuse Type Gastric Cancer
0.520405687	389.97	0.753606353	32.09	113.943	35.24	207.3838	40.386	75.466	259	93	19	7.27	190	High-grade serous ovarian cancer
0.128342358	48.57	0.3045463	31.67	160.806	60.6	104.618	40.354	41.535	139	25	28	7.26	122	Human Diffuse Type Gastric Cancer
0.025182619	22.44	0.571115085	33.54	4.95	60.6	13.5633	0	10.927	29	16	17	7.3	13	Intrahepatic cholangiocarcinoma
0.164367513	292.27	0.959657363	1.6	164.596	60.6	1.6139	4.922	78.406	120	89	16	4.16	360	Pancreatic adenocarcinoma
0.391681724	4.22	0.535508312	34.49	4	60.6	25.0466	10.101	24.418	30	58	32	7.28	56	Human Diffuse Type Gastric Cancer
0.00166288	17.1	0.262865715	31.51	6.147	60.6	46.6459	6.911	15.902	65	24	18	7.3	45	Human Diffuse Type Gastric Cancer
0.03061605	13.81	0.176786458	27.26	2.373	60.6	53.1546	9.981	30.269	28	15	30	7.28	118	Intrahepatic cholangiocarcinoma
0.472177414	149.78	0.997	2.51	0	60.6	0.1	0	3.899	40	22	27	2.42	33	Pancreatic adenocarcinoma
0.167619834	48.47	0.221984292	28.43	169.233	60.56	127.5022	12.186	9.249	180	69	19	7.29	64	Human Diffuse Type Gastric Cancer
0.261441819	32.49	0.445482566	39.24	110.654	60.6	43.8391	19.135	127.987	66	32	17	7.27	15	Pancreatic adenocarcinoma
0.105174995	19.05	0.255504826	33.17	286.256	60.6	11.6812	5.026	17.293	28	21	21	7.3	12	Intrahepatic cholangiocarcinoma
0.09403376	44.78	0.383148319	38.41	265.8	60.57	31.1059	8.138	31.821	54	1	27	7.3	31	Non BRCA1/BRCA2 familial breast cancer
0.075122034	22.75	0.282981707	33.45	237.482	60.6	10.0664	3.276	9.556	14	20	22	7.3	12	Non BRCA1/BRCA2 familial breast cancer
0.177344977	44.61	0.718106522	34.6	0	60.6	19.68	20.852	10.496	19	20	19	7.27	10	Intrahepatic cholangiocarcinoma
0.024453661	17.51	0.474678201	35.21	271.839	60.6	153.9865	4.591	12.745	23	23	27	7.3	29	Non BRCA1/BRCA2 familial breast cancer
0.179644394	32.64	0.371878718	28.67	171.816	60.59	37.5473	12.687	20.083	49	1	24	7.29	54	Human Diffuse Type Gastric Cancer
0	23.92	0.982838547	31.45	3.14	60.6	9.9682	2.204	8.843	12	12	25	7.3	10	Intrahepatic cholangiocarcinoma
0.000417155	256.77	0.976716569	0.2	0.843	60.6	0.1	0	0	12	20	26	4.3	11	Pancreatic adenocarcinoma
0.030429888	10.04	0.572394966	36.09	242.347	60.6	18.1475	0.938	13.91	19	14	29	7.3	35	Non BRCA1/BRCA2 familial breast cancer
0.023641136	21.95	0.396202286	35.54	260.311	60.58	79.6755	16.92	7.002	122	25	23	7.28	50	Non BRCA1/BRCA2 familial breast cancer
0	29	0.995962983	0.54	2.098	60.6	0.1	3.105	5.193	11	5	20	3.08	16	Intrahepatic cholangiocarcinoma
0.314098327	338.87	0.973717951	0.2	196.93	60.6	0.1	0	0	26	22	21	2.76	23	High-grade serous ovarian cancer
0.515151162	358.56	0.98113004	3.55	254.083	60.6	0.1	2.017	5.004	26	22	31	7.3	11	Pancreatic adenocarcinoma
0.289050656	47.65	0.298717023	36.44	108.269	54.27	148.1816	70.42	112.116	283	93	22	2.46	178	High-grade serous ovarian cancer
0.021373792	56.5	0.453748596	37.83	109.343	60.56	83.0098	41.715	22.246	271	24	21	7.29	136	Pancreatic adenocarcinoma
0.173836775	17.86	0.219109431	33.3	0	60.6	5.5798	15.637	11.259	21	29	28	7.29	46	Human Diffuse Type Gastric Cancer
0.145299853	29.25	0.265569802	35.31	178.142	60.59	51.4008	31.118	46.319	130	70	11	7.28	58	Human Diffuse Type Gastric Cancer
0.315844183	4.22	0.284690177	35.77	5.066	60.6	27.4635	8.004	10.689	10	15	19	7.3	11	Human Diffuse Type Gastric Cancer
0.173185215	12.13	0.64011986	28.81	250.397	60.6	53.9558	16.791	287.322	119	25	21	7.29	77	Non BRCA1/BRCA2 familial breast cancer
0	26.2	0.396292745	32.68	344.388	60.6	4.9955	2.67	17.348	13	20	19	7.3	10	Intrahepatic cholangiocarcinoma
0.081100967	8.57	0.612171741	32.21	263.044	60.58	8.3541	3.913	10.285	24	18	24	7.3	12	Non BRCA1/BRCA2 familial breast cancer
0.176674278	11.55	0.441091794	38.29	253.81	60.6	5.677	4.252	4.143	12	12	27	7.28	54	Non BRCA1/BRCA2 familial breast cancer
0.522849871	124.71	0.997	3.59	0.455	60.59	3.9403	0	9.15	12	28	27	7.3	10	Human Diffuse Type Gastric Cancer
0	25.98	0.495257091	33.35	369.65	60.6	28.4194	11.62	13.457	56	90	26	7.28	27	Intrahepatic cholangiocarcinoma
0.004422273	209.98	0.570409131	22.18	202.92	60.6	18.8524	5.512	9.161	86	19	18	7.3	11	Human Diffuse Type Gastric Cancer
0.015806123	160.86	0.193835149	35.57	180.539	60.59	94.5955	55.164	66.172	90	93	26	7.3	96	Human Diffuse Type Gastric Cancer
0.189202811	15.35	0.398731132	34.01	179.391	60.6	15.7698	3.09	27.815	241	19	24	7.29	46	Human Diffuse Type Gastric Cancer
0.170229914	8.33	0.357347903	34.58	0	60.6	8.4263	1.458	18.773	30	33	25	7.3	38	Human Diffuse Type Gastric Cancer
0	66.25	0.502244354	34.81	1.145	60.58	16.6428	12.296	17.49	50	24	27	7.3	79	Human Diffuse Type Gastric Cancer
0.174092484	4.22	0.220223102	30.62	178.551	60.52	36.9658	0.739	20.413	79	42	25	4.53	72	Human Diffuse Type Gastric Cancer
0.000728854	22.2	0.600285432	36.79	5.754	60.6	14.2094	4.104	8.316	21	13	28	7.3	19	Intrahepatic cholangiocarcinoma
1	524.09	0.475503694	37.8	115.38	60.57	115.8418	53.179	154.895	279	88	25	2.23	95	Pancreatic adenocarcinoma
0.293295416	391.15	0.994051523	3.96	0	60.6	0.1	0	1.75	24	90	26	2.83	10	Pancreatic adenocarcinoma
0.505540483	430.6	0.991006538	0.2	1.5	60.59	0.1	0	0	10	27	28	7.29	10	High-grade serous ovarian cancer
0.016395872	51	0.562317664	32.57	140.819	60.6	79.8653	12.008	204.338	391	69	17	2.95	366	High-grade serous ovarian cancer
0	347.1	0.997	3.43	218.134	60.6	4.5913	3.981	7.198	29	25	26	7.29	149	Pancreatic adenocarcinoma
0.110293295	7.29	0.598526955	31.29	283.088	60.6	2.9842	4.003	10.712	19	26	19	7.3	10	Intrahepatic cholangiocarcinoma
0.026923789	8.18	0.126566078	35.86	240.719	60.58	92.4675	39.329	33.54	102	63	19	7.27	66	Non BRCA1/BRCA2 familial breast cancer
0.019349219	54.73	0.517543682	30.36	156.968	60.6	1.6571	28.897	26.293	223	88	24	2.57	74	Pancreatic adenocarcinoma
0.030786591	21.76	0.36850495	33.34	332.48	60.58	43.8241	13.427	28.467	80	14	23	7.25	71	Human Diffuse Type Gastric Cancer
0.032072474	10.05	0.109751139	31.75	405.216	60.59	35.2544	15.126	9.804	127	93	26	7.3	86	Human Diffuse Type Gastric Cancer
0.095017046	163.47	0.203227697	31.71	151.763	60.55	93.819	10.168	33.516	48	61	26	7.27	54	Human Diffuse Type Gastric Cancer
0.325219281	13.95	0.293672302	30.25	165.609	60.6	93.6359	5.02	20.476	39	93	20	7.27	46	Human Diffuse Type Gastric Cancer
0.022275526	52.88	0.328523037	33.94	248.756	60.6	95.0958	18.622	11.628	67	90	13	7.3	27	Human Diffuse Type Gastric Cancer
0.173111229	969.74	0.378170658	31.48	130.183	60.6	16.131	72.807	17.982	25	22	7	7.3	232	Intrahepatic cholangiocarcinoma
0.106271645	327.5	0.698726906	34.3	289.881	60.6	10.2654	16.971	103.278	33	21	19	7.3	33	Human Diffuse Type Gastric Cancer
0.019395246	90.7	0.969639737	3.11	0	60.59	0.1	0.198	20.537	45	1	24	2.45	51	Pancreatic adenocarcinoma
0.170140801	17.19	0.221181857	27.48	166.876	60.58	47.0092	14.819	30.947	227	82	16	7.29	54	Human Diffuse Type Gastric Cancer
0.452563985	313.45	0.956062409	3.49	0	60.55	0.1	0	3.597	91	92	20	7.3	19	Pancreatic adenocarcinoma
0.012287716	35.09	0.708066325	32.66	0	60.6	3.3719	7.565	15.372	27	52	19	7.3	10	Intrahepatic cholangiocarcinoma
0.011100249	90.12	0.488424795	21.93	247.327	44.09	20.0752	10.989	29.313	50	19	15	7.3	138	Human Diffuse Type Gastric Cancer
0.407417703	254.92	0.997	1.46	3.829	60.6	0.1	0	4.501	10	18	26	7.29	10	Pancreatic adenocarcinoma
0.028287606	4.22	0.55202702	31.93	260.122	60.57	19.7802	5.04	16.408	76	61	32	7.28	83	Non BRCA1/BRCA2 familial breast cancer
0.028661758	33.83	0.227775214	34.17	0	60.59	12.8365	24.232	13.964	65	21	20	7.28	62	Intrahepatic cholangiocarcinoma
0.495617298	40.07	0.608341733	37.62	255.839	60.59	13.0969	0	14.899	17	14	25	7.3	21	Non BRCA1/BRCA2 familial breast cancer
0.019474772	25.45	0.452521001	31.75	173.256	60.59	52.9049	31.867	47.888	154	57	24	7.28	80	Human Diffuse Type Gastric Cancer
0.029352789	4.22	0.368946642	32.97	267.277	60.6	8.8211	2.614	7.086	12	7	27	7.3	28	Non BRCA1/BRCA2 familial breast cancer
0.015210032	6.32	0.488064648	34.76	155.888	60.6	59.697	3.872	18.859	53	80	30	7.3	71	Human Diffuse Type Gastric Cancer
0.009544103	174.36	0.948212141	26.69	154.622	60.55	3.9219	6.136	8.101	112	20	26	7.3	18	Pancreatic adenocarcinoma
0.309844518	9.67	0.327541069	34.01	121.092	60.56	79.3173	71.624	48.969	45	93	20	7.29	148	Pancreatic adenocarcinoma
0	33.11	0.353322211	37.38	0.601	60.6	6.8921	1.769	13.473	23	7	21	7.3	16	Human Diffuse Type Gastric Cancer
0.017680283	473.2	0.283807791	34.2	156.433	60.6	124.0487	114.42	104.908	124	71	28	7.3	189	High-grade serous ovarian cancer
0.01236656	11.25	0.478951574	34.75	272.871	60.6	26.952	39.285	28.171	13	33	24	7.3	16	Non BRCA1/BRCA2 familial breast cancer
0.593099598	10.13	0.32501449	32.34	246.718	60.6	21.9698	1.509	2.154	15	24	36	7.3	21	Human Diffuse Type Gastric Cancer
0.062456298	396.94	0.985855222	0.2	0	60.6	0.1	1.05	1.893	62	92	22	3.99	24	High-grade serous ovarian cancer
0.046605586	359.6	0.21395614	38.82	111.065	60.6	25.731	128.234	21.843	101	50	24	7.3	327	High-grade serous ovarian cancer
0.494737396	6.68	0.375333067	36.37	231.256	60.6	6.6449	7.402	16.607	25	45	28	7.3	23	Human Diffuse Type Gastric Cancer
0.168369461	29.13	0.390543	30.87	330.002	60.6	15.5725	9.908	31.242	51	15	18	7.29	10	Intrahepatic cholangiocarcinoma
0.05799815	8.94	0.422701381	33.61	196.561	60.6	16.5246	4.024	0.758	24	18	22	7.3	16	Intrahepatic cholangiocarcinoma
0.029723099	47.03	0.311868948	35.02	178.074	60.6	31.7577	13.851	12.784	73	93	22	7.29	47	Human Diffuse Type Gastric Cancer
0.233063422	29.01	0.402200834	31.21	170.936	60.57	44.2131	43.972	33.679	262	89	20	7.26	83	Human Diffuse Type Gastric Cancer
0.036895345	16.77	0.543551974	37.37	2.729	60.6	7.9685	0	2.976	17	23	19	7.3	10	Intrahepatic cholangiocarcinoma
0	55.15	0.627115978	36.95	258.001	60.6	4.3824	2.606	2.046	23	16	17	7.3	13	High-grade serous ovarian cancer
0.014559761	20.44	0.733667792	36.54	0	60.59	13.5446	7.088	6.838	23	13	28	7.3	14	Intrahepatic cholangiocarcinoma
0.694400566	52.49	0.54383726	33.06	2.572	60.58	17.7008	9.449	16.881	64	38	26	7.29	33	High-grade serous ovarian cancer
0.057533784	6.52	0.387327634	32.65	302.527	60.6	14.2251	3.393	15.041	18	9	20	7.28	10	Intrahepatic cholangiocarcinoma
0.67772268	188.78	0.324882069	35.7	174.308	41.46	100.1285	13.798	64.016	171	93	20	4.22	105	Human Diffuse Type Gastric Cancer
0	154.15	0.968572134	2.52	6.236	60.6	0.1	0	2.53	10	22	19	4.3	10	Human Diffuse Type Gastric Cancer
0.012322953	43.35	0.566354828	33.68	279.912	60.6	40.8692	23.29	31.141	72	30	22	7.28	76	Human Diffuse Type Gastric Cancer
0.170891686	425.74	0.19217789	32.71	123.202	60.57	88.8121	13.426	26.307	72	93	24	7.3	72	High-grade serous ovarian cancer
0	20.45	0.341275212	35.17	272.626	60.6	62.2609	13.818	27.011	49	10	18	7.3	52	Human Diffuse Type Gastric Cancer
0.227838454	329.78	0.515139303	24.07	195.322	60.6	39.4472	16.222	5.193	321	22	20	7.3	20	Human Diffuse Type Gastric Cancer
0.025137119	24.18	0.340219132	35.65	97.591	60.6	4.5136	15.945	10.799	24	27	22	7.3	28	High-grade serous ovarian cancer
0.170370382	70.37	0.347521018	30.9	195.111	60.57	116.3381	47.58	24.522	150	81	22	7.26	122	Human Diffuse Type Gastric Cancer
0.181557865	13.09	0.160411051	31.17	162.516	60.57	97.0498	57.42	78.026	196	93	23	7.3	180	Pancreatic adenocarcinoma
0.00812057	172.57	0.750022896	2.56	172.614	60.6	4.1892	4.755	7.754	113	89	26	3.24	87	Human Diffuse Type Gastric Cancer
0.168624424	35.96	0.332128985	35.78	163.796	60.55	41.7575	42.016	35.801	179	89	25	7.3	125	Human Diffuse Type Gastric Cancer
0.080304833	6.09	0.414457186	39.26	265.523	60.6	6.0573	1.155	6.907	22	24	35	7.3	10	Non BRCA1/BRCA2 familial breast cancer
0.008287284	15.68	0.567015922	35.64	245.941	60.6	33.7407	0.23	12.233	31	6	17	7.27	43	Non BRCA1/BRCA2 familial breast cancer
0.110133605	277.38	0.4579286	33.05	159.265	60.53	145.039	14.832	190.162	286	89	25	7.3	334	High-grade serous ovarian cancer
0.01865703	14.11	0.372767694	27.67	257.937	60.6	60.1484	12.5	34.9	53	35	21	7.28	19	Human Diffuse Type Gastric Cancer
0.028873485	60.2	0.259661206	36.13	261.168	60.6	153.4137	9.015	14.694	28	12	18	7.3	23	Non BRCA1/BRCA2 familial breast cancer
0.135628195	4.22	0.132403108	34.89	267.698	60.6	25.447	7.085	25.522	64	93	15	7.3	55	Non BRCA1/BRCA2 familial breast cancer
0.029100296	30.41	0.35828759	29.92	163.233	60.58	63.7555	4.849	33.561	42	61	28	7.27	341	Human Diffuse Type Gastric Cancer
0.177011436	14.81	0.484432377	0.2	0	60.57	2.9736	1.102	4.01	44	16	27	7.28	21	Pancreatic adenocarcinoma
0.155529194	950.8	0.258916541	0.2	0	42.32	121.7361	81.955	54.751	274	89	24	2.58	159	High-grade serous ovarian cancer
0.40302478	496.27	0.978067983	2.28	0	60.57	0.1	0	2.691	19	37	21	2.56	14	High-grade serous ovarian cancer
0.065292575	24.24	0.478559385	38.59	208.778	60.6	0.9429	4.401	2.422	17	29	21	7.3	10	Pancreatic adenocarcinoma
0.150902648	22.07	0.500503483	36.64	136.785	60.6	18.1589	8.407	31.396	118	18	22	7.26	58	Pancreatic adenocarcinoma
0.102403085	27.45	0.269129147	34.25	300.434	60.6	9.7671	25.012	4.867	31	23	32	7.3	13	Intrahepatic cholangiocarcinoma
0.191966444	24.64	0.236064725	29.55	316.059	60.6	12.8913	12.406	6.821	38	1	24	7.3	24	Intrahepatic cholangiocarcinoma
0.020388643	18.64	0.592431924	32.71	322.091	60.6	59.6287	0	10.146	20	25	11	7.27	41	Intrahepatic cholangiocarcinoma
0.168967912	25.77	0.28101136	29.63	191.003	60.59	75.3147	37.197	15.951	90	91	26	7.26	150	Human Diffuse Type Gastric Cancer
0.458989098	354.03	0.98657419	1.99	0	60.6	0.1	0.403	3.54	77	16	27	3.01	112	Pancreatic adenocarcinoma
0.474150469	337.13	0.525460765	0.2	1.307	60.59	0.1	5.187	34.521	114	91	23	7.27	46	High-grade serous ovarian cancer
0.025447852	44.07	0.542447932	33.41	5.392	60.6	0.7729	3.435	8.484	28	22	22	7.3	10	Intrahepatic cholangiocarcinoma
0.03083464	4.22	0.142397313	32.69	250.703	60.6	35.3081	0.637	30.741	64	87	28	7.27	261	Non BRCA1/BRCA2 familial breast cancer
0.032368996	4.22	0.086030388	34.49	193.75	60.58	42.8262	5.16	6.663	63	77	28	7.29	59	Human Diffuse Type Gastric Cancer
0.004600006	29.62	0.559066544	30.97	1.346	60.6	0.1702	3.418	3.211	21	18	20	4.12	16	Intrahepatic cholangiocarcinoma
0.002620818	28.76	0.70222588	30.6	366.002	60.59	34.4055	11.917	7.881	60	32	21	7.3	23	Human Diffuse Type Gastric Cancer
0.065157409	4.71	0.835781083	38.99	0.854	60.57	7.8099	5.586	14.891	60	33	41	7.3	20	High-grade serous ovarian cancer
0.010121837	17.62	0.527679478	34.86	139.044	60.59	12.8584	9.932	14.081	25	29	21	7.3	18	Pancreatic adenocarcinoma
0.025532545	38.28	0.237598801	31.85	265.332	60.6	134.4837	16.333	24.606	53	21	14	7.28	24	Human Diffuse Type Gastric Cancer
0.013932336	4.22	0.425146198	38.36	259.332	60.59	9.6875	13.655	13.166	28	17	37	7.3	22	Non BRCA1/BRCA2 familial breast cancer
0.13032239	9.2	0.340243032	30.82	168.843	60.59	143.0587	23.348	6.19	239	82	25	7.29	78	Human Diffuse Type Gastric Cancer
0.328848337	11.19	0.728218606	40.12	114.73	60.58	14.9838	7.433	2.863	30	27	22	7.3	57	Pancreatic adenocarcinoma
0.046425515	186.81	0.997	2.27	0	60.57	1.7455	2.904	1.873	49	1	24	7.29	28	Human Diffuse Type Gastric Cancer
0.024172742	126.43	0.208701556	39.94	249.612	60.56	72.5882	52.134	75.358	275	93	25	7.3	163	Non BRCA1/BRCA2 familial breast cancer
0.006071475	443.27	0.982625831	2.55	0	60.6	0.1	0.222	2.011	10	4	27	7.29	24	Pancreatic adenocarcinoma
0.003031672	15.93	0.665291033	20.87	0	60.6	1.1569	2.625	7.385	21	33	20	7.3	17	Human Diffuse Type Gastric Cancer
0.608882587	610.03	0.34533183	35.72	170.707	60.6	102.3439	65.869	82.637	15	6	23	7.3	20	Human Diffuse Type Gastric Cancer
0.004071505	173.8	0.442252245	37.89	260.17	60.59	32.0464	7.895	34.976	32	19	26	7.3	24	Non BRCA1/BRCA2 familial breast cancer
0.106646564	22.26	0.464954048	36.57	255.672	60.58	14.7387	3.072	11.099	38	17	27	7.3	37	Non BRCA1/BRCA2 familial breast cancer
0.547892795	536.01	0.951885689	1.45	0	60.57	12.2833	10.006	136.405	68	25	17	2.95	323	High-grade serous ovarian cancer
0.170748885	74.26	0.836426019	38.23	0	60.55	26.4004	5.205	25.56	52	85	20	7.3	104	Pancreatic adenocarcinoma
0.17865052	420.52	0.159704174	32.48	168.926	60.58	54.8284	74.538	86.114	152	93	17	7.27	93	High-grade serous ovarian cancer
0.254855383	18.88	0.321834725	30.16	314.865	60.6	6.9941	10.165	5.469	42	17	24	7.28	56	Intrahepatic cholangiocarcinoma
0.096429074	27.86	0.450864304	37.16	218.539	60.59	11.4841	3.832	11.095	20	16	27	4.01	28	Non BRCA1/BRCA2 familial breast cancer
0.182494125	192.67	0.415563735	32.22	170.621	60.59	169.2953	62.457	66.218	204	35	26	7.27	80	Human Diffuse Type Gastric Cancer
0.036877083	210.73	0.2697645	22.36	141.062	60.6	100.4773	106.653	13.921	223	93	21	7.29	66	High-grade serous ovarian cancer
0.175861932	13.88	0.723106444	35.62	194.073	60.6	21.5485	7.122	8.074	19	21	33	7.3	10	Intrahepatic cholangiocarcinoma
0.020597551	27.83	0.215280447	37.89	177.469	60.6	26.0612	28.529	12.281	29	25	22	2.8	38	Human Diffuse Type Gastric Cancer
0.459927357	415.34	0.986284581	0.26	1.113	60.6	0.1	0	1.85	66	57	21	2.28	48	High-grade serous ovarian cancer
0.603685774	1055.57	0.527315372	39.26	133.757	60.59	5.2529	13.95	3.038	225	14	28	7.3	23	Pancreatic adenocarcinoma
0.060486964	9.06	0.737182981	30.98	3.553	60.6	12.0163	1.291	10.708	20	52	21	7.29	18	Intrahepatic cholangiocarcinoma
0.606747603	10.98	0.937367045	0.36	5.011	60.6	4.5584	1.073	20.573	39	93	18	7.3	195	Human Diffuse Type Gastric Cancer
0.161046372	11.9	0.380639819	30.39	0.938	60.6	8.7975	0	15.231	26	22	20	7.3	11	Human Diffuse Type Gastric Cancer
0.273744144	26.56	0.610717679	34.78	269.658	60.6	4.9726	3.104	2.004	15	11	26	7.28	10	Non BRCA1/BRCA2 familial breast cancer
0.01048369	45.91	0.202542852	34.44	126.792	60.6	36.1028	8.713	27.152	52	58	22	7.28	53	Human Diffuse Type Gastric Cancer
0.083066686	14.82	0.432874964	36.08	337.048	60.6	7.1561	7.531	17.558	24	15	28	7.29	10	Intrahepatic cholangiocarcinoma
0.024131772	6.97	0.390224398	38.5	150.858	60.6	59.7294	14.194	19.693	54	62	22	7.3	77	Human Diffuse Type Gastric Cancer
0.139646331	62.64	0.859745744	37.23	0	60.59	11.9457	16.426	11.174	34	10	40	4.44	10	Intrahepatic cholangiocarcinoma
0.033485242	11.28	0.477537822	33.23	254.754	60.6	120.2823	46.802	86.257	298	79	27	7.27	254	Non BRCA1/BRCA2 familial breast cancer
0.130977425	152.15	0.149476808	38.18	231.487	60.56	40.0062	16.347	33.506	85	85	24	7.28	177	High-grade serous ovarian cancer
0	318.04	0.944206512	0.69	0	60.6	0.1	7.104	4.492	21	93	14	3.15	20	High-grade serous ovarian cancer
0.016541685	4.22	0.262966103	32.71	309.9	60.6	35.7008	5.563	10.812	26	26	24	7.29	34	Human Diffuse Type Gastric Cancer
0.916951119	47.6	0.629669076	33.49	153.189	60.57	36.7438	6.964	12.707	21	20	24	7.3	15	Human Diffuse Type Gastric Cancer
0.327799516	105.1	0.32520074	33.69	167.672	60.57	115.3298	60.417	54.026	179	18	25	7.28	280	Human Diffuse Type Gastric Cancer
0.599252744	395.31	0.958827967	1.22	0	60.57	0.1	1.038	0	54	51	18	7.29	202	High-grade serous ovarian cancer
0.173735357	21.58	0.299248705	31.95	177.387	60.6	19.6971	15.707	15.987	28	21	22	7.3	10	Human Diffuse Type Gastric Cancer
0.078491963	126.94	0.395126558	36.26	348.238	60.6	22.9495	5.333	8.131	30	33	18	4.64	22	Intrahepatic cholangiocarcinoma
0.014400575	25.61	0.460928432	33.69	271.541	60.6	11.6764	24.895	10.291	47	27	27	7.3	31	Non BRCA1/BRCA2 familial breast cancer
0.316524562	31.83	0.387309054	31.88	3.163	60.6	11.8195	17.155	17.885	21	52	21	7.3	13	Intrahepatic cholangiocarcinoma
0.170335892	7.11	0.344610768	38.99	216.879	60.57	137.2713	29.529	77.09	172	93	27	7.27	163	Non BRCA1/BRCA2 familial breast cancer
0.351125469	4.22	0.655693857	33.41	254.811	60.6	16.5022	0.052	5.042	19	23	25	7.29	16	Non BRCA1/BRCA2 familial breast cancer
0.916561245	76	0.406431719	32.04	147.064	60.59	103.2724	52.197	101.792	162	93	25	7.3	108	Human Diffuse Type Gastric Cancer
0.305809765	668.87	0.385382265	38.2	145.96	60.59	218.2231	160.257	53.598	243	93	25	7.3	178	Pancreatic adenocarcinoma
0.008665772	45.21	0.634770743	33.31	5.79	60.6	15.5242	0.616	6.66	19	17	19	2.99	12	Human Diffuse Type Gastric Cancer
0.238647266	17.1	0.532742406	39.85	124.489	60.6	7.07	3.404	12.918	23	16	14	7.28	11	Pancreatic adenocarcinoma
0	13.92	0.483977935	38.57	266.525	60.59	12.5521	0.717	8.131	25	15	26	7.3	13	Non BRCA1/BRCA2 familial breast cancer
0.024618345	4.22	0.344059745	31.22	159.986	60.58	36.4748	4.565	23.439	67	59	26	7.29	72	Human Diffuse Type Gastric Cancer
0.16324716	15.47	0.300789282	26.96	237.679	60.6	18.4775	0.422	11.311	25	69	23	7.3	29	Human Diffuse Type Gastric Cancer
0.010938377	20.78	0.985979329	1.2	2.163	60.59	0.1	3.821	5.062	12	92	22	7.27	13	Pancreatic adenocarcinoma
0.35180393	12.94	0.238080857	31.28	180.978	60.6	14.3746	7.65	27.347	17	14	24	7.3	23	Intrahepatic cholangiocarcinoma
0.064719186	19.51	0.611425588	34.5	256.256	60.6	1.0502	1.546	2.558	15	17	29	7.3	11	Intrahepatic cholangiocarcinoma
0.177011166	22.39	0.339715465	33.04	170.043	60.6	84.9053	59.338	79.433	211	92	22	7.3	195	Pancreatic adenocarcinoma
0.531325903	38.47	0.578794671	33.68	0	60.59	7.8313	6.816	9.811	21	26	26	7.3	12	Intrahepatic cholangiocarcinoma
0.009681744	4.22	0.519390326	27.71	129.881	60.6	0.1	2.83	7.664	26	32	17	7.28	10	Pancreatic adenocarcinoma
0.102505447	391.28	0.169101971	35.66	118.865	60.6	148.1228	56.676	46.228	156	93	18	7.27	121	High-grade serous ovarian cancer
0.019601137	45.73	0.343905616	34.67	185.342	60.59	100.1697	12.543	28.477	206	93	23	7.3	176	Human Diffuse Type Gastric Cancer
0.165208393	100.08	0.511107224	36.9	153.643	60.57	50.3028	14.238	65.549	65	14	32	7.3	72	Human Diffuse Type Gastric Cancer
0.054523166	22.99	0.343049184	28.93	0	60.6	0.1	0	14.201	27	20	18	7.3	10	Intrahepatic cholangiocarcinoma
0	60.83	0.997	37.93	0	60.55	0.1	0	0	14	1	21	2.63	11	Pancreatic adenocarcinoma
0.050985603	21.81	0.442338617	32.84	192.874	60.6	7.9316	0	11.534	27	18	23	7.3	17	Intrahepatic cholangiocarcinoma
0.022273348	19.16	0.573992355	37.2	177.965	60.6	11.3933	0.13	7.21	18	12	20	7.3	17	High-grade serous ovarian cancer
0.186441898	12.8	0.36396942	35.74	167.866	60.55	90.812	11.6	34.994	247	54	24	7.28	371	Human Diffuse Type Gastric Cancer
0.171667371	55.61	0.281903318	36.99	146.806	60.6	14.3779	14.913	16.342	210	93	19	7.3	27	Pancreatic adenocarcinoma
0.019992696	247.69	0.297326324	33.15	225.646	60.57	8.906	7.804	20.961	236	91	23	2.79	90	High-grade serous ovarian cancer
0.023650077	12.22	0.654455396	32.77	394.162	60.6	5.3557	2.507	11.637	24	18	27	7.3	22	Intrahepatic cholangiocarcinoma
0.002313014	14.97	0.372823847	33.3	119.424	45.4	53.4714	29.212	201.887	340	21	26	7.28	62	Pancreatic adenocarcinoma
0.035765441	4.22	0.061	34.81	253.279	60.6	20.4072	16.932	25.807	51	73	37	7.29	71	Non BRCA1/BRCA2 familial breast cancer
0.185139469	23.46	0.477694506	36.93	137.094	60.57	277.2307	58.439	163.45	241	27	26	2.73	227	High-grade serous ovarian cancer
1	52.71	0.273383111	38.48	181.916	38.42	99.2431	68.506	16.771	105	60	24	7.28	177	Human Diffuse Type Gastric Cancer
0.01708221	4.22	0.396947632	36.97	259.584	60.6	64.0128	17.8	11.62	31	41	25	7.3	23	Non BRCA1/BRCA2 familial breast cancer
0	81.21	0.976018735	1.81	221.141	60.59	0.1	0	6.803	13	24	23	7.29	10	Pancreatic adenocarcinoma
0.292143361	42.03	0.529068874	38.03	0.215	60.56	9.5988	5.723	22.83	75	8	23	7.3	62	Human Diffuse Type Gastric Cancer
0.00899512	29.78	0.27174887	34.98	4.629	60.6	6.4891	4.138	2.518	11	27	18	7.3	14	Human Diffuse Type Gastric Cancer
0.120645804	19.16	0.399773063	33.77	268.79	60.6	10.7046	0	9.653	19	28	22	7.3	57	Non BRCA1/BRCA2 familial breast cancer
0.023628836	21.65	0.500124812	37.22	226.497	60.6	19.2126	2.046	13.794	20	56	25	7.3	19	High-grade serous ovarian cancer
0.184061973	28.45	0.199933682	35.72	157.373	60.59	68.3868	15.594	27.382	141	51	27	7.28	64	High-grade serous ovarian cancer
0.420071055	145.51	0.997	1.68	0	60.6	0.1	8.641	9.349	45	16	22	2.42	27	High-grade serous ovarian cancer
0.168909208	47.65	0.296763521	32.62	163.131	60.58	88.6592	29.072	21.173	150	13	26	7.29	239	Human Diffuse Type Gastric Cancer
0.514097594	52.1	0.668163552	37.15	266.101	60.59	7.0222	6.665	30.954	20	23	29	7.28	20	Non BRCA1/BRCA2 familial breast cancer
0.022789312	4.22	0.116022392	33.19	251.448	60.58	56.951	3.677	32.858	40	62	22	7.28	82	Non BRCA1/BRCA2 familial breast cancer
0.588476799	288.88	0.997	0.2	0	60.55	0.1	1.355	4.496	163	25	22	4.22	136	High-grade serous ovarian cancer
0.627480003	124.5	0.505363391	29.5	157.562	60.57	4.6316	11.144	12.042	44	60	14	7.28	46	High-grade serous ovarian cancer
0.175743369	37.89	0.331832256	32.81	179.002	60.6	41.3258	41.185	29.837	206	5	27	7.3	200	Human Diffuse Type Gastric Cancer
0.588118498	4.22	0.457070398	37.86	249.024	60.59	15.2873	3.274	10.378	32	33	27	7.3	17	Non BRCA1/BRCA2 familial breast cancer
0.2178796	37.07	0.350549849	35.13	160.75	60.6	20.0333	12.924	27.788	204	20	26	7.3	112	Pancreatic adenocarcinoma
0.047660095	107.51	0.323775177	34.38	0	60.6	5.314	1.765	12.103	34	6	21	7.3	20	Human Diffuse Type Gastric Cancer
0.175790556	24.08	0.361854507	32.74	155.107	60.6	112.6348	19.249	4.846	37	42	18	7.29	133	Intrahepatic cholangiocarcinoma
0.276244443	46.27	0.393342758	37.97	163.907	60.53	85.603	44.639	39.781	262	28	20	2.38	350	Human Diffuse Type Gastric Cancer
0.614492961	5.72	0.221191655	37.18	244.29	60.59	68.2656	12.529	79.041	214	77	17	7.27	123	Non BRCA1/BRCA2 familial breast cancer
0.014650019	18.4	0.730108698	36.53	253.492	60.59	5.2045	0.317	2.954	12	31	29	2.73	15	Non BRCA1/BRCA2 familial breast cancer
0.315558694	55.05	0.9424712	2.49	0	60.57	0.1	0	8.473	44	36	27	2.3	34	Pancreatic adenocarcinoma
0.02135342	23.33	0.267882622	40.58	0.807	60.6	12.7859	5.886	11.703	61	28	20	7.3	77	Human Diffuse Type Gastric Cancer
0.067989358	17.75	0.319373756	35.44	4.439	60.6	5.1211	1.647	10.076	30	50	42	7.3	16	Intrahepatic cholangiocarcinoma
0.005183891	16.9	0.392324784	26.27	122.518	60.59	6.796	2.269	13.677	63	72	10	7.3	38	Pancreatic adenocarcinoma
1	305.61	0.28376311	31.09	138.451	60.6	106.367	58.688	67.501	114	92	20	7.27	191	Pancreatic adenocarcinoma
0.168764421	20.56	0.381513552	35	1.035	60.6	7.9779	2.441	1.454	12	16	26	7.3	10	Intrahepatic cholangiocarcinoma
0.187817518	13.99	0.24518805	30.32	176.294	60.6	117.9576	19.963	17.659	194	61	20	4.43	23	Human Diffuse Type Gastric Cancer
0.005349427	461.26	0.933016278	0.2	0	45.78	0.1	4.166	46.284	84	93	24	3.23	148	Pancreatic adenocarcinoma
0.111907902	10.2	0.420864339	30.74	0.302	60.58	17.3183	3.036	11.968	29	17	34	7.29	34	Intrahepatic cholangiocarcinoma
0.444323572	5.89	0.468915341	37.71	239.892	60.6	9.7614	4.707	15.857	16	31	22	7.3	10	Non BRCA1/BRCA2 familial breast cancer
0.116954773	14.64	0.267559611	34.83	0.019	60.6	32.4349	22.473	22.829	86	93	23	4.58	10	Human Diffuse Type Gastric Cancer
0.076195936	27.32	0.373147126	33.73	243.373	60.6	6.2379	0.919	11.632	23	19	26	7.3	21	Intrahepatic cholangiocarcinoma
0.381423022	32.36	0.54755403	37.1	0	60.6	11.3353	5.81	4.974	29	35	37	7.3	10	Intrahepatic cholangiocarcinoma
0.098518088	28.18	0.253521595	34.34	282.503	60.6	50.3136	14.402	10.051	55	25	22	7.28	21	High-grade serous ovarian cancer
0.058696663	349.52	0.997	26.2	193.984	37.65	3.22	8.062	4.56	233	19	23	2.21	169	High-grade serous ovarian cancer
0.016030324	141.32	0.851336304	34.16	0	60.59	13.2884	9.33	26.514	37	33	16	7.3	38	Human Diffuse Type Gastric Cancer
0.173859578	448.56	0.42951258	33.68	180.827	60.6	131.7088	98.383	74.633	215	15	17	7.29	207	Human Diffuse Type Gastric Cancer
0.094637658	4.22	0.540327016	35.64	259.025	60.6	18.7495	5.774	30.236	57	55	25	7.3	51	Non BRCA1/BRCA2 familial breast cancer
0.095176437	69.13	0.540714477	37.86	179.901	60.6	4.7045	6.268	4.097	19	16	22	7.29	10	High-grade serous ovarian cancer
0.069444077	11.33	0.357737291	39.07	0	60.59	12.3201	0.599	4.32	11	19	20	7.3	10	Human Diffuse Type Gastric Cancer
0.014506576	81.58	0.659254643	37.29	4.002	60.6	10.2736	0.887	8.189	18	18	24	7.3	10	Human Diffuse Type Gastric Cancer
0.312165131	17.52	0.34614822	35.15	232.64	60.6	50.7023	4.991	21.112	210	45	25	7.28	65	Human Diffuse Type Gastric Cancer
0.184030856	519.37	0.375699664	38.09	153.623	60.6	88.6483	60.94	93.421	179	23	21	7.26	65	Pancreatic adenocarcinoma
0.016838757	40.35	0.45924374	36.67	266.931	60.58	68.3425	32.838	28.219	61	18	36	7.3	112	Non BRCA1/BRCA2 familial breast cancer
0.17430311	55.37	0.25280664	31.65	189.482	60.59	114.5485	44.466	33.567	226	48	17	7.3	193	Human Diffuse Type Gastric Cancer
0.034229124	4.22	0.583635865	33.43	260.495	60.59	24.9787	2.357	10.109	26	43	26	7.3	33	Non BRCA1/BRCA2 familial breast cancer
0.030968519	4.22	0.401268417	27.92	142.607	60.58	70.3016	8.517	33.991	47	47	24	7.27	52	Pancreatic adenocarcinoma
0.091488188	405.23	0.657987186	38.18	116.137	60.6	100.9274	63.66	90.731	241	90	19	2.03	106	Pancreatic adenocarcinoma
0.018293024	17.81	0.686322847	32.75	0	60.6	13.7863	31.235	10.08	60	37	18	4.73	16	Human Diffuse Type Gastric Cancer
0.025295807	5.14	0.17669269	30.78	156.605	60.6	198.2061	20.088	32.401	54	26	26	7.29	58	Human Diffuse Type Gastric Cancer
0.339660898	59.36	0.557580369	34.04	0	60.59	17.1402	0.404	1.426	24	27	20	7.3	21	Human Diffuse Type Gastric Cancer
0.6773093	183.03	0.124806426	0.2	127.907	60.55	30.6166	14.583	27.002	272	50	25	2.05	69	Pancreatic adenocarcinoma
0.005709856	193.08	0.265476209	34.64	108.586	60.6	82.3153	15.206	20.432	126	35	24	7.27	333	Pancreatic adenocarcinoma
0.005775286	667.74	0.271559648	34.89	174.172	60.6	128.2155	13.18	30.419	57	46	23	7.3	137	Human Diffuse Type Gastric Cancer
0.505386125	39.92	0.452750344	30.47	263.587	60.57	11.7386	8.709	10.442	30	18	31	7.3	18	Intrahepatic cholangiocarcinoma
0.622189409	60.29	0.517217924	33.72	177.922	60.6	53.0464	15.665	24.827	264	53	28	4.26	103	Human Diffuse Type Gastric Cancer
0.385179311	469.19	0.909007293	0.2	181.253	60.6	0.1	6.365	18.644	63	17	26	2.25	93	Pancreatic adenocarcinoma
0.047235376	4.22	0.387385389	3.02	240.24	60.6	0.1	0.741	4.39	10	21	21	7.28	10	Non BRCA1/BRCA2 familial breast cancer
0.110671983	27.74	0.605985562	36.88	5.858	60.6	8.2303	0.88	0.27	28	20	22	7.3	18	High-grade serous ovarian cancer
0.028801551	23.97	0.685515385	33.6	318.949	60.6	16.7462	5.636	10.445	26	18	25	7.3	21	Intrahepatic cholangiocarcinoma
0.041545965	9.15	0.423555862	35.21	272.078	60.58	30.7384	7.595	28.71	55	18	28	7.29	47	Non BRCA1/BRCA2 familial breast cancer
0.00562926	14.89	0.526097091	36.74	241.293	60.58	51.9997	2.816	20.512	71	32	24	7.3	36	Non BRCA1/BRCA2 familial breast cancer
0.02163309	95.49	0.474072884	33.69	231.216	60.6	12.9258	5.049	10.946	66	87	18	7.27	31	Non BRCA1/BRCA2 familial breast cancer
0.279905549	57.44	0.382418787	35.48	270.531	60.58	50.4402	15.055	24.186	151	14	26	7.27	43	Non BRCA1/BRCA2 familial breast cancer
0.973642478	10.99	0.377052302	32.83	4.168	60.6	17.6519	1.301	7.323	28	17	19	7.3	10	Intrahepatic cholangiocarcinoma
0.221872137	7.4	0.997	0.2	0	60.57	0.1	0	8.58	11	30	25	7.3	12	High-grade serous ovarian cancer
0.374126936	15.71	0.234931667	34.96	179.616	60.59	58.3182	9.923	19.94	100	13	28	4.38	17	Human Diffuse Type Gastric Cancer
0.779776072	160.67	0.997	0.29	0	60.55	0.6749	4.433	6.329	17	7	20	7.3	39	Human Diffuse Type Gastric Cancer
0.297276934	278.23	0.978648093	39.22	172.027	60.56	3.713	16.417	29.69	135	88	22	7.3	42	Pancreatic adenocarcinoma
0.081028088	37.96	0.333549253	32.56	269.737	60.6	7.5234	4.963	11.239	23	18	16	7.3	18	Intrahepatic cholangiocarcinoma
0.013265001	4.22	0.720191425	36.74	259.631	60.58	26.7258	8.838	15.299	68	21	31	7.3	52	Non BRCA1/BRCA2 familial breast cancer
0.051629144	569.88	0.416583044	32.8	228.754	60.59	114.1023	83.332	73.651	219	90	12	7.29	214	High-grade serous ovarian cancer
0.091548135	60.8	0.414091014	39.39	231.73	60.6	16.5796	4.437	6.021	21	18	27	7.3	10	Intrahepatic cholangiocarcinoma
0.146313408	49.7	0.635413214	33.82	143.587	60.6	234.2772	7.227	19.112	181	89	23	4.15	98	High-grade serous ovarian cancer
0.114030233	4.22	0.528454519	32.21	357.389	60.59	8.9954	4.646	15.556	20	25	19	7.28	10	Non BRCA1/BRCA2 familial breast cancer
0.139831332	4.22	0.131518376	29.52	272.554	60.56	37.0313	0	11.576	74	22	27	7.3	31	Non BRCA1/BRCA2 familial breast cancer
0.165111033	456.18	0.997	0.94	0.451	60.57	0.1	0	79.614	146	17	25	4.3	55	High-grade serous ovarian cancer
0.015063589	58.04	0.171213639	31.63	256.562	60.6	42.398	27.534	29.783	42	20	14	7.3	54	Human Diffuse Type Gastric Cancer
0.03102593	4.22	0.593331272	29.78	0.894	60.58	52.4099	10.184	11.56	30	39	20	7.3	21	Human Diffuse Type Gastric Cancer
0.023445052	14.08	0.287988096	38.06	251.657	60.6	11.2488	7.709	20.904	28	21	24	7.28	26	Non BRCA1/BRCA2 familial breast cancer
0.022007048	49.36	0.491926864	36.18	121.365	54.61	127.0679	50.048	12.417	34	93	20	7.3	312	Pancreatic adenocarcinoma
0.227371667	72.29	0.319725678	32.92	154.413	60.6	40.0655	31.865	20.163	24	16	28	7.3	62	Human Diffuse Type Gastric Cancer
0	66.02	0.959074583	28.62	0	60.58	0.1	2.098	22.769	77	42	22	4.52	44	Human Diffuse Type Gastric Cancer
0.164245546	54.73	0.420414312	32.65	150.817	60.6	87.5734	66.792	77.25	171	93	25	7.3	129	High-grade serous ovarian cancer
0.369860721	257.92	0.997	0.81	0	60.55	0.1	0	0	17	16	24	2.38	11	Pancreatic adenocarcinoma
0.070141901	143.04	0.414985274	24.02	138.855	60.6	18.1571	70.887	31.888	232	29	20	7.28	219	High-grade serous ovarian cancer
0.020741872	20.76	0.41091458	37.52	247.992	60.57	46.8704	6.093	35.688	43	19	22	7.27	30	Non BRCA1/BRCA2 familial breast cancer
0.584682798	526.17	0.577947216	0.2	1.722	60.59	0.1	2.716	1.284	10	21	24	7.27	10	High-grade serous ovarian cancer
0.181300453	17.57	0.756594664	33.19	345.672	60.57	65.7102	1.448	25.896	61	14	24	7.3	51	Non BRCA1/BRCA2 familial breast cancer
0.026505427	65.75	0.361768814	34.12	138.666	60.55	32.2873	3.684	14.421	69	32	29	4.61	119	Human Diffuse Type Gastric Cancer
0.011927332	4.22	0.345100429	35.31	260.074	60.6	32.3617	1.848	12.689	52	53	23	7.3	27	Non BRCA1/BRCA2 familial breast cancer
0.086468812	108.57	0.997	0.2	0	60.58	0.1	0	3.792	12	14	22	7.3	10	Intrahepatic cholangiocarcinoma
0.864934508	385.51	0.357616264	32.4	154.323	44.26	115.736	102.856	97.463	168	93	24	7.26	173	High-grade serous ovarian cancer
0.003038485	4.22	0.136852575	35.2	178.396	60.6	70.5548	24.058	11.053	45	62	25	7.3	55	Human Diffuse Type Gastric Cancer
0.022728469	30.79	0.582476005	0.82	0.637	60.6	3.8494	4.278	7.633	18	54	17	4.55	22	Intrahepatic cholangiocarcinoma
0.519116108	378.08	0.541982853	33.89	0.696	60.6	0.1	0	3.075	12	12	23	7.28	10	High-grade serous ovarian cancer
0.091596593	196.75	0.284808061	37.73	148.757	60.6	112.7689	15.034	67.936	181	29	14	7.3	65	Non BRCA1/BRCA2 familial breast cancer
0	32.61	0.362489654	37.86	269.216	60.59	7.7275	2.051	5.711	26	55	24	7.29	35	Pancreatic adenocarcinoma
0.030802728	194.88	0.220771887	33.04	138.337	60.6	188.6514	38.673	91.068	141	32	27	7.3	216	High-grade serous ovarian cancer
1	17.05	0.402143249	36.56	179.983	60.59	29.0639	6.609	15.432	22	18	26	3.13	22	Intrahepatic cholangiocarcinoma
0.001187983	27.23	0.333803758	30.28	291.311	60.6	16.2984	6.161	10.584	14	26	24	4.36	10	Intrahepatic cholangiocarcinoma
0.173731821	359.42	0.994307933	0.2	0	60.6	1.8359	0	1.73	12	22	26	7.28	10	High-grade serous ovarian cancer
0.454741563	102.63	0.769376709	29.22	196.346	60.6	182.603	10.225	15.531	181	22	25	7.29	71	Human Diffuse Type Gastric Cancer
0.121562032	348.43	0.705970259	32.82	150.544	60.58	7.3417	65.207	25.303	37	26	17	7.28	44	High-grade serous ovarian cancer
0.015109084	446.87	0.501757811	35.35	247.51	60.59	100.6505	48.322	36.57	144	93	19	2.47	133	Non BRCA1/BRCA2 familial breast cancer
0.008136536	45.08	0.98006392	39.55	185.455	60.59	56.6959	6.677	20.494	65	28	19	3.34	84	Human Diffuse Type Gastric Cancer
0.003229382	146.37	0.997	0.2	0	60.59	0.1	0	6.454	30	88	24	3.01	27	Pancreatic adenocarcinoma
0.118109107	23.8	0.683708859	35.65	263.244	60.6	9.0357	7.831	5.024	26	13	21	7.3	14	Non BRCA1/BRCA2 familial breast cancer
0.130242608	19.68	0.347280809	34.92	314.239	60.6	82.7684	14.89	16.092	61	25	21	7.3	22	Intrahepatic cholangiocarcinoma
0.169454331	12.47	0.186007113	34.96	174.29	60.6	59.5971	12.915	25.648	50	68	17	7.3	67	Human Diffuse Type Gastric Cancer
0.675027792	4.22	0.379933628	33.36	247.453	60.58	8.178	10.311	16.948	58	21	28	7.28	25	Non BRCA1/BRCA2 familial breast cancer
0.019726543	28.93	0.401530868	27.52	0	60.6	8.1044	2.711	4.251	21	19	19	7.3	10	Intrahepatic cholangiocarcinoma
0.03718753	5.71	0.171664194	36.49	242.516	60.6	55.5998	12.252	33.708	60	25	32	7.3	74	Non BRCA1/BRCA2 familial breast cancer
0.000568604	25.6	0.129946505	32.49	129.872	60.6	33.2513	1.756	29.89	62	36	21	7.3	69	Human Diffuse Type Gastric Cancer
1	10.36	0.161462658	33.15	0	60.56	29.6188	18.722	14.693	68	87	30	7.29	76	Human Diffuse Type Gastric Cancer
0.119433506	23.29	0.542483824	38.96	272.477	60.6	27.3842	3.937	11.166	22	48	28	7.3	27	Non BRCA1/BRCA2 familial breast cancer
0.081639942	4.68	0.344337147	25.9	224.805	60.59	50.2933	10.736	22.502	93	50	23	3.44	168	Human Diffuse Type Gastric Cancer
0.3424545	17.76	0.716248889	38.14	0	60.56	3.3781	1.349	4.204	17	15	19	7.3	12	Pancreatic adenocarcinoma
0.161836405	35.98	0.426000852	34.73	241.143	60.59	11.3656	3.205	12.481	12	22	24	7.28	11	Non BRCA1/BRCA2 familial breast cancer
0.019728575	4.22	0.568886788	37.56	229.353	60.6	22.8978	15.204	40.539	37	25	22	7.3	10	Non BRCA1/BRCA2 familial breast cancer
0.179299263	8.19	0.52164144	34.01	265.093	60.6	0.2624	1.166	1.34	18	18	23	7.3	10	Non BRCA1/BRCA2 familial breast cancer
0.507895329	213.14	0.997	1.97	3.121	60.6	0.1	0	0	45	93	26	7.28	13	Pancreatic adenocarcinoma
0.011279522	48.2	0.431965984	36.75	118.59	60.59	59.8341	33.548	37.581	64	16	22	7.27	81	Pancreatic adenocarcinoma
0.185536519	4.22	0.293339823	29.94	174.744	60.59	31.2964	0	21.07	17	61	22	7.3	10	Human Diffuse Type Gastric Cancer
0.385069859	795.07	0.391275005	36.35	165.844	60.6	104.1972	60.405	130.506	161	93	16	7.3	92	High-grade serous ovarian cancer
0	27.96	0.425685331	31.75	247.532	60.6	13.6491	0	6.448	20	18	14	7.28	14	Pancreatic adenocarcinoma
0.080906621	94.91	0.925851859	37.51	0	60.57	30.2106	9.422	25.75	42	4	25	4.39	45	Human Diffuse Type Gastric Cancer
0.03705634	4.22	0.106589186	38.49	256.235	37.63	33.9411	8.947	11.558	64	79	22	7.28	69	Non BRCA1/BRCA2 familial breast cancer
0.284220614	23.72	0.447757267	29.49	5.244	60.6	1.6699	0	3.899	20	9	17	7.3	10	Intrahepatic cholangiocarcinoma
0.069392987	24.02	0.446599969	35.2	236.462	60.6	9.7846	3.969	6.598	10	20	27	7.29	10	Intrahepatic cholangiocarcinoma
0.042995138	542.02	0.215901574	36.26	140.068	60.57	104.7055	42.219	204.119	195	24	22	7.25	304	High-grade serous ovarian cancer
0.737545705	175.02	0.940288929	34.25	121.588	60.57	53.1658	2.594	22.192	87	90	25	7.29	59	Pancreatic adenocarcinoma
0.648935747	27.16	0.426787463	35.99	251.197	60.58	14.6134	16.477	31.531	23	8	25	7.3	35	Non BRCA1/BRCA2 familial breast cancer
0.165568649	4.22	0.410209112	31.54	1.083	60.6	14.0886	2.268	10.771	19	21	38	7.3	25	Human Diffuse Type Gastric Cancer
0.039318262	25.03	0.82135203	39.06	0	60.6	9.2287	4.726	13.804	28	29	33	7.29	18	Intrahepatic cholangiocarcinoma
0.324754419	564.74	0.191853761	32.94	123.26	60.6	83.783	83.024	48.481	243	82	22	7.25	195	Pancreatic adenocarcinoma
0.347131844	20.52	0.236101839	39.51	123.375	46.13	119.3919	101.727	47.526	188	93	25	7.3	143	Pancreatic adenocarcinoma
0.019908533	19.03	0.325357727	34.52	277.779	60.6	38.1856	13.28	9.229	59	11	25	7.3	30	Pancreatic adenocarcinoma
0.075392303	32.66	0.588912797	36.91	313.878	60.6	14.8208	9.245	10.405	18	9	20	7.3	13	Intrahepatic cholangiocarcinoma
0.16556979	102.38	0.181014555	33.43	173.972	60.6	132.7685	20.543	22.995	94	58	25	4.2	123	Human Diffuse Type Gastric Cancer
0.033747674	16.34	0.196791062	36.13	0	60.6	11.9217	0	26.809	43	16	23	7.29	42	Human Diffuse Type Gastric Cancer
0	38.09	0.60598646	36.07	297.197	60.6	6.4645	3.302	7.484	11	15	24	7.29	10	Intrahepatic cholangiocarcinoma
0.16165797	14.52	0.303496161	33.85	316.818	60.6	6.1972	5.349	9.746	28	29	26	7.3	10	Intrahepatic cholangiocarcinoma
0	247.98	0.991634854	1.93	223.295	60.59	1.3967	0.812	8.94	17	23	15	7.29	15	High-grade serous ovarian cancer
0.020460391	396.73	0.478857653	30.23	162.166	60.55	140.036	83.419	54.111	196	77	26	7.29	194	Human Diffuse Type Gastric Cancer
0.036922233	4.27	0.316162972	38.91	150.718	60.6	12.2921	3.7	15.969	46	21	28	7.3	52	Human Diffuse Type Gastric Cancer
0.046500972	4.22	0.347696677	35.52	171.59	60.53	30.7162	7.363	18.934	97	29	26	7.3	62	Human Diffuse Type Gastric Cancer
0.026861113	333.13	0.259784808	34.29	179.774	60.6	94.0349	126.538	46.989	194	27	25	2.81	149	High-grade serous ovarian cancer
0.094200947	53.52	0.34690802	37.38	2.559	60.59	4.4754	9.426	6.76	15	18	15	7.3	11	Intrahepatic cholangiocarcinoma
0.160938665	49.16	0.962981721	37.19	0	60.6	3.7543	1.576	12.956	11	57	23	7.3	10	Human Diffuse Type Gastric Cancer
0.38621955	263.3	0.977353364	0.63	0	41.62	0.1	0	0	47	26	26	4	44	High-grade serous ovarian cancer
0.030483448	29.91	0.208060765	31.89	176.666	60.58	38.098	7.798	23.215	209	40	25	7.28	61	Human Diffuse Type Gastric Cancer
1	41.28	0.217109597	33.13	169.408	60.58	80.6234	20.982	24.129	18	19	20	7.3	47	Human Diffuse Type Gastric Cancer
0.008981825	43.41	0.460553267	33.42	242.88	60.56	57.326	19.752	52.368	100	19	25	7.3	123	Human Diffuse Type Gastric Cancer
0	6.31	0.607396194	39.74	0	60.6	3.3235	0	14.403	21	73	18	7.3	13	Pancreatic adenocarcinoma
0.024120887	15.46	0.355070584	31.06	0.181	60.6	41.3358	5.531	9.914	48	24	15	7.3	21	Intrahepatic cholangiocarcinoma
0.167606771	9.83	0.399930552	31.24	3.259	60.6	13.8789	13.768	8.321	51	28	20	3.09	69	Human Diffuse Type Gastric Cancer
0.023948183	27.77	0.496383364	29.14	0	60.57	8.5051	13.372	23.792	76	20	29	4.3	52	Human Diffuse Type Gastric Cancer
0	34.68	0.418892509	33.72	178.477	60.6	98.2258	49.561	16.998	191	24	13	7.29	116	Human Diffuse Type Gastric Cancer
0.183534463	9.91	0.373822288	33.75	0.296	60.58	37.9897	3.37	15.618	101	10	21	7.3	21	Intrahepatic cholangiocarcinoma
0.175196351	110.86	0.354390353	33.78	167.046	60.59	120.3904	71.855	71.403	97	71	26	7.26	77	Human Diffuse Type Gastric Cancer
0.477538617	33.79	0.993842452	2.79	1.283	60.58	0.1	0	0.055	91	26	27	2.8	11	Pancreatic adenocarcinoma
0.164399011	465.16	0.677210555	0.2	191.809	60.6	0.1	12.099	64.396	118	88	23	2.73	165	High-grade serous ovarian cancer
0.101931464	146.71	0.936476342	3.93	237.999	60.6	0.1	2.72	3.35	20	15	23	7.3	16	Pancreatic adenocarcinoma
0.028210262	12.09	0.442787222	38.63	123.19	60.6	37.1401	17.845	9.891	28	67	22	7.28	34	Pancreatic adenocarcinoma
0.041264718	4.22	0.257021505	35.33	263.518	60.6	42.9226	9.707	8.995	61	27	24	7.3	79	Non BRCA1/BRCA2 familial breast cancer
0.530203559	434.65	0.366636247	37.99	153.944	60.6	25.9399	90.19	81.104	173	27	13	7.28	148	High-grade serous ovarian cancer
0.184277904	6.65	0.259146046	27.22	167.534	60.58	143.2558	14.795	52.697	277	73	22	7.28	240	Human Diffuse Type Gastric Cancer
0.055810172	25.8	0.189348376	32.16	244.002	60.6	14.7966	0	24.367	30	10	23	7.28	34	Human Diffuse Type Gastric Cancer
0.027639539	10.14	0.188070934	24.44	0	60.6	11.1362	3.419	5.25	27	29	24	7.28	10	Pancreatic adenocarcinoma
0.097373483	8.81	0.25354948	31.87	260.672	60.6	54.1118	6.269	12.81	29	34	28	7.3	28	Human Diffuse Type Gastric Cancer
0.165637001	30.29	0.332751046	32.94	178.548	60.6	39.0353	8.944	22.227	132	83	22	7.28	47	Human Diffuse Type Gastric Cancer
0.095126722	18.25	0.31207381	37.81	250.523	60.6	7.1816	2	8.18	23	26	21	7.28	63	Non BRCA1/BRCA2 familial breast cancer
0.007340428	362.42	0.997	0.65	0	60.6	3.953	3.296	3.856	35	12	17	7.29	10	High-grade serous ovarian cancer
0.324624722	55.73	0.386099485	32.49	180.891	60.59	39.9373	12.001	15.731	76	26	24	2.75	34	Human Diffuse Type Gastric Cancer
0.020843085	53.8	0.71712589	3.09	125.867	60.6	16.5936	4.606	3.559	29	26	29	7.26	18	Pancreatic adenocarcinoma
0.340113313	85.24	0.973887159	2.77	1.676	60.6	0.1	5.493	0	24	9	23	7.3	10	Intrahepatic cholangiocarcinoma
0.179385327	8.67	0.363915783	38.13	0	60.6	12.8982	13.808	10.486	62	41	27	4.36	15	Intrahepatic cholangiocarcinoma
0.081054473	25.63	0.644686521	36.21	266.527	60.59	31.3938	12.542	7.536	29	26	22	7.3	14	Intrahepatic cholangiocarcinoma
0.014813862	4.22	0.409779399	32	264.632	60.6	27.721	4.052	14.116	22	32	24	7.29	56	Non BRCA1/BRCA2 familial breast cancer
0.336858425	75.28	0.360478055	36.6	163.546	60.59	143.9923	57.988	59.807	261	25	17	7.3	173	Human Diffuse Type Gastric Cancer
0.041086079	164.43	0.997	2.86	0.852	60.56	0.2145	2.048	2.366	33	53	25	2.82	15	High-grade serous ovarian cancer
0.055161976	20.04	0.833615353	34.41	0.618	60.6	10.0846	2.189	6.117	16	20	29	7.3	10	Intrahepatic cholangiocarcinoma
0.008876788	21.33	0.192465906	39.12	261.397	60.6	29.8177	21.535	33.768	38	19	26	7.3	48	Non BRCA1/BRCA2 familial breast cancer
0.304129861	46.21	0.243822036	34.51	174.386	60.58	19.6803	0.804	8.428	20	25	23	7.3	18	Human Diffuse Type Gastric Cancer
0.131832842	4.22	0.329206987	37.26	260.679	60.56	54.7652	7.356	32.112	10	63	25	7.27	45	Non BRCA1/BRCA2 familial breast cancer
0.010337397	13.66	0.278521461	33.11	336.95	60.6	59.3051	1.209	8.431	57	37	27	7.3	69	Human Diffuse Type Gastric Cancer
0.017718926	49.19	0.380562078	32.54	135.471	60.58	17.8024	3.751	28.363	42	91	28	7.3	21	Pancreatic adenocarcinoma
0.566444936	39.98	0.672392923	35.79	165.419	60.6	35.3502	6.028	29.068	66	39	25	7.3	49	Pancreatic adenocarcinoma
0.363788368	470.01	0.997	0.45	0	60.59	0.1	4.037	5.067	38	86	27	2.88	31	Pancreatic adenocarcinoma
0.257922449	4.22	0.54308245	37.94	138.046	60.6	59.7066	55.517	26.523	197	92	23	7.27	186	Pancreatic adenocarcinoma
0.201179681	105.16	0.369733244	33.6	200.62	60.58	30.6234	8.479	21.256	184	65	19	7.29	93	Human Diffuse Type Gastric Cancer
1	33.33	0.215863604	31.26	160.703	60.54	143.5085	36.373	46.203	145	81	24	7.29	131	Human Diffuse Type Gastric Cancer
0.055199543	358.8	0.982034194	0.51	250.968	60.6	0.1	0.303	0	21	16	19	7.29	11	High-grade serous ovarian cancer
0.062640215	91.01	0.381560028	34.89	177.202	60.6	12.4389	16.939	11.725	22	7	19	7.3	18	Human Diffuse Type Gastric Cancer
0.253750184	9.14	0.420039016	32.35	263.901	60.6	14.0795	6.418	12.668	34	33	22	7.29	17	Human Diffuse Type Gastric Cancer
0.825272697	89.09	0.599123494	39.17	245.985	60.6	15.4225	1.246	2.838	11	10	20	7.27	10	Intrahepatic cholangiocarcinoma
0.037386903	4.22	0.549375967	33.38	3.07	60.6	14.0655	0	16.194	23	49	33	7.3	10	Intrahepatic cholangiocarcinoma
0.659285779	37.42	0.466213848	38.16	2.385	60.6	25.8982	22.091	30.986	65	49	29	4.59	54	Human Diffuse Type Gastric Cancer
0.988907619	15.25	0.516589025	35.67	251.829	60.6	16.7922	9.306	11.389	31	13	39	7.3	10	Intrahepatic cholangiocarcinoma
0.175493754	51.75	0.276126114	30.73	181.86	60.6	56.6492	20.094	71.34	139	68	16	7.3	157	Human Diffuse Type Gastric Cancer
0.173986344	16.63	0.343114483	32.59	311.308	60.6	7.8225	4.244	6.157	27	39	30	7.3	12	Intrahepatic cholangiocarcinoma
0.328451914	916.67	0.459322657	33.93	167.492	60.59	131.2415	75.23	85.314	242	93	15	7.27	244	High-grade serous ovarian cancer
0.174294569	77.23	0.381202721	27.41	171.65	60.6	98.876	33.546	29.548	80	16	21	7.3	56	Human Diffuse Type Gastric Cancer
0.209877015	27.72	0.273206094	32.05	369.504	60.6	8.2542	5.054	11.713	16	25	27	7.29	10	Intrahepatic cholangiocarcinoma
0.00393369	31.27	0.947182555	1.6	0	60.58	0.1	0	2.892	17	55	28	7.3	10	Pancreatic adenocarcinoma
0.081249576	28.21	0.393395025	33.02	312.57	60.6	8.8544	3.881	13.831	26	9	19	7.29	29	Intrahepatic cholangiocarcinoma
0.387922899	71.64	0.325780248	34.3	141.624	60.56	135.3367	72.867	98.949	206	89	19	7.27	238	High-grade serous ovarian cancer
0.322104713	4.22	0.254976858	37.12	237.84	60.55	52.8253	2.229	25.604	71	49	25	7.28	59	Non BRCA1/BRCA2 familial breast cancer
0.547809836	331.54	0.939082585	0.28	0	60.58	0.1	0	1.383	69	22	24	2.6	43	Pancreatic adenocarcinoma
0.316060858	59.76	0.332028035	2.96	183.854	60.54	4.3489	6.741	16.509	119	18	15	7.3	48	Pancreatic adenocarcinoma
0.097066002	4.58	0.4513332	37.31	276.599	60.6	18.7748	5.635	15.852	24	23	28	7.28	30	Pancreatic adenocarcinoma
0.098084984	4.64	0.43495928	38.72	257.039	60.6	8.9705	2.372	10.346	27	15	26	7.29	10	Non BRCA1/BRCA2 familial breast cancer
0.081438231	88.36	0.997	31.01	3.802	60.6	0.1	0	5.141	49	17	18	7.3	21	Human Diffuse Type Gastric Cancer
0.392853894	358.02	0.310563578	38.82	178.284	60.58	144.6132	24.632	82.313	172	56	22	7.3	137	Human Diffuse Type Gastric Cancer
0	13.38	0.407881878	37.34	269.233	60.6	10.5814	0	6.905	28	20	20	7.29	16	Non BRCA1/BRCA2 familial breast cancer
0.016185429	7.02	0.237567533	32.75	177.224	60.6	61.5159	6.857	26.264	61	67	20	7.29	51	Human Diffuse Type Gastric Cancer
0.024239707	267.37	0.444180572	30.99	120.636	60.6	39.2517	16.054	79.392	49	36	19	7.29	54	High-grade serous ovarian cancer
0.675927277	7.41	0.194924408	28.93	318.409	60.6	45.5783	17.582	31.702	78	20	15	7.27	61	Intrahepatic cholangiocarcinoma
0.617209502	18.42	0.127896606	34.71	129.673	54.94	8.8522	43.923	8.071	222	29	25	2.83	21	Pancreatic adenocarcinoma
0.047789127	16.8	0.448320577	30.89	4.031	60.6	9.0154	4.995	27.664	44	63	21	7.29	32	High-grade serous ovarian cancer
0.367806613	361.68	0.997	1.17	0.55	60.57	0.1	0	2.388	117	90	30	2.44	27	Human Diffuse Type Gastric Cancer
0.037900044	91.09	0.408501145	38.5	209.527	60.6	169.3323	48.288	34.583	50	27	26	7.3	60	High-grade serous ovarian cancer
0.026491239	220.55	0.450314076	34.16	160.7	60.56	20.881	3.028	22.318	118	44	12	7.3	48	High-grade serous ovarian cancer
0.156140123	5.13	0.124365185	38.41	232.887	60.58	63.6132	10.781	32.166	55	65	30	7.3	63	Pancreatic adenocarcinoma
0.303749137	322.92	0.997	0.2	0.228	60.57	0.1	0	0.285	18	20	22	2.47	10	High-grade serous ovarian cancer
0.010230274	14.38	0.390097735	32.15	174.932	60.59	42.3183	9.89	21.66	51	73	29	7.3	35	Human Diffuse Type Gastric Cancer
0.529587057	14.97	0.400327034	34.79	178.141	60.6	63.7826	55.598	31.36	171	68	23	7.28	74	Human Diffuse Type Gastric Cancer
0.009752205	126.48	0.656460826	38.8	121.873	60.57	6.3823	4.855	20.058	58	21	27	7.29	77	Pancreatic adenocarcinoma
1	59.12	0.281695344	35.8	112.245	60.6	38.5397	8.881	8.42	89	68	19	7.3	25	Pancreatic adenocarcinoma
0.175496639	17.6	0.225949064	29.91	263.883	60.6	76.7273	4.209	24.523	64	71	22	7.3	80	Human Diffuse Type Gastric Cancer
0.003920026	24.45	0.425620676	33.76	260.061	60.6	12.9692	4.249	7.779	23	24	27	7.3	16	Non BRCA1/BRCA2 familial breast cancer
0.155834199	29.47	0.413217905	35.77	0	60.6	4.628	6.636	9.05	10	19	21	7.28	10	Intrahepatic cholangiocarcinoma
0.023655178	411.88	0.997	2.24	1.247	60.56	0.1	0	0	25	42	19	7.28	20	Pancreatic adenocarcinoma
0.08530552	25.72	0.406129657	31.96	196.645	60.59	150.8569	21.591	22.824	88	19	22	7.3	79	Human Diffuse Type Gastric Cancer
0.175316436	18.75	0.340833137	36.28	0	60.6	9.4392	1.205	18.436	13	12	22	7.3	17	Human Diffuse Type Gastric Cancer
0.013678129	85.54	0.543375173	27.24	121.411	60.58	164.9797	10.828	28.622	149	92	23	7.28	209	High-grade serous ovarian cancer
0.096228398	13.7	0.259509991	37.05	157.635	60.59	128.4167	54.312	71.21	269	93	21	7.3	176	Non BRCA1/BRCA2 familial breast cancer
0.966631048	68.04	0.419745813	36.51	258.191	60.6	24.385	23.902	10.164	88	20	27	7.3	30	Human Diffuse Type Gastric Cancer
0.109256074	4.22	0.20359672	35.25	244.186	60.6	17.5611	10.55	20.608	30	4	13	7.27	41	Non BRCA1/BRCA2 familial breast cancer
0	95.63	0.45164711	27.2	206.008	60.55	29.6848	10.852	22.076	87	22	23	7.3	46	Human Diffuse Type Gastric Cancer
0.021116482	26.74	0.332669394	29.26	169.003	60.6	23.9855	18.225	9.302	100	89	25	4.3	47	Human Diffuse Type Gastric Cancer
0.076627626	8.8	0.681877519	33.42	173.945	60.6	13.7316	0	8.122	26	35	22	7.27	22	Pancreatic adenocarcinoma
0.02862375	22.21	0.443973734	34.97	251.245	60.59	143.4181	25.76	67.676	189	87	30	7.3	91	Non BRCA1/BRCA2 familial breast cancer
0.596616432	36.01	0.328866991	26.37	163.326	60.6	69.16	42.126	36.363	89	27	14	2.52	69	Human Diffuse Type Gastric Cancer
0.378186632	15.66	0.334238912	25.47	165.561	60.6	136.3125	16.523	34.428	127	32	23	7.3	71	Human Diffuse Type Gastric Cancer
0.159635225	4.22	0.372734576	34.73	323.993	60.6	9.525	0.918	0.884	20	43	33	7.27	10	Intrahepatic cholangiocarcinoma
0.006858215	379.23	0.443956869	36.04	268.624	60.56	189.1937	12.168	34.126	73	16	22	7.29	64	Non BRCA1/BRCA2 familial breast cancer
0.056279385	150.29	0.993356055	1.98	5.373	60.57	5.6012	3.572	0	59	4	22	7.3	38	Human Diffuse Type Gastric Cancer
0.108120285	84.03	0.608293581	36.31	164.542	60.6	46.8013	21.369	190.622	60	17	21	7.28	131	Human Diffuse Type Gastric Cancer
0.022979963	15.43	0.328529944	37.01	0	60.56	340.1032	14.47	30.011	144	93	25	7.3	66	Human Diffuse Type Gastric Cancer
0.01434138	4.22	0.344725112	30.49	388.907	60.6	48.6033	21.649	16.403	57	46	30	7.3	71	Human Diffuse Type Gastric Cancer
0.034661959	4.22	0.123889206	33.85	278.132	60.57	22.5759	14.691	20.707	72	22	25	7.3	59	Non BRCA1/BRCA2 familial breast cancer
0.017350556	383.34	0.490949316	32.97	140.368	47.99	122.5679	129.555	71.18	197	93	25	7.28	200	High-grade serous ovarian cancer
1	4.22	0.309493197	28.8	154.455	60.58	57.2449	7.996	29.421	61	72	23	7.29	38	Human Diffuse Type Gastric Cancer
0.014806312	23.04	0.396531334	31.51	177.478	60.59	19.8113	42.778	12.4	38	4	24	7.29	26	Intrahepatic cholangiocarcinoma
0.08273121	243	0.198192529	37.39	122.147	60.54	43.5059	48.492	28.07	122	68	20	7.29	316	Pancreatic adenocarcinoma
0.546783513	417.11	0.787387337	28.08	154.461	60.58	299.5435	7.626	18.371	237	38	22	2.64	111	Pancreatic adenocarcinoma
1	5.6	0.262480495	35.45	232.108	60.6	23.3964	3.883	15.379	26	34	28	7.3	32	Intrahepatic cholangiocarcinoma
0.178533972	14.6	0.28319493	30.39	292.015	60.6	21.386	15.409	25.048	54	64	24	7.27	45	Human Diffuse Type Gastric Cancer
0.01001099	150.96	0.215268251	22.19	3.675	60.6	6.9233	10.795	6.481	95	39	24	7.3	194	High-grade serous ovarian cancer
0.755392005	22.89	0.240553322	32.39	322.608	60.6	14.7688	3.116	9.508	39	54	24	7.3	28	Intrahepatic cholangiocarcinoma
0.093423867	23.1	0.557300833	34.69	328.448	60.6	10.4336	9.227	15.677	28	13	20	7.3	20	Intrahepatic cholangiocarcinoma
0.317732694	142.32	0.997	3.97	0	60.6	0.1	3.909	3.552	127	27	24	7.29	179	High-grade serous ovarian cancer
0.406027554	45.84	0.640520107	38.62	127.187	60.59	9.1019	96.073	120.517	189	20	20	2.79	179	High-grade serous ovarian cancer
0.072773168	4.99	0.950554692	0.89	0	60.6	1.209	0	3.751	20	25	18	7.3	11	Pancreatic adenocarcinoma
0.150459521	121.91	0.391273696	35.95	193.68	60.6	116.3878	25.278	27.298	153	14	27	7.29	105	Human Diffuse Type Gastric Cancer
0.349607739	12.92	0.61347401	0.2	0	60.59	7.1182	0	5.838	22	24	17	7.3	22	Pancreatic adenocarcinoma
0.276070165	427.31	0.967882007	0.2	0	60.58	0.1	2.132	0	10	64	26	4.16	10	Intrahepatic cholangiocarcinoma
0.642828536	209.83	0.446594225	35.64	103.516	60.58	1.6351	0	0.831	38	65	25	7.28	18	Pancreatic adenocarcinoma
0.160546726	43.82	0.333579359	31.07	187.401	60.59	58.8129	17.433	13.947	61	42	22	4.24	43	Human Diffuse Type Gastric Cancer
0.177055874	9.19	0.355876341	29.75	178.703	60.58	94.1896	41.279	21.566	157	93	21	7.27	150	Human Diffuse Type Gastric Cancer
0.370958418	31.29	0.740050836	37.38	0	60.6	0.1	0	12.93	15	12	27	7.3	10	Intrahepatic cholangiocarcinoma
0.37300811	34.54	0.499602583	30.67	0	60.6	21.2914	2.555	8.544	24	23	13	4.48	15	Intrahepatic cholangiocarcinoma
0.021452015	31.54	0.409419435	34.25	295.196	60.6	54.5142	7.571	33.816	47	36	18	7.29	63	Human Diffuse Type Gastric Cancer
0.988096724	19.6	0.564108506	30.42	0.681	60.6	10.2731	0.673	5.647	10	2	23	7.28	10	Human Diffuse Type Gastric Cancer
0.097972426	4.22	0.626118985	31.65	145.346	60.6	20.4219	6.45	11.617	29	25	22	7.3	20	Human Diffuse Type Gastric Cancer
0.176648915	31.94	0.381296172	40.36	250.97	60.6	9.4813	3.301	9.089	23	16	21	7.3	14	Intrahepatic cholangiocarcinoma
0.013305604	36.37	0.524471321	35.4	263.257	60.6	9.7692	7.202	3.371	21	14	20	7.3	11	Intrahepatic cholangiocarcinoma
0.175609596	4.22	0.233227656	34.76	173.659	60.59	92.8136	10.665	21.213	155	25	27	7.27	140	Human Diffuse Type Gastric Cancer
0.178000494	519.63	0.452091396	31.56	107.702	54.7	102.5808	62.512	84.091	231	87	25	7.27	128	High-grade serous ovarian cancer
0.020132186	11.49	0.205733498	37.12	247.246	60.6	44.4804	4.417	15.656	20	69	14	7.29	31	Non BRCA1/BRCA2 familial breast cancer
0.915584836	1034.36	0.653347266	1.39	156.2	60.56	0.1	7.01	4.2	20	20	18	7.3	14	High-grade serous ovarian cancer
0.579422159	4.22	0.10340846	32.8	232.935	60.6	10.6576	1.707	12.412	21	23	21	7.3	10	Non BRCA1/BRCA2 familial breast cancer
0.209297611	4.22	0.458244404	33.54	366.633	60.6	33.4082	5.174	3.933	27	28	28	7.3	22	Intrahepatic cholangiocarcinoma
0	79.89	0.997	0.2	1.942	60.59	0.1	0	0	36	30	22	7.3	97	Human Diffuse Type Gastric Cancer
0.013880284	8.58	0.321133243	34.74	178.457	60.56	72.0143	8.769	29.526	67	64	20	7.3	44	Human Diffuse Type Gastric Cancer
0.103251789	4.22	0.271617252	30.1	3.198	60.6	21.2973	0.777	20.435	90	36	18	7.3	36	Human Diffuse Type Gastric Cancer
0.172941978	145.83	0.353882833	35.35	245.829	60.57	154.6806	28.923	25.737	440	91	20	7.3	295	Non BRCA1/BRCA2 familial breast cancer
0.001578834	20.16	0.335610556	38.93	263.204	60.6	13.8851	7.945	11.783	36	24	28	7.3	22	Human Diffuse Type Gastric Cancer
0.049839286	331.66	0.720038139	1.57	231.252	60.6	8.1614	1.546	6.727	10	29	23	7.3	10	Human Diffuse Type Gastric Cancer
0.370193322	8.35	0.303318881	40.21	246.039	60.56	89.349	6.397	30.624	57	8	20	7.28	101	Non BRCA1/BRCA2 familial breast cancer
0.030092998	31.33	0.938775992	2.55	0	60.58	0.1	2.243	4.305	14	17	24	7.26	22	Pancreatic adenocarcinoma
0.174579434	28.43	0.326904517	33.74	175.576	60.58	116.1864	23.955	93.453	218	81	23	7.3	206	Human Diffuse Type Gastric Cancer
0.18607061	29.15	0.662143126	34.37	238.854	60.58	40.6052	18.922	29.565	18	38	26	4.24	57	Non BRCA1/BRCA2 familial breast cancer
0.022415911	110.06	0.958329435	1.69	0	60.56	12.2148	5.972	18.467	58	29	23	7.28	50	Pancreatic adenocarcinoma
0.024417181	642.65	0.580983728	1.03	250.831	60.56	7.243	1.323	3.405	24	19	22	7.29	15	Non BRCA1/BRCA2 familial breast cancer
0.169845485	232.77	0.739250674	31.22	122.739	60.58	92.9949	14.537	9.253	128	21	16	7.28	148	High-grade serous ovarian cancer
0.059103806	775.19	0.967216521	1.01	181.502	60.6	0.1	6.406	4.635	99	34	21	7.29	89	High-grade serous ovarian cancer
1	14.61	0.258978446	39.73	0	60.6	15.635	37.249	30.034	46	36	21	2.97	69	Intrahepatic cholangiocarcinoma
0.101927431	313.37	0.957651241	0.61	0.988	60.59	1.353	0	6	46	89	23	4.55	54	Human Diffuse Type Gastric Cancer
0.504487305	59.55	0.656628271	40.17	231.096	60.59	5.1918	6.327	16.633	27	29	23	7.3	56	Non BRCA1/BRCA2 familial breast cancer
0.012992679	13.18	0.487181704	34.05	306.106	60.6	11.7205	2.778	12.031	23	16	28	7.3	10	Intrahepatic cholangiocarcinoma
0.0187053	93.43	0.477177241	37.63	268.331	60.58	24.4982	10.424	26.225	104	21	9	7.3	64	Human Diffuse Type Gastric Cancer
0.115284443	55.1	0.411352125	33.53	162.719	60.6	90.3969	29.395	28.743	127	22	27	7.3	42	Human Diffuse Type Gastric Cancer
0.238738435	395.65	0.945827035	0.2	5.833	60.6	3.3432	6.58	2.936	13	28	27	2.44	10	Intrahepatic cholangiocarcinoma
0.174032295	4.22	0.26685399	29.1	176.673	60.6	43.7526	2.432	22.964	66	73	27	7.3	37	Human Diffuse Type Gastric Cancer
0.970958404	347.77	0.872181741	1.1	111.238	60.58	0.7517	0.439	35	72	41	22	2.15	36	Pancreatic adenocarcinoma
0.100334161	16.46	0.284144102	30.45	0	60.6	32.9399	31.505	29.812	66	37	23	7.3	32	Intrahepatic cholangiocarcinoma
0.00299247	351.22	0.997	0.2	173.747	60.59	0.1	0	6.003	57	17	22	7.29	10	Human Diffuse Type Gastric Cancer
0.019011198	12.99	0.365901741	33.39	0	60.6	5.4851	0.475	3.911	10	25	35	7.3	10	Intrahepatic cholangiocarcinoma
0.014194574	69.11	0.331585163	31.9	127.491	60.59	268.0743	11.165	13.873	23	22	23	7.3	46	Human Diffuse Type Gastric Cancer
0.173283727	78.38	0.449413615	36.27	306.193	60.57	15.529	15.748	11.541	28	14	22	7.3	14	Intrahepatic cholangiocarcinoma
0.108778189	59.68	0.371982697	30.61	322.645	60.6	10.3281	15.662	4.586	20	12	26	7.28	18	Intrahepatic cholangiocarcinoma
0.174382683	4.22	0.521893447	34.82	263.262	60.6	18.7405	5.739	35.369	36	14	18	7.27	52	Non BRCA1/BRCA2 familial breast cancer
0.165928841	9.37	0.471575999	33.71	1.536	60.6	15.6614	3.346	6.549	10	21	18	7.29	10	Intrahepatic cholangiocarcinoma
0.021432043	4.65	0.430252698	38.29	0	60.6	356.5631	12.472	12.014	25	68	20	7.3	31	Human Diffuse Type Gastric Cancer
0.124219285	36.28	0.408514016	39.92	0	60.6	5.8846	4.276	5.477	16	16	24	7.28	10	Human Diffuse Type Gastric Cancer
0.009068329	12.38	0.061	32.89	236.512	60.6	131.5048	9.905	48.01	90	93	12	7.3	47	Human Diffuse Type Gastric Cancer
0.072554247	377.52	0.467676341	31.82	176.385	39.38	80.5936	75.651	31.385	169	90	30	4.44	151	Human Diffuse Type Gastric Cancer
0.308676928	4.22	0.330300644	31.42	153.488	60.56	87.7946	30.611	33.428	211	93	28	7.27	146	Human Diffuse Type Gastric Cancer
0.294248728	158.02	0.274809971	37.92	4.322	60.6	11.1195	17.206	13.847	31	16	22	7.29	77	Human Diffuse Type Gastric Cancer
0.052286664	37.28	0.56923255	34.41	255.522	60.6	0.2498	4.264	5.749	20	25	20	7.3	11	Intrahepatic cholangiocarcinoma
0.143478009	6.74	0.204889721	33.97	259.725	60.57	126.4962	16.458	30.346	77	93	26	7.3	90	Non BRCA1/BRCA2 familial breast cancer
0.179523076	504.91	0.179476276	35.72	246.141	60.59	0.1	17.023	14.212	72	91	24	7.3	69	High-grade serous ovarian cancer
0.012390665	9.66	0.402292466	40.09	237.801	60.58	32.9672	0.267	15.209	82	23	25	7.3	33	Non BRCA1/BRCA2 familial breast cancer
0.05230195	4.22	0.375737212	29.52	2.175	60.6	0.1004	0	3.371	33	7	23	7.3	22	Human Diffuse Type Gastric Cancer
3.57E-05	56.6	0.388474327	31.09	0	60.58	0.1	9.463	3.026	27	21	9	7.27	23	High-grade serous ovarian cancer
0.026211201	214.46	0.201800942	37.26	262.16	60.6	107.3784	31.161	14.443	304	24	25	7.29	156	Non BRCA1/BRCA2 familial breast cancer
0.48612615	24.07	0.260679092	35.37	0.283	53.65	167.2238	155.33	35.951	33	63	16	7.3	24	Intrahepatic cholangiocarcinoma
0.018978003	65.13	0.704507698	0.2	0	60.59	7.2434	4.715	4.869	65	3	23	4.37	22	Human Diffuse Type Gastric Cancer
0.32446363	31.21	0.584141935	32.24	175.313	60.55	109.4894	12.692	25.936	45	78	19	7.29	73	Human Diffuse Type Gastric Cancer
0.008413494	66.87	0.74120665	36.16	0.758	60.6	7.0588	11.313	14.41	42	14	22	7.3	18	Intrahepatic cholangiocarcinoma
0.169985646	18.34	0.525632841	36.75	268.271	60.58	11.1878	9.065	10.015	29	29	22	7.3	24	Human Diffuse Type Gastric Cancer
0.527548998	447.55	0.949376259	2.55	122.529	60.6	0.1	5.979	2.729	54	15	20	2.5	134	Pancreatic adenocarcinoma
1	407.86	0.355093791	33.76	125.382	42.33	142.4723	66.662	87.438	220	93	21	2.77	249	Pancreatic adenocarcinoma
0.177320544	33.49	0.509934305	33.43	185.427	60.59	134.3269	37.233	62.387	332	89	18	7.3	276	Intrahepatic cholangiocarcinoma
0.015332565	14.47	0.289106245	33.47	365.292	60.6	43.9163	9.117	8.037	32	31	32	7.3	23	Intrahepatic cholangiocarcinoma
0.012623506	108.11	0.996989723	1.88	0	60.6	0.1	0.526	6.935	39	31	26	7.3	52	Pancreatic adenocarcinoma
0	297.19	0.997	3.38	1.977	60.59	0.1	0.583	0	73	85	28	2.78	50	Pancreatic adenocarcinoma
0.32418176	359.97	0.498300685	32.71	163.286	60.57	138.4674	33.673	99.095	169	93	22	7.27	158	Pancreatic adenocarcinoma
0.972825723	109.09	0.539958594	35.27	172.179	60.6	82.7582	19.209	33.634	178	30	23	7.3	60	Human Diffuse Type Gastric Cancer
0.10678714	15.99	0.545483089	35.99	4.477	60.6	22.7138	8.725	11.891	25	14	20	7.3	10	Intrahepatic cholangiocarcinoma
0.023981497	396.9	0.357136205	38.85	122.955	60.59	101.5792	18.625	28.693	306	25	18	7.27	205	High-grade serous ovarian cancer
0.013393742	6.4	0.400946051	37.41	260.989	60.6	22.1325	10.881	25.334	28	18	17	7.3	50	Non BRCA1/BRCA2 familial breast cancer
0.510984829	16.93	0.470754665	35.09	258.476	60.6	14.5221	6.908	15.339	16	28	25	7.3	14	Human Diffuse Type Gastric Cancer
0.025213485	12.44	0.330086402	33.02	234.661	60.56	7.2447	7.881	9.268	26	44	24	7.28	10	Non BRCA1/BRCA2 familial breast cancer
0.073277746	6.56	0.271057684	27.55	277.825	60.59	62.8909	12.604	25.524	72	26	22	7.3	31	Human Diffuse Type Gastric Cancer
0.172940793	118.19	0.341428485	32.35	0	60.59	92.5465	19.483	89.401	189	22	21	7.29	133	High-grade serous ovarian cancer
0.03495649	16.7	0.199630071	34	185.739	60.6	30.6481	12.436	5.547	27	53	33	7.28	23	Intrahepatic cholangiocarcinoma
0	27.62	0.599948296	31.91	193.308	60.6	6.8457	11.286	10.812	25	25	12	7.3	19	Intrahepatic cholangiocarcinoma
0.304718447	40.89	0.949705974	37.86	0	60.6	9.7949	8.689	2.937	30	15	28	7.3	19	Pancreatic adenocarcinoma
0.552282663	394.75	0.945442208	1.66	2.628	60.57	0.1	0.272	2.245	71	91	21	2.86	127	Human Diffuse Type Gastric Cancer
0.328108511	186.13	0.997	0.67	1.368	60.57	0.1	0	6.829	28	16	25	2.37	10	High-grade serous ovarian cancer
0.018786009	15.18	0.216342929	32.06	176.639	60.56	161.0493	19.288	18.975	53	67	36	7.3	147	Human Diffuse Type Gastric Cancer
1	5.79	0.340905138	38.43	147.903	60.58	48.6173	23.425	29.297	80	78	22	7.29	50	Pancreatic adenocarcinoma
0.084089353	32.04	0.273705335	35.07	132.085	60.6	5.8913	0.67	5.886	12	37	12	7.28	15	Pancreatic adenocarcinoma
0.322508542	4.22	0.604495891	33.29	0.979	60.6	12.6949	7.066	10.526	35	1	33	7.3	40	Intrahepatic cholangiocarcinoma
0.002260163	12.04	0.294722042	33.55	199.423	60.6	16.8061	9.232	3.483	17	33	33	7.3	20	Human Diffuse Type Gastric Cancer
0.028347434	15.26	0.477081996	33.8	125.663	60.6	90.5224	22.623	74.353	164	26	13	7.3	45	High-grade serous ovarian cancer
0	36.5	0.996794023	32.6	186.738	60.58	11.6732	4.201	14.553	54	16	17	2.83	124	Pancreatic adenocarcinoma
0.016394219	4.22	0.353479582	31.23	2.876	60.6	9.7118	5.52	15.127	31	42	11	7.3	16	Intrahepatic cholangiocarcinoma
0	60.93	0.349716104	37.33	265.03	60.6	33.0557	14.247	12.984	22	21	23	7.3	27	Human Diffuse Type Gastric Cancer
0.082112267	5.93	0.26522464	25.2	226.189	60.58	15.7064	11.317	12.514	24	66	24	7.3	22	Intrahepatic cholangiocarcinoma
0.171621997	22.54	0.548839536	31.65	0	60.6	6.6052	1.682	7.963	10	12	25	7.3	10	Intrahepatic cholangiocarcinoma
0.027127692	7.08	0.061	31.22	131.742	60.6	11.9762	5.308	33.735	41	31	16	7.27	15	Pancreatic adenocarcinoma
0.169245607	671.36	0.263141444	37.41	163.375	60.54	78.4345	55.447	102.687	179	91	23	7.3	162	Pancreatic adenocarcinoma
0.180182687	414.85	0.323526853	25.65	145.122	39.99	90.9771	43.691	61.296	230	93	23	2.88	242	High-grade serous ovarian cancer
0.609920854	20.39	0.492840482	36.2	238.926	60.6	18.9889	7.612	0	10	92	25	7.29	18	Pancreatic adenocarcinoma
0.055863293	261.85	0.757712074	37.53	117.708	54.1	172.3282	87.505	108.793	250	26	20	7.3	270	High-grade serous ovarian cancer
0.148824561	14.21	0.350239395	29.77	0	60.58	32.884	10.244	14.506	17	13	20	7.3	16	Intrahepatic cholangiocarcinoma
0.60177987	376.71	0.997	0.2	0	60.56	0.1	0	0.069	40	15	27	3.41	10	Human Diffuse Type Gastric Cancer
0.086466898	26.11	0.801866498	34.48	2.232	60.6	7.2227	2.191	4.193	24	45	19	4.41	10	Intrahepatic cholangiocarcinoma
0.120617359	13.38	0.203212451	34.29	103.166	54.07	123.8649	109.568	21.663	40	32	26	7.28	49	High-grade serous ovarian cancer
0.070938441	30.1	0.447458044	31.27	240.802	60.6	4.7899	8.084	10.235	23	3	22	7.3	22	Human Diffuse Type Gastric Cancer
0.0260245	19.15	0.269619624	31	122.003	53.43	144.7569	127.786	92.139	250	87	24	7.27	113	Non BRCA1/BRCA2 familial breast cancer
0.015054625	14.14	0.978575757	0.4	120.852	60.57	7.948	5.105	3.769	17	27	9	7.3	27	Pancreatic adenocarcinoma
0.176110359	4.22	0.150095193	33.02	180.088	60.59	32.7388	19.926	26.746	100	31	19	7.27	94	Human Diffuse Type Gastric Cancer
0	444.76	0.964614052	0.56	0	60.59	0.1	3.094	3.239	193	19	32	3.17	118	Pancreatic adenocarcinoma
0.666753177	63.76	0.132629786	36.77	242.656	60.57	13.2076	7.863	13.246	58	90	26	7.29	97	Non BRCA1/BRCA2 familial breast cancer
0.525506639	87.91	0.971111859	0.2	1.267	60.58	0.1	0	0	10	20	26	7.3	10	High-grade serous ovarian cancer
0.0207062	150.04	0.560930938	35.66	256.031	45.97	62.3679	81.518	59.019	33	13	28	7.26	39	Non BRCA1/BRCA2 familial breast cancer
0.440499471	808.68	0.917447596	0.2	0	60.59	0.1097	2.256	4.604	151	31	19	2.52	47	Pancreatic adenocarcinoma
0.165297914	18.9	0.364548358	33.56	171.802	60.6	36.8173	11.743	17.133	55	55	15	7.3	21	Human Diffuse Type Gastric Cancer
0.100271296	4.22	0.078299248	31.96	292.936	60.6	63.3132	26.874	32.077	65	71	20	7.27	76	Human Diffuse Type Gastric Cancer
0	64.73	0.350038839	34.16	161.489	60.55	95.4302	29.556	43.685	25	54	26	7.28	58	Intrahepatic cholangiocarcinoma
0.02549058	4.22	0.446545681	35.74	257.208	60.6	36.8303	20.622	36.976	139	17	25	7.29	53	Non BRCA1/BRCA2 familial breast cancer
0.028127532	4.22	0.539685642	33.1	349.508	60.57	32.8994	0	15.117	32	39	33	7.3	56	High-grade serous ovarian cancer
0.005564521	17.11	0.541472791	34.86	0	60.59	21.6239	0	35.708	31	70	20	7.3	23	Human Diffuse Type Gastric Cancer
0.006429705	176.57	0.254804522	36.37	122.011	50.64	71.9898	36.618	35.071	128	35	15	7.29	32	High-grade serous ovarian cancer
0.174664629	5.07	0.304258155	36.47	0	60.6	31.4526	16.7	24.884	35	23	18	7.29	28	Human Diffuse Type Gastric Cancer
0.172321849	4.22	0.453043894	37.98	256.708	60.6	42.3665	3.31	12.781	22	20	27	7.3	13	Non BRCA1/BRCA2 familial breast cancer
0.015668274	37.59	0.48900912	37.83	259.968	60.56	29.4507	39.937	19.311	49	60	20	7.29	479	Non BRCA1/BRCA2 familial breast cancer
0.047050186	26.4	0.57956868	31.41	296.753	60.6	8.2566	4.028	14.049	26	24	29	7.3	10	Intrahepatic cholangiocarcinoma
0.069046041	61.19	0.22579095	33.3	164.241	60.56	22.9687	13.001	27.34	93	24	19	7.29	81	Human Diffuse Type Gastric Cancer
0.178719846	19.35	0.358642299	35.65	3.522	60.6	19.1662	17.164	15.303	24	22	20	7.3	10	Intrahepatic cholangiocarcinoma
0.019549141	30.45	0.798812077	37.23	1.878	60.6	15.4678	11.376	16.204	30	13	23	7.29	15	Intrahepatic cholangiocarcinoma
0	11.7	0.46881234	35.48	336.903	60.6	10.5843	5.899	7.262	29	18	26	7.3	14	Intrahepatic cholangiocarcinoma
0.596700578	7.33	0.360768018	33.99	257.126	60.55	25.3799	7.712	8.28	47	72	17	7.29	68	Non BRCA1/BRCA2 familial breast cancer
0.0821724	121.89	0.242528994	36.48	189.183	60.6	55.6779	67.863	16.792	231	21	22	4.48	23	Intrahepatic cholangiocarcinoma
0.010232647	116.54	0.482258531	29.18	174.772	60.59	109.8374	54.621	72.255	203	19	24	4.4	177	Human Diffuse Type Gastric Cancer
0.020316596	4.22	0.133201593	33.33	269.437	60.6	61.4409	14.482	28.875	59	66	24	7.3	56	Non BRCA1/BRCA2 familial breast cancer
0.096479605	4.22	0.242456531	29.41	176.772	60.6	9.8733	6.56	7.302	20	28	21	7.3	24	Intrahepatic cholangiocarcinoma
0.095382001	6.87	0.437229798	32.69	0	60.6	3.5943	2.096	5.133	19	43	13	7.3	10	Human Diffuse Type Gastric Cancer
0.099216079	18.68	0.637238304	34.14	140.592	43.14	113.6199	76.333	7.197	52	21	26	7.28	90	Intrahepatic cholangiocarcinoma
0.159111351	67.61	0.604459436	0.2	0	60.57	14.6016	3.101	2.711	30	15	27	7.29	11	Human Diffuse Type Gastric Cancer
0.027074167	4.22	0.323544623	33.3	164.392	60.56	30.7764	25.553	25.823	69	52	23	7.27	60	Human Diffuse Type Gastric Cancer
0.049912285	414.81	0.997	2.3	3.855	43.47	1.2696	2.88	7.387	31	16	16	7.3	14	High-grade serous ovarian cancer
0.162872476	70.06	0.573193143	29.5	0	60.6	0.1	0	4.138	20	1	23	7.3	10	Intrahepatic cholangiocarcinoma
0.017244797	4.22	0.218718109	32.22	2.088	60.6	37.8339	1.291	9.499	34	57	28	7.3	23	Intrahepatic cholangiocarcinoma
0.175652295	51.04	0.366177797	29.71	166.944	60.57	137.4936	22.253	30.506	102	59	22	7.27	166	Human Diffuse Type Gastric Cancer
0.351320673	105.76	0.88924774	0.36	190.071	60.6	0.1	46.333	8.702	88	18	16	7.26	45	Human Diffuse Type Gastric Cancer
0.016141179	11.82	0.690377248	29.48	0	60.6	16.8498	5.762	10.903	10	6	23	7.3	18	Human Diffuse Type Gastric Cancer
0.170150726	55.3	0.356883473	32.09	147.651	46.01	119.5002	44.779	58.533	288	93	25	7.26	137	Human Diffuse Type Gastric Cancer
0.547120885	391.35	0.938713652	1.16	167.932	60.56	0.1	2.384	2.299	61	37	27	2.82	40	Pancreatic adenocarcinoma
0.012900611	7.14	0.449013929	31.89	249.443	60.6	13.6691	1.038	13.826	26	26	19	7.3	16	Intrahepatic cholangiocarcinoma
0.411594839	102.81	0.527669597	37.23	131.564	60.6	48.3723	7.357	112.115	129	85	23	7.28	54	Pancreatic adenocarcinoma
0.012238824	9.37	0.277776683	40.09	246.227	60.6	17.4115	12.613	6.34	17	57	20	7.3	25	Non BRCA1/BRCA2 familial breast cancer
0.061149019	34.26	0.775799037	36.14	296.891	60.6	21.4165	10.513	8.129	12	14	20	7.29	10	Intrahepatic cholangiocarcinoma
0.037303682	260.85	0.531044177	32.97	170.956	60.59	6.5454	7.526	7.843	28	28	16	7.3	25	Human Diffuse Type Gastric Cancer
0.03957509	13.06	0.299987304	34.82	266.886	60.57	3.7024	3.268	3.835	21	25	33	7.29	14	Non BRCA1/BRCA2 familial breast cancer
0.304497523	73.62	0.291326	36.24	176.576	60.6	92.315	14.389	29.092	132	93	22	7.3	230	Human Diffuse Type Gastric Cancer
0.026173486	36.78	0.323677869	35.44	177.255	60.6	71.5173	11.659	11.61	62	17	33	7.3	41	Human Diffuse Type Gastric Cancer
0.034656282	244.34	0.950465735	1.8	0	60.6	0.1	0	2.32	54	88	25	7.28	21	Pancreatic adenocarcinoma
0.418228626	279.1	0.982807014	0.46	0	60.6	0.1	0	6.502	18	22	18	7.27	10	High-grade serous ovarian cancer
0.002125699	467.32	0.997	28.85	0	60.58	109.2912	6.882	28.258	161	25	27	2.5	102	High-grade serous ovarian cancer
0.10838264	111.67	0.504331044	35.36	260.628	60.6	85.9258	37.532	21.102	155	17	21	7.25	124	Non BRCA1/BRCA2 familial breast cancer
0.172149675	109.44	0.256856755	36.77	259.778	60.59	26.283	13.018	24.044	84	88	23	7.3	50	Human Diffuse Type Gastric Cancer
0.099454034	4.31	0.283133609	34.98	0.658	60.6	42.5067	8.804	16.504	63	18	29	7.27	57	Human Diffuse Type Gastric Cancer
0.100253234	11.72	0.607756333	36.7	2.702	60.6	10.4118	3.433	12.148	32	26	21	7.3	19	Human Diffuse Type Gastric Cancer
0.007035432	12.17	0.27015267	39.35	252.524	60.6	2.8331	11.049	8.641	13	23	24	7.28	10	Non BRCA1/BRCA2 familial breast cancer
0.154156925	30.5	0.556842461	35.85	192.995	60.58	6.1315	2.358	7.206	204	11	18	7.28	10	Human Diffuse Type Gastric Cancer
0.16863432	4.36	0.280099829	34.41	0	60.6	70.071	5.783	28.02	77	38	23	7.3	51	Human Diffuse Type Gastric Cancer
0.020238065	18.72	0.143108947	33.04	107.411	43.73	159.4529	63.111	83.693	172	93	28	7.24	204	Pancreatic adenocarcinoma
0.169505395	153.29	0.997	0.2	1.196	60.57	0.953	7.26	64.515	95	25	26	2.71	151	High-grade serous ovarian cancer
0	43.2	0.683610908	27.17	206.138	60.6	1.1374	0	5.873	20	26	23	7.29	10	Pancreatic adenocarcinoma
0.015365305	68.75	0.540533533	34.76	126.032	60.59	19.3695	19.05	28.583	58	18	20	2.46	59	High-grade serous ovarian cancer
0.233995558	111.6	0.675690297	35.89	252.422	60.6	0.1	0	8.781	39	88	25	2.71	18	Non BRCA1/BRCA2 familial breast cancer
0.02554736	45.73	0.469690595	33.27	247.19	60.54	76.6954	17.48	25.558	237	20	24	7.26	226	Non BRCA1/BRCA2 familial breast cancer
0.022593702	184.02	0.24410232	32.88	145.93	60.58	176.3276	58.838	25.118	102	87	23	7.29	156	Pancreatic adenocarcinoma
0.129593046	39.35	0.554907284	32.13	0	60.6	3.9345	0.172	5.439	19	37	12	7.3	10	Intrahepatic cholangiocarcinoma
0.368091667	18.81	0.495577841	25.43	230.454	60.6	4.261	0	2.008	14	31	25	7.28	10	Pancreatic adenocarcinoma
0.007211348	6.3	0.522852496	35.88	259.164	60.6	17.5712	1.638	2.888	10	46	26	7.3	10	Non BRCA1/BRCA2 familial breast cancer
0.007531398	55.29	0.395099526	31.25	163.924	60.6	57.7547	7.436	12.78	48	45	26	7.3	47	Human Diffuse Type Gastric Cancer
0.732694117	120.7	0.769997893	31.22	174.732	60.6	31.9605	30.763	33.959	61	7	26	7.3	113	Human Diffuse Type Gastric Cancer
0.059105347	25.85	0.441944315	35.07	6.469	60.6	2.9917	4.362	7.321	18	9	31	7.3	10	Intrahepatic cholangiocarcinoma
0.749766316	42.75	0.336901195	30.5	183.114	60.58	63.2655	16.075	31.832	49	15	25	7.27	65	Human Diffuse Type Gastric Cancer
0.173684323	16.44	0.18107218	32.08	150.027	60.57	27.5762	25.684	25.042	186	86	25	7.28	115	Human Diffuse Type Gastric Cancer
0.140176948	11.83	0.43059463	36.64	0	60.6	21.631	7.07	15.891	30	27	20	7.3	29	Human Diffuse Type Gastric Cancer
0.02226582	19.2	0.091526244	36.38	0.399	60.6	7.0682	7.275	10.337	27	48	27	7.3	22	Intrahepatic cholangiocarcinoma
1	314.17	0.166031029	32.54	256.733	60.57	68.2535	7.188	37.92	35	35	20	7.3	46	Human Diffuse Type Gastric Cancer
0.00695841	4.22	0.216312888	36.16	252.801	60.6	49.0901	15.828	36.456	62	29	21	7.28	62	Non BRCA1/BRCA2 familial breast cancer
0.000659532	505.41	0.995790873	2.06	0	60.58	0.1	0	20.525	68	90	23	2.87	32	Pancreatic adenocarcinoma
0.021788068	4.22	0.387819938	36.66	249.584	60.6	43.2396	16.643	26.706	70	1	28	7.29	54	Non BRCA1/BRCA2 familial breast cancer
0.062031487	75.44	0.997	1.94	181.98	60.6	0.1	0	3.46	26	22	23	2.83	10	Pancreatic adenocarcinoma
0.039503321	16.36	0.190224661	32.15	257.011	60.57	81.973	30.634	18.608	46	77	23	7.29	201	Non BRCA1/BRCA2 familial breast cancer
0.186343581	15.11	0.225211302	35.15	131.728	60.6	103.1417	37.76	28.856	150	20	21	7.3	74	Pancreatic adenocarcinoma
0	350.36	0.968526166	2.27	205.198	60.6	0.1	0.46	4.439	21	15	24	2.85	19	Pancreatic adenocarcinoma
0.030183183	18.81	0.601714994	30.67	133.209	60.54	27.0333	9.522	34.514	49	13	15	7.29	88	High-grade serous ovarian cancer
0.023294826	13.36	0.334673906	34.42	0	60.6	17.1219	6.889	4.11	22	22	32	7.3	10	Intrahepatic cholangiocarcinoma
0.008614944	59.97	0.764416262	27.81	0	60.6	11.4895	2.044	6.829	19	17	22	7.3	10	Intrahepatic cholangiocarcinoma
0.175355819	22	0.312458419	33.74	165.729	60.58	74.8723	27.103	31.839	242	67	28	7.28	98	Human Diffuse Type Gastric Cancer
0.240426336	4.22	0.270603721	33.49	192.159	60.59	51.8493	4.309	25.445	60	67	22	7.3	43	Human Diffuse Type Gastric Cancer
0.170288551	124.4	0.161577537	31.81	128.354	60.58	78.622	69.037	50.918	271	93	24	7.25	128	Pancreatic adenocarcinoma
0.042019283	15.99	0.516385138	39.2	255.053	60.6	1.4773	3.92	1.138	11	19	24	7.3	10	Non BRCA1/BRCA2 familial breast cancer
0.005052152	6.47	0.388637741	41.54	280.18	60.6	15.1832	2.805	17.145	16	34	26	7.3	14	Non BRCA1/BRCA2 familial breast cancer
0.008044716	360.6	0.480203179	33.87	241.092	60.57	218.6082	34.041	20.193	151	59	16	7.29	235	Non BRCA1/BRCA2 familial breast cancer
0.235035632	139.23	0.997	0.2	0	60.58	0.1	6.073	6.26	37	86	22	4.17	299	High-grade serous ovarian cancer
0.184770628	4.22	0.453731528	30.63	0	60.6	21.5198	5.884	12.907	25	15	23	7.3	15	Intrahepatic cholangiocarcinoma
0.184451646	71.24	0.614624964	1.69	173.577	60.6	40.8802	8.035	6.316	195	18	21	2.83	17	High-grade serous ovarian cancer
0.234595881	25.26	0.61382585	32.33	3.882	60.6	15.9716	11.639	16.74	20	11	22	7.29	16	Intrahepatic cholangiocarcinoma
0.641700903	23.91	0.338234651	32.44	192.156	60.6	12.0609	19.809	10.909	13	26	21	7.3	11	Intrahepatic cholangiocarcinoma
0.396692194	481.27	0.997	1.65	4.969	60.6	0.1	0	0	49	23	23	2.61	10	High-grade serous ovarian cancer
0.024041221	13.79	0.952727627	38.49	234.714	60.54	0.5622	0	5.315	23	45	26	7.3	10	Non BRCA1/BRCA2 familial breast cancer
0.029268536	27.44	0.457933663	38.59	267.246	60.6	5.328	0	12.276	23	19	20	7.3	10	Human Diffuse Type Gastric Cancer
0.161116488	161.33	0.493883376	33.03	183.793	60.55	77.5508	96.678	209.369	215	87	22	7.25	104	Human Diffuse Type Gastric Cancer
0.028501129	7.79	0.179011362	38.44	172.901	60.6	81.9413	19.704	26.922	82	76	25	7.3	82	Human Diffuse Type Gastric Cancer
0.285041186	361.8	0.970038375	3.02	0	60.58	0.1	0	5.867	15	93	25	7.26	31	Pancreatic adenocarcinoma
0.021127726	54.4	0.662145915	36.17	179.656	60.57	24.2929	6.377	17.126	320	33	16	7.3	95	High-grade serous ovarian cancer
0.171394697	23.78	0.243556546	36.73	1.315	60.6	121.087	20.357	29.401	51	90	25	7.28	47	Human Diffuse Type Gastric Cancer
0.394963318	60.72	0.289658969	35.4	250.749	60.6	32.2003	24.346	19.986	44	22	13	7.26	54	High-grade serous ovarian cancer
0	4.22	0.222558815	36.06	237.702	60.6	16.9894	0.525	15.448	31	50	30	7.3	28	Non BRCA1/BRCA2 familial breast cancer
0.939931435	25.24	0.30768113	35.96	0	60.6	60.3215	20.273	32.265	148	85	22	7.29	42	Human Diffuse Type Gastric Cancer
0.026640429	48.72	0.46325181	32.07	253.322	60.57	3.9323	12.084	23.626	47	28	18	7.29	49	High-grade serous ovarian cancer
0.021341288	992.64	0.396907701	31.66	194.931	40.55	139.7193	55.949	36.752	258	93	22	2.92	207	High-grade serous ovarian cancer
0.616074929	231.05	0.990082495	1	0	60.6	0.1	4.746	0.879	10	21	26	3.03	10	Pancreatic adenocarcinoma
0.213058155	44.76	0.502901449	36.15	157.882	60.6	14.9706	6.427	16.317	36	11	27	7.3	19	Intrahepatic cholangiocarcinoma
0.389202527	5.82	0.504064665	30.98	0	60.57	25.2616	8.485	9.686	60	22	22	7.29	26	Intrahepatic cholangiocarcinoma
0.187313281	545.87	0.390086964	31.06	120.482	60.59	134.681	63.316	81.106	272	92	21	7.27	174	High-grade serous ovarian cancer
0	318.8	0.997	3.46	0	60.6	0.1	0	7.978	21	93	19	7.29	10	Pancreatic adenocarcinoma
0.027408373	20.84	0.636701749	33.77	2.339	60.58	14.9048	4.24	11.637	19	49	18	7.3	23	Human Diffuse Type Gastric Cancer
0.960902291	9.64	0.337053813	34.9	271.312	60.6	58.1443	17.396	18.116	42	56	23	7.28	36	Non BRCA1/BRCA2 familial breast cancer
0.955479679	117.61	0.739519188	1.93	189.291	60.6	42.6168	16.725	20.595	87	90	25	7.3	77	Human Diffuse Type Gastric Cancer
0.100678196	15.68	0.490055583	2.75	240.11	60.6	10.8342	6.498	0	22	29	40	7.3	10	Non BRCA1/BRCA2 familial breast cancer
0.019207421	5.89	0.173677271	35.09	258.911	60.6	29.1612	25.496	25.856	51	56	20	7.29	71	Non BRCA1/BRCA2 familial breast cancer
1	7.71	0.13979946	34.23	0	60.57	98.6846	8.501	25.79	74	73	26	7.28	57	Human Diffuse Type Gastric Cancer
0.037880216	442.34	0.975835077	0.2	0	40.43	82.2216	7.398	24.002	197	88	23	2.44	43	High-grade serous ovarian cancer
0.013846264	40.97	0.245530462	34.14	0	60.6	17.9327	3.263	9.382	24	54	9	7.3	10	Intrahepatic cholangiocarcinoma
0.017078997	493.7	0.816988476	33.28	168.281	60.58	15.0825	19.289	4.106	72	1	22	7.3	66	Human Diffuse Type Gastric Cancer
0.032468566	4.22	0.125104035	33.44	271.394	60.6	46.1349	7.19	25.974	52	71	32	7.3	60	Human Diffuse Type Gastric Cancer
0.17562168	22.09	0.554845658	38.28	244.149	60.58	26.1159	17.416	12.438	21	12	26	7.28	20	Non BRCA1/BRCA2 familial breast cancer
0.092427919	34.49	0.622112186	35.42	0	60.59	145.2386	16.351	32.512	51	20	16	2.13	401	High-grade serous ovarian cancer
0.663670586	302.01	0.303492447	34.82	132.589	50.35	115.7905	16.749	51.686	212	91	22	7.29	402	Human Diffuse Type Gastric Cancer
0.179966533	68.74	0.31028188	34.9	169.473	60.59	83.0683	14.47	27.875	270	64	26	7.3	125	Human Diffuse Type Gastric Cancer
0.636368626	6.34	0.137069661	34.05	252.238	60.6	55.9945	7.405	31.125	50	87	23	7.29	40	Non BRCA1/BRCA2 familial breast cancer
0.177014849	4.22	0.324830598	32.33	266.298	60.6	41.5739	4.716	10.332	56	13	27	7.3	17	Non BRCA1/BRCA2 familial breast cancer
0.02884973	13.24	0.213486803	25.86	306.611	60.6	32.775	14.405	27.399	62	83	18	7.3	73	Human Diffuse Type Gastric Cancer
0.306407749	4.22	0.303779226	33.31	219.754	60.6	18.0144	13.075	10.27	21	26	26	7.3	14	Human Diffuse Type Gastric Cancer
0.35660688	8.38	0.287300353	32.87	113.869	60.58	9.3627	13.188	27.141	47	15	21	7.27	45	Pancreatic adenocarcinoma
0.006204228	138.7	0.997	3.51	0	60.6	0.1	0	2.138	10	2	28	2.26	10	Pancreatic adenocarcinoma
0.215979335	594.14	0.563618024	30.33	127.952	60.59	33.8674	20.014	40.368	189	93	27	7.25	169	Pancreatic adenocarcinoma
0.007186332	9.44	0.457076048	32.14	1.139	60.6	14.3042	8.785	16.555	28	47	23	7.3	16	Intrahepatic cholangiocarcinoma
0.17087946	74.13	0.525776168	36.55	1.792	60.59	5.5002	0	1.364	11	31	27	7.3	14	Intrahepatic cholangiocarcinoma
0.001032789	4.22	0.416550035	37.02	0	60.6	11.3592	0	13.474	31	36	22	7.3	10	Intrahepatic cholangiocarcinoma
0.512876314	30.34	0.694080778	37.35	239.708	60.58	0.1	3.852	4.285	39	14	31	7.27	10	Non BRCA1/BRCA2 familial breast cancer
0.10677169	24.29	0.797617327	33.6	139.992	60.6	15.6899	8.582	7.379	29	90	24	7.3	13	Pancreatic adenocarcinoma
0.008310659	223.11	0.96396124	0.2	1.787	60.6	1.4235	0.114	0	29	18	18	7.3	10	Pancreatic adenocarcinoma
0.102240776	11.39	0.31087474	35.48	253.007	60.6	30.553	6.434	6.866	17	21	24	7.3	22	Non BRCA1/BRCA2 familial breast cancer
0.034801506	12.69	0.247240042	34	260.42	60.59	153.4941	7.738	21.781	80	65	34	7.3	125	Human Diffuse Type Gastric Cancer
0.017817631	19.78	0.386217821	34.86	356.437	60.6	46.2927	23.476	15.752	39	32	26	7.3	43	Non BRCA1/BRCA2 familial breast cancer
0.148605022	11.09	0.303347336	32.81	229.014	60.6	28.1013	10.572	10.76	52	14	31	7.26	13	Intrahepatic cholangiocarcinoma
0.010356148	26.32	0.26798405	33.66	296.242	60.6	35.7906	7.651	35.94	75	93	16	7.3	57	Pancreatic adenocarcinoma
0.028389885	28.62	0.568871702	37.26	139.527	60.6	9.4239	6.559	2.715	16	14	27	7.27	16	Pancreatic adenocarcinoma
0.056865831	21.58	0.591382219	26.69	0	60.6	4.8419	1.548	3.353	19	17	16	7.3	10	Intrahepatic cholangiocarcinoma
0.430620001	62.97	0.936869307	2.59	0	60.59	0.1	1.278	0	12	22	28	4.31	10	Human Diffuse Type Gastric Cancer
0.051803221	9.32	0.435717025	29.87	219.557	60.6	20.0371	3.704	5.517	17	57	31	7.3	21	Human Diffuse Type Gastric Cancer
0.117603263	683.51	0.449066575	30.63	166.046	60.6	122.7021	77.495	103.165	281	93	23	7.28	202	High-grade serous ovarian cancer
0.011427577	204.45	0.597343537	36.84	0	60.58	9.7429	3.54	32.06	42	25	20	7.3	13	Non BRCA1/BRCA2 familial breast cancer
0.759487509	90.18	0.829474042	32.75	184.487	60.6	82.7114	104.925	37.392	497	16	24	7.3	24	Human Diffuse Type Gastric Cancer
0.119745394	35.56	0.263592873	31.52	168.966	60.6	25.3816	8.215	11.49	64	39	18	7.3	51	Human Diffuse Type Gastric Cancer
0.162914196	318.39	0.469071645	30.49	170.444	41.54	13.4015	2.91	67.486	167	23	24	2.88	114	High-grade serous ovarian cancer
0.029681135	9.23	0.144841876	34.22	270.67	60.6	207.5793	10.647	25.312	21	54	27	7.3	18	Non BRCA1/BRCA2 familial breast cancer
0.053767152	4.22	0.285248703	35.87	282.378	60.6	21.3384	5.956	11.652	30	25	24	7.3	15	Human Diffuse Type Gastric Cancer
0.160574004	22.61	0.326994011	34.17	0	60.57	12.6281	0.273	1.198	25	23	26	7.3	13	Human Diffuse Type Gastric Cancer
0.643013454	15.81	0.43507908	33.15	254.919	60.58	147.3919	36.083	2.754	41	12	27	7.29	132	Non BRCA1/BRCA2 familial breast cancer
0.230105999	158.95	0.611171359	0.78	154.308	60.58	0.1	8.638	8.216	17	24	21	7.3	15	High-grade serous ovarian cancer
0.174809739	56.44	0.4128478	33.11	153.675	60.56	66.6992	42.267	12.047	347	92	25	7.25	70	Human Diffuse Type Gastric Cancer
0.463069874	19.92	0.997	0.2	0	60.6	0.1	0	3.729	10	21	25	2.62	18	Human Diffuse Type Gastric Cancer
0.189370112	231.2	0.997	1.24	0	60.6	7.9581	12.409	1.558	26	24	21	7.28	22	High-grade serous ovarian cancer
0.487245901	94.56	0.168901325	34.57	167.481	37.68	40.063	4.837	36.346	96	85	17	7.29	96	Human Diffuse Type Gastric Cancer
0.16730731	492.23	0.296629676	38.03	1.814	60.6	18.5871	8.72	16.217	149	93	17	2.74	41	Human Diffuse Type Gastric Cancer
0.177447148	27.96	0.109060842	39.55	263.994	60.59	39.5294	21.543	8.126	57	25	28	7.3	69	Non BRCA1/BRCA2 familial breast cancer
0.035176693	13.11	0.259691062	34.2	252.212	60.6	8.8722	8.497	15.858	29	41	26	7.28	54	Non BRCA1/BRCA2 familial breast cancer
0.16277553	469.86	0.446835919	33.5	168.547	41.94	178.4989	56.836	100.671	269	23	17	2.76	181	High-grade serous ovarian cancer
0.016858375	9.47	0.273893332	37.36	0	60.55	24.9169	13.518	20.181	251	31	23	3.12	52	High-grade serous ovarian cancer
0.572694404	178.15	0.603934527	40.16	0	60.6	113.1072	68.662	24.85	196	87	18	7.29	50	High-grade serous ovarian cancer
0.155064971	187.61	0.98827769	1.31	0	60.57	0.1	0	12.642	81	7	22	7.29	40	Human Diffuse Type Gastric Cancer
0.016583066	9.57	0.219246941	34.68	2.829	60.6	10.8292	5.787	7.714	31	36	23	7.3	11	Intrahepatic cholangiocarcinoma
0.001924655	142.26	0.506041093	35.44	232.046	60.58	83.9356	51.389	65.676	185	28	22	7.28	151	Human Diffuse Type Gastric Cancer
0.066859574	4.22	0.48631269	32.71	0	60.6	19.1195	2.277	6.56	15	16	32	7.3	10	Intrahepatic cholangiocarcinoma
0.182963272	339.63	0.250331052	33.07	115.38	60.6	61.4027	58.892	56.411	204	34	22	7.27	150	Human Diffuse Type Gastric Cancer
0.367063273	27.34	0.183226806	31.45	0.157	60.57	67.679	4.611	36.91	83	42	21	7.3	97	Human Diffuse Type Gastric Cancer
0.070616316	196.36	0.468595205	38.81	0	60.6	0.3917	2.092	3.085	40	21	26	7.3	25	Pancreatic adenocarcinoma
0.116236176	6.09	0.256047544	36.25	138.782	60.59	78.4739	12.92	82.561	219	39	23	7.3	48	Human Diffuse Type Gastric Cancer
0.114296049	6.23	0.448479097	37.31	239.333	60.59	29.4387	12.165	28.219	43	45	27	7.28	53	Non BRCA1/BRCA2 familial breast cancer
0.170075152	82.41	0.240728527	34.3	256.331	60.6	115.8487	1.942	9.469	21	90	28	7.29	191	Non BRCA1/BRCA2 familial breast cancer
0.017779265	117.96	0.533962434	37.26	245.16	60.6	6.2958	8.115	16.459	80	87	23	7.29	39	Non BRCA1/BRCA2 familial breast cancer
0.057768998	15.4	0.324320191	19.21	187.286	60.6	12.934	3.923	18.967	33	41	22	7.3	18	Human Diffuse Type Gastric Cancer
0.030141115	26.07	0.437765601	36.35	238.458	60.54	21.9366	5.541	33.441	59	85	24	7.27	65	Non BRCA1/BRCA2 familial breast cancer
0.018759008	5.94	0.290982726	34.64	199.766	60.56	34.7155	4.873	23.296	68	31	21	7.3	51	Human Diffuse Type Gastric Cancer
0.168152968	4.22	0.264896377	32.91	1.308	60.6	67.9187	17.367	9.124	32	43	23	7.3	61	Intrahepatic cholangiocarcinoma
0.00495049	17.92	0.312029191	25.15	254.694	60.59	52.382	5.998	17.13	61	26	21	7.3	40	Human Diffuse Type Gastric Cancer
0.161858227	392.64	0.991852023	0.2	0.67	60.6	0.1	0	0.791	21	91	22	3.01	17	Human Diffuse Type Gastric Cancer
0.007013712	35.35	0.576110405	34.29	253.375	60.6	11.4182	3.406	5.394	17	18	16	7.3	17	Human Diffuse Type Gastric Cancer
0.00895106	24.41	0.956105403	0.2	1.087	60.6	0.1	0	0.666	12	31	18	7.3	35	Human Diffuse Type Gastric Cancer
0	313.22	0.997	3.44	9.304	60.6	0.1	0	0	10	29	27	7.3	10	Intrahepatic cholangiocarcinoma
0.162238548	730.46	0.43120329	33.96	178.451	60.57	169.5499	12.624	142.416	219	10	22	2.59	24	High-grade serous ovarian cancer
0.032938266	12.42	0.536008577	38.81	0.656	60.6	14.8551	2.967	9.815	25	19	17	7.3	22	Intrahepatic cholangiocarcinoma
0.616332448	144.19	0.398261471	34.2	241.049	60.6	0.1	3.694	5.922	35	16	28	4.33	12	Non BRCA1/BRCA2 familial breast cancer
0.250968521	75.34	0.420224924	33.32	246.288	60.55	97.1135	25.706	11.906	104	13	27	7.29	92	Non BRCA1/BRCA2 familial breast cancer
0.174057304	600.42	0.217805724	36.82	106.546	60.56	357.2113	15.36	58.905	166	27	20	3.07	241	High-grade serous ovarian cancer
0.016524306	177.7	0.216576171	34.89	231.475	60.6	185.202	11.495	30.603	100	12	18	2.36	164	Non BRCA1/BRCA2 familial breast cancer
0.046354154	26.79	0.565923917	31.45	0.394	60.6	15.3834	1.708	6.54	34	24	20	7.3	15	Intrahepatic cholangiocarcinoma
0.047562331	7.99	0.341757748	32.43	334.244	60.6	32.0109	0	8.513	11	29	26	7.3	15	Intrahepatic cholangiocarcinoma
0.169545083	27.5	0.323123163	31.98	133.88	60.59	15.7846	11.222	81.555	22	33	23	7.3	14	Human Diffuse Type Gastric Cancer
0.208273374	116.84	0.624727849	39.96	131.405	60.6	1.6288	0.066	1.242	20	14	24	7.25	23	Pancreatic adenocarcinoma
0.030167717	25	0.364791388	38.02	258.801	60.6	6.0397	5.067	16.868	20	89	23	7.3	25	Non BRCA1/BRCA2 familial breast cancer
0.174529132	11.15	0.275133812	37.76	173.601	60.53	148.5032	23.789	20.37	198	65	26	7.26	127	Human Diffuse Type Gastric Cancer
0.028907186	52.1	0.653661731	38.07	121.065	60.6	34.6645	7.186	12.097	77	91	23	7.3	54	Pancreatic adenocarcinoma
0.36671097	68.66	0.366512299	30.85	170.223	60.59	117.1313	55.474	55.327	319	25	19	2.93	57	Human Diffuse Type Gastric Cancer
0.171794166	7.86	0.306942978	28.54	184.412	60.55	46.1513	30.714	48.771	47	93	19	7.25	77	Human Diffuse Type Gastric Cancer
0.383095526	430.38	0.997	0.54	1.011	60.6	0.1	0	2.543	93	11	19	2.7	78	High-grade serous ovarian cancer
0	301.64	0.790039132	26.58	183.416	60.6	34.8935	29.52	4.205	92	30	14	7.3	18	Human Diffuse Type Gastric Cancer
0.328951644	401.64	0.251997937	33.85	187.205	60.6	132.9919	66.387	65.25	118	93	21	7.3	187	Human Diffuse Type Gastric Cancer
0.085175421	13.15	0.448965547	38.51	245.382	60.58	22.5841	8.031	10.306	61	37	19	7.3	29	High-grade serous ovarian cancer
0.166824829	7.14	0.491645487	30.9	0	60.6	2.9604	1.625	8.13	34	22	34	7.29	10	Intrahepatic cholangiocarcinoma
0.150388241	4.22	0.146915071	33.99	247.242	60.6	47.8679	15.506	34.538	38	31	22	7.29	37	Non BRCA1/BRCA2 familial breast cancer
0.062090707	16.13	0.273576467	34.18	0	60.6	34.9206	8.056	27.822	64	79	28	7.3	84	Human Diffuse Type Gastric Cancer
1	17.55	0.294652524	37.55	270.822	60.6	82.4103	24.49	15.588	11	49	30	7.26	54	Non BRCA1/BRCA2 familial breast cancer
0.166299661	38.2	0.141266168	31.18	0.794	60.56	72.9322	3.509	27.956	39	37	22	7.3	56	Human Diffuse Type Gastric Cancer
0.367553876	415.02	0.933886875	0.87	166.077	60.6	0.1	6.01	6.429	28	93	16	7.29	161	High-grade serous ovarian cancer
0.915367205	38.47	0.597516189	32.71	275.749	60.59	18.6505	14.967	8.809	25	19	22	7.28	12	Intrahepatic cholangiocarcinoma
0.178237493	11.32	0.662566753	30.09	7.355	60.6	9.9214	13.073	7.615	20	46	25	7.3	11	Intrahepatic cholangiocarcinoma
0.004170659	266.33	0.517328236	27.78	163.448	60.57	72.0355	3.033	67.414	191	32	19	7.28	189	Human Diffuse Type Gastric Cancer
0.008458388	24.39	0.333981371	30.79	0	60.58	17.3549	9.137	9.097	38	43	25	7.28	18	Intrahepatic cholangiocarcinoma
0.191062706	43.31	0.375943759	35.58	152.578	60.6	125.0793	62.909	82.921	213	57	27	7.28	165	Pancreatic adenocarcinoma
0.031662602	10.89	0.4216777	39.64	233.191	60.53	5.3539	1.602	6.485	36	15	22	7.3	16	Non BRCA1/BRCA2 familial breast cancer
0.021255617	18.4	0.685684364	38.44	260.328	60.6	36.8027	3.374	16.177	18	16	13	7.3	21	Non BRCA1/BRCA2 familial breast cancer
0.379654999	474.79	0.977089636	2.13	232.752	60.59	10.2421	5.206	10.449	17	39	23	2.67	12	Non BRCA1/BRCA2 familial breast cancer
0.166687344	4.22	0.309858039	35.2	4.008	60.6	18.9626	9.057	8.691	17	47	18	7.3	14	Pancreatic adenocarcinoma
0.606448905	153.38	0.983856279	0.2	0	60.59	0.1	0	2.317	58	86	21	2.14	33	Pancreatic adenocarcinoma
0.480038665	59.18	0.553230851	36.7	106.729	60.6	12.0577	2.872	18.921	10	23	19	7.28	15	Pancreatic adenocarcinoma
0.098371199	6.92	0.474619916	40.07	273.938	60.6	13.2326	4.353	2.957	13	15	26	7.3	10	Non BRCA1/BRCA2 familial breast cancer
0	4.22	0.514596022	35.24	245.398	60.58	67.1701	15.446	19.832	84	19	25	7.3	80	Non BRCA1/BRCA2 familial breast cancer
0.141780838	21.37	0.517581382	35.83	235.586	60.6	14.477	16.931	23.403	23	38	15	7.3	26	Pancreatic adenocarcinoma
0.065850939	11.01	0.494817809	35.37	255.605	60.6	14.8617	5.844	11.49	27	18	24	7.29	18	Non BRCA1/BRCA2 familial breast cancer
0.877951379	37.29	0.213133785	36.86	235.32	60.58	77.2356	55.731	34.767	240	91	27	7.28	224	Non BRCA1/BRCA2 familial breast cancer
0.024191137	887.53	0.970630851	2.91	0	60.6	3.5314	9.715	5.973	27	42	23	2.56	12	High-grade serous ovarian cancer
0.105659989	23.95	0.776608786	18.2	0	60.6	2.8572	2.206	0.104	15	12	26	7.26	14	High-grade serous ovarian cancer
0.020319059	6.82	0.298318268	33.39	207.259	60.6	15.419	7.121	3.899	29	23	30	7.3	22	Human Diffuse Type Gastric Cancer
0.019648712	368.31	0.311448862	19.81	189.335	54.8	67.9721	49.197	61.054	165	22	15	7.3	180	High-grade serous ovarian cancer
0.007066496	56.5	0.289775795	37.1	250.935	60.6	63.4879	25.781	21.157	35	52	20	7.29	53	Non BRCA1/BRCA2 familial breast cancer
0.025706435	4.22	0.21003402	33.41	256.323	60.57	18.7387	2.763	24.073	49	24	16	7.3	28	Pancreatic adenocarcinoma
0.566496531	24.83	0.477348469	41.68	122.461	60.6	12.9713	4.533	14.863	62	24	26	7.29	29	Pancreatic adenocarcinoma
0.009714891	22.64	0.597861933	19.41	2.22	60.6	12.5709	7.481	27.397	47	21	9	7.3	36	High-grade serous ovarian cancer
0.165238045	26.14	0.281767333	32.94	168.758	60.56	126.4065	23.819	55.559	248	93	24	7.28	95	Human Diffuse Type Gastric Cancer
0.175370571	21.17	0.281831716	32.59	352.435	60.6	15.7092	16.613	20.355	22	25	24	7.3	12	Human Diffuse Type Gastric Cancer
0.036950164	5.5	0.166043756	29.89	267.253	60.6	37.6474	31.661	27.738	197	67	24	7.3	144	Non BRCA1/BRCA2 familial breast cancer
0.030083115	47.73	0.298746605	31.93	176.35	60.6	43.2476	52.402	27.302	47	17	14	2.59	181	Human Diffuse Type Gastric Cancer
0.016544286	4.22	0.165897225	27.17	242.093	60.6	36.6751	9.772	29.305	47	66	24	7.26	55	Non BRCA1/BRCA2 familial breast cancer
0.172316959	14.66	0.500439766	32.54	0	60.6	10.942	3.253	20.197	30	29	38	7.3	13	Intrahepatic cholangiocarcinoma
0.161060338	91.52	0.997	0.2	0	60.6	0.1	0	4.731	17	57	18	7.29	33	Human Diffuse Type Gastric Cancer
0.057307938	47.06	0.5824151	30.1	265.583	60.59	26.6197	12.914	32.511	61	17	11	7.26	50	Pancreatic adenocarcinoma
0.388318654	400.89	0.997	2.75	0	60.59	0.1	5.71	4.106	47	19	26	2.33	14	Pancreatic adenocarcinoma
0	23.01	0.350949884	38.17	218.654	60.6	16.9514	2.983	18.647	21	20	23	7.3	19	Human Diffuse Type Gastric Cancer
0.182521547	403.3	0.430822194	30.78	179.569	60.59	159.9003	84.507	118.093	185	13	26	7.3	218	Human Diffuse Type Gastric Cancer
0.067172771	75.82	0.24093164	28.4	0	60.59	17.8733	5.497	28.994	129	20	23	4.43	124	Human Diffuse Type Gastric Cancer
0.007246863	418.4	0.408847271	33.74	138.429	60.58	147.3979	41.793	146.103	136	35	19	7.29	155	Human Diffuse Type Gastric Cancer
0.131199861	4.22	0.30382582	33.96	246.669	60.6	11.4687	4.233	13.813	57	36	20	7.3	22	Non BRCA1/BRCA2 familial breast cancer
0.003457886	13.95	0.33486442	36.6	242.018	60.6	8.9773	3.923	6.48	30	23	30	7.3	19	Non BRCA1/BRCA2 familial breast cancer
0.32898542	501.16	0.997	1.38	0	60.57	0.1	9.843	96.181	94	13	24	2	142	High-grade serous ovarian cancer
0.608531684	6.71	0.671842807	38.71	0	60.59	12.0004	0.818	29.985	49	59	28	7.3	21	Pancreatic adenocarcinoma
0.008595404	26.3	0.348875422	28.93	183.32	60.6	74.9744	19.625	31.744	51	53	11	7.29	128	Human Diffuse Type Gastric Cancer
0.027900614	4.99	0.296777048	36.25	260.695	60.6	31.033	2.154	6.526	34	27	29	7.3	30	Non BRCA1/BRCA2 familial breast cancer
0.172518581	232.29	0.457437074	35.56	248.583	60.6	5.2701	13.499	16.877	24	24	20	7.3	22	Non BRCA1/BRCA2 familial breast cancer
0.023668017	17.1	0.526356956	34.14	105.591	60.57	2.0458	4.602	7.043	67	19	21	7.3	27	Pancreatic adenocarcinoma
0.109710469	260.67	0.964727263	3.19	0	60.6	0.1	0.526	1.349	25	23	26	7.29	10	Pancreatic adenocarcinoma
0.003301833	67.86	0.531586846	34.49	130.899	60.58	102.4675	13.731	36.877	124	23	18	3.98	139	High-grade serous ovarian cancer
0.093395256	19.77	0.291475009	34.77	0	60.6	6.5247	3.309	14.183	22	37	31	7.3	10	Human Diffuse Type Gastric Cancer
0.170536493	4.22	0.378002525	35.74	250.3	60.58	133.3218	41.352	93.934	149	93	25	7.29	184	Non BRCA1/BRCA2 familial breast cancer
0.025337623	4.22	0.174800029	34.21	248.111	60.6	27.9297	21.831	39.464	207	60	23	7.3	185	Non BRCA1/BRCA2 familial breast cancer
0.110252776	131.03	0.366696672	33.38	181.358	60.56	105.0808	9.174	35.838	205	74	26	7.29	207	Human Diffuse Type Gastric Cancer
0.091523343	30.66	0.383251783	32.35	302.271	60.58	8.1399	2.559	0	37	16	16	7.3	14	Intrahepatic cholangiocarcinoma
0.01241184	357.73	0.366123168	38.24	162.645	60.58	76.2302	63.437	67.645	201	25	24	7.3	381	Human Diffuse Type Gastric Cancer
0.164324119	17.87	0.509110878	24.62	187.323	60.6	18.1337	12.039	15.792	18	23	25	7.29	17	Human Diffuse Type Gastric Cancer
0.279262396	145.34	0.902114806	2.02	0	60.56	0.1	0	6.512	26	70	20	7.3	10	Human Diffuse Type Gastric Cancer
0.016685624	24.98	0.309119102	32.72	294.341	60.6	8.2531	14.389	13.711	15	8	22	7.28	10	Intrahepatic cholangiocarcinoma
0.007661415	16.43	0.515332633	34.54	264.701	60.6	9.3573	3.697	9.716	21	15	17	7.3	10	Non BRCA1/BRCA2 familial breast cancer
0.050742528	68.35	0.368267149	34.27	252.52	60.59	87.9959	31.237	86.475	71	62	22	7.3	273	Human Diffuse Type Gastric Cancer
0.036274941	22.75	0.342401052	37.89	261.86	60.6	21.1438	11.941	11.846	28	18	19	7.3	25	Intrahepatic cholangiocarcinoma
0.522193193	452.84	0.975945173	0.2	0	60.6	0.1	0	0	17	13	29	2.36	10	Pancreatic adenocarcinoma
0.588610908	24.51	0.964539623	2.29	230.303	60.58	6.9136	0.593	9.116	59	44	15	7.29	17	Pancreatic adenocarcinoma
0.029557483	11.61	0.292532314	33.17	297.205	60.6	9.9723	0	32.598	35	17	25	7.3	10	Intrahepatic cholangiocarcinoma
0.016609245	43.78	0.262476872	32.8	256.339	60.58	12.61	12.307	17.842	54	84	26	7.28	61	Non BRCA1/BRCA2 familial breast cancer
0.527393052	19.21	0.32897956	27.37	0	60.6	18.1107	9.241	8.897	28	23	20	2.27	26	Pancreatic adenocarcinoma
0.013446218	63.01	0.432181951	35.58	159.203	43.43	185.3709	101.274	73.973	149	92	26	7.3	199	Human Diffuse Type Gastric Cancer
0.124734302	8.31	0.458514359	36.19	259.038	60.6	39.1793	5.052	16.815	52	23	19	7.3	32	Non BRCA1/BRCA2 familial breast cancer
0.267794405	266.62	0.997	2.5	0	60.6	8.7329	1.423	3.442	29	93	20	7.26	17	High-grade serous ovarian cancer
0	26.28	0.454722067	31.13	0	60.6	16.3009	18.384	14.83	35	20	23	7.3	45	Human Diffuse Type Gastric Cancer
0.260311142	16.71	0.25347091	31.13	295.115	60.59	30.1381	6.806	14.781	27	40	22	7.3	17	Intrahepatic cholangiocarcinoma
0.075390234	21.32	0.363773323	32.42	350.083	60.6	22.6808	10.724	18.361	54	15	21	7.27	28	Intrahepatic cholangiocarcinoma
0.066220445	22.26	0.746609595	26.71	2.068	60.6	0.1	7.298	5.997	22	23	17	7.3	10	Intrahepatic cholangiocarcinoma
0.022866607	133.92	0.235530996	38.29	261.802	60.6	7.2369	69.055	9.347	50	86	23	7.3	43	Non BRCA1/BRCA2 familial breast cancer
0.355986199	22.52	0.266063511	31.51	162.118	60.59	31.5609	18.504	27.85	50	31	14	7.25	47	Human Diffuse Type Gastric Cancer
0.206306186	107.29	0.996715505	0.2	0	60.6	0.1	0	25.77	34	93	18	7.3	16	Human Diffuse Type Gastric Cancer
0.230305965	9.45	0.273721452	34.9	183.599	60.53	36.3504	1.765	21.833	81	21	25	7.3	39	Human Diffuse Type Gastric Cancer
0.466840866	7.77	0.338811332	37.48	136.709	60.6	10.4791	7.548	11.4	21	48	22	7.29	22	Pancreatic adenocarcinoma
0.01838207	319.52	0.575335017	36.5	165.379	60.57	20.0084	34.659	82.004	200	93	26	2.91	103	Human Diffuse Type Gastric Cancer
0.523762344	356.24	0.285151561	27.44	177.017	60.56	13.543	6.413	159.128	70	69	22	2.77	133	Human Diffuse Type Gastric Cancer
0.092791681	318.13	0.26472469	31.82	243.59	44.23	97.377	62.625	12.689	267	27	23	7.27	223	High-grade serous ovarian cancer
0.642445177	761.49	0.405506877	34.83	125.79	39.1	94.7889	156.44	90.74	245	21	20	4.16	183	High-grade serous ovarian cancer
0.108494999	79.42	0.75657336	35.5	225.693	60.58	12.5267	14.339	10.292	20	23	19	7.3	21	Intrahepatic cholangiocarcinoma
0.004760641	21.91	0.174140558	30.03	165.023	60.56	105.3612	13.206	49.462	105	88	24	7.28	50	Human Diffuse Type Gastric Cancer
0.025197592	168.14	0.187425602	39.55	109.571	60.6	108.7584	20.144	218.504	275	89	26	7.3	193	Pancreatic adenocarcinoma
0.027297511	22.94	0.2184528	36.95	358.83	60.6	15.4417	1.991	13.777	39	43	31	7.3	22	Intrahepatic cholangiocarcinoma
0.24715255	78.22	0.359694869	37.42	2.339	60.6	111.4436	13.335	45.808	74	19	24	7.29	86	Human Diffuse Type Gastric Cancer
0.083239933	21.31	0.465291621	34.61	164.705	60.56	43.3115	6.813	83.003	440	22	13	7.3	34	Human Diffuse Type Gastric Cancer
1	4.22	0.212344942	36.56	174.663	60.6	168.1322	9.565	12.594	87	33	22	7.27	55	Non BRCA1/BRCA2 familial breast cancer
1	4.22	0.32921509	39.73	270.518	60.6	31.838	18.148	20.922	64	54	22	7.3	47	Non BRCA1/BRCA2 familial breast cancer
0.743660124	320.45	0.948324182	21.27	0	60.6	15.1146	20.98	24.613	53	15	23	2.81	111	Pancreatic adenocarcinoma
0.006596442	41.98	0.444469307	39.6	217.367	60.59	8.5139	3.102	7.612	11	15	29	7.27	10	Non BRCA1/BRCA2 familial breast cancer
0.029854979	31.04	0.441496631	35.85	2.351	60.6	4.0673	6.384	11.123	19	13	22	7.3	10	Intrahepatic cholangiocarcinoma
0.040228633	22.39	0.691930214	31.36	0	60.57	0.1	1.604	8.614	15	26	33	7.29	10	Intrahepatic cholangiocarcinoma
0.005005098	4.22	0.339067887	30.59	4.091	60.6	26.6478	5.261	4.829	31	45	22	7.3	14	Human Diffuse Type Gastric Cancer
0	275.63	0.454596115	29.62	0	60.6	14.4572	3.628	3.263	21	19	18	7.3	17	Human Diffuse Type Gastric Cancer
0.473446025	103.6	0.199018224	19.24	0	60.6	51.8368	3.067	27.283	127	87	21	4.07	33	Human Diffuse Type Gastric Cancer
0.176540676	4.22	0.399069249	30.55	116.822	60.6	104.5603	45.481	30.94	197	93	21	7.3	125	Pancreatic adenocarcinoma
0.186930521	25.94	0.324564367	32.51	0.861	60.6	6.3502	6.645	16.483	22	31	25	7.3	13	Intrahepatic cholangiocarcinoma
0.174373454	10.63	0.337382814	37.03	236.144	60.58	28.3715	2.405	39.484	54	72	26	7.29	28	Non BRCA1/BRCA2 familial breast cancer
0.654071427	406.67	0.99333402	31.83	0	60.59	15.3226	4.14	2.621	14	24	22	4.47	17	Human Diffuse Type Gastric Cancer
0.07071609	22.36	0.404627081	34.61	0.539	60.6	13.0952	12.141	6.449	26	17	42	7.3	11	Intrahepatic cholangiocarcinoma
0.043122736	268.07	0.340175709	33.1	123.942	38.4	93.2595	23.584	60.942	289	92	19	7.27	255	High-grade serous ovarian cancer
0.01312397	110.55	0.293426438	0.81	4.199	60.6	1.4891	0	4.399	34	15	24	7.3	20	Human Diffuse Type Gastric Cancer
0.026070988	4.22	0.146718647	34.19	276.662	60.57	58.8582	6.824	21.559	71	73	23	7.3	83	Non BRCA1/BRCA2 familial breast cancer
0.02645847	25.93	0.743365705	37.53	259.013	60.6	8.6119	1.39	4.354	21	17	22	7.3	14	Non BRCA1/BRCA2 familial breast cancer
0.182633493	159.77	0.528173813	38.82	119.676	60.6	4.9557	17.461	29.185	122	91	28	7.27	146	Pancreatic adenocarcinoma
0.403079591	124.14	0.997	0.96	0	60.58	0.1	0	0.318	22	45	22	4.1	10	Pancreatic adenocarcinoma
0.022599537	60.88	0.449569409	32.99	251.402	60.6	4.3244	10.154	11.217	63	17	24	7.28	18	Non BRCA1/BRCA2 familial breast cancer
0.600661338	865.44	0.985578655	0.2	0	60.59	6.0431	2.653	0	14	54	27	7.3	18	Human Diffuse Type Gastric Cancer
0.171972848	141.09	0.269765831	34.9	112.426	60.58	74.5702	66.417	102.966	272	89	25	4.07	268	Pancreatic adenocarcinoma
0.02213923	4.22	0.575019684	27.42	254.948	60.6	11.2885	4.111	7.072	33	19	19	7.29	23	Non BRCA1/BRCA2 familial breast cancer
0.158935606	172.03	0.799115885	0.2	183.774	60.55	53.5435	12.468	19.505	145	27	15	3.5	195	High-grade serous ovarian cancer
0.011305662	12.2	0.164930101	38.61	268.56	60.6	9.4918	14.024	20.683	30	23	23	7.28	200	Non BRCA1/BRCA2 familial breast cancer
0.002101209	32.53	0.488233022	35.78	6.339	60.6	2.8457	0	4.585	16	38	29	7.3	13	Intrahepatic cholangiocarcinoma
0.179377591	12.06	0.482673955	34.12	261.828	60.6	51.1369	10.206	20.19	22	10	23	7.27	142	Non BRCA1/BRCA2 familial breast cancer
1	4.22	0.18969096	35.46	163.427	60.57	51.9009	10.062	27.773	103	31	24	7.29	39	Human Diffuse Type Gastric Cancer
0.558137765	39.37	0.511328478	28.75	130.324	60.57	13.2313	0	5.657	24	20	30	7.29	18	Human Diffuse Type Gastric Cancer
0.075455409	119.74	0.991542573	32.38	181.51	60.58	36.0574	9.844	18.549	81	51	22	4.47	80	Human Diffuse Type Gastric Cancer
0.173378836	5.31	0.483969025	28.94	185.418	60.6	86.2654	38.362	30.662	182	93	24	7.27	69	Human Diffuse Type Gastric Cancer
0.027219062	20.05	0.173702506	33.32	172.703	60.58	73.7208	57.046	36.651	66	80	26	7.27	248	Human Diffuse Type Gastric Cancer
0.043065983	4.22	0.403370029	37.09	265.708	60.6	23.3713	1.968	15.689	10	19	28	7.3	10	Non BRCA1/BRCA2 familial breast cancer
0.003305235	19.24	0.666604837	32	0	60.6	3.8943	2.019	6.656	10	19	24	2.87	10	Intrahepatic cholangiocarcinoma
0.197484179	118.23	0.957283686	32.69	0	60.57	0.1	0	31.051	48	21	26	7.26	21	Pancreatic adenocarcinoma
0.363724125	76.47	0.958737785	0.2	1.743	60.6	0.1	0	2.445	14	22	27	7.3	10	Intrahepatic cholangiocarcinoma
0.135949498	324.25	0.409438518	35.33	0	60.59	9.1252	1.981	12.864	55	20	19	2.26	41	High-grade serous ovarian cancer
0.025455734	28.04	0.173271165	31.14	169.826	60.58	156.8811	46.676	41.955	215	68	14	7.3	184	Human Diffuse Type Gastric Cancer
0.032594135	4.22	0.334794905	35.6	0	60.58	29.4874	1.997	31.523	63	57	32	7.3	39	Human Diffuse Type Gastric Cancer
0.339555613	36.42	0.754689444	31.21	266.286	60.6	2.0499	2.845	9.689	10	21	22	7.3	10	Intrahepatic cholangiocarcinoma
0.082452388	22.21	0.457768386	36.84	376.583	60.6	14.5867	3.31	5.994	24	20	22	7.3	10	Intrahepatic cholangiocarcinoma
0.041292825	28.85	0.545132641	30.63	222.744	60.6	0.3701	6.515	16.611	20	27	28	7.3	10	Non BRCA1/BRCA2 familial breast cancer
0.364519556	14.12	0.388610161	31.97	204.214	60.59	53.3026	26.448	29.699	34	49	26	7.29	134	Human Diffuse Type Gastric Cancer
0.015627225	22.5	0.371597965	37.56	314.942	60.6	16.1185	4.778	0	18	24	10	7.3	10	Intrahepatic cholangiocarcinoma
0.026695719	22.21	0.925379917	35.99	330.907	60.58	8.9613	0.952	11.592	26	37	10	7.3	10	Intrahepatic cholangiocarcinoma
0.015275119	80.04	0.344774128	32.94	170.577	60.56	37.8979	60.039	30.564	338	93	27	7.3	365	Human Diffuse Type Gastric Cancer
0.446546502	318.91	0.994625932	1.48	0.701	60.58	0.1	3.899	6.516	173	14	22	2.49	158	High-grade serous ovarian cancer
0.896119571	121.29	0.232858733	32.54	190.653	60.57	178.5017	16.441	22.45	129	17	19	7.3	58	Human Diffuse Type Gastric Cancer
0.030558681	55.81	0.552412098	31.76	107.183	60.57	81.8859	41.186	38.175	72	93	18	7.27	45	High-grade serous ovarian cancer
0.183037983	5	0.213448356	33.92	173.89	60.6	14.5391	22.986	8.572	46	75	22	7.29	61	Human Diffuse Type Gastric Cancer
0.017175866	95.59	0.400756388	33.43	184.714	60.6	225.0563	52.027	36.721	103	93	16	7.3	276	Human Diffuse Type Gastric Cancer
0.002883124	8.55	0.486013068	0.2	1.627	60.58	13.307	0	3.397	19	55	25	7.3	10	Human Diffuse Type Gastric Cancer
0.315144646	71.25	0.228351643	37.51	122.828	60.56	149.1735	80.701	68.66	164	28	28	7.28	92	Human Diffuse Type Gastric Cancer
0.01178941	27.12	0.484801074	28.91	248.068	60.59	12.091	0.845	4.516	29	11	26	7.3	33	Non BRCA1/BRCA2 familial breast cancer
0.008859556	33.04	0.296473091	32.3	0	60.6	81.8953	7.484	17.529	18	6	17	7.3	15	Human Diffuse Type Gastric Cancer
0.140526864	15.16	0.907715301	0.38	0	60.6	9.5694	5.593	5.751	17	24	23	4.25	12	Human Diffuse Type Gastric Cancer
0.014227266	4.99	0.410883111	39.26	140.009	60.6	39.7747	7.131	17.258	63	43	25	7.29	123	Pancreatic adenocarcinoma
0.155939856	18.94	0.581666549	33.67	0.05	60.6	0.1	0	4.176	10	4	30	7.3	10	Intrahepatic cholangiocarcinoma
0.166823025	29.55	0.417013413	24	132.761	60.6	188.8814	38.26	6.37	17	93	24	7.3	37	Pancreatic adenocarcinoma
0.3519119	285.76	0.482919853	30.37	170.227	60.59	123.9246	61.986	108.047	264	91	25	4.26	170	Human Diffuse Type Gastric Cancer
0.170199675	89.72	0.614069888	32.04	167.562	60.56	35.3251	5.936	26.617	71	24	22	7.3	59	High-grade serous ovarian cancer
0.916199555	24.9	0.657049495	36.82	0	60.6	31.723	12.563	29.061	61	18	23	7.3	16	Human Diffuse Type Gastric Cancer
0.171411933	180.86	0.993331181	2.2	3.713	60.6	0.1	5.294	0.897	141	9	18	2.42	20	High-grade serous ovarian cancer
0.108438586	37.82	0.578386458	38.83	263.325	60.6	15.7182	3.881	10.95	29	26	16	7.3	10	Intrahepatic cholangiocarcinoma
0.325580245	16.36	0.361396397	34.65	255.44	60.6	7.5693	7.373	9.049	14	32	19	7.27	17	Non BRCA1/BRCA2 familial breast cancer
0.024968507	11.09	0.230793996	32.39	249.582	60.58	44.5757	26.797	30.026	120	63	24	7.28	125	Non BRCA1/BRCA2 familial breast cancer
0.555089647	5.62	0.541087962	35.1	245.338	60.6	37.1685	16.283	231.677	66	85	25	7.28	94	Non BRCA1/BRCA2 familial breast cancer
0.057795566	197.33	0.483410131	28.8	0	60.58	13.6115	82.172	30.495	30	64	12	7.29	47	Human Diffuse Type Gastric Cancer
0.034163489	4.22	0.398846698	30.49	250.484	60.56	18.8806	0	15.823	31	23	25	7.28	27	Non BRCA1/BRCA2 familial breast cancer
0.255351115	511.79	0.989142336	0.23	0	60.58	0.1	0	0	10	22	26	7.28	10	High-grade serous ovarian cancer
0.088730943	31.61	0.57893339	34.49	266.176	60.57	8.1729	15.256	12.334	33	12	24	7.3	25	Non BRCA1/BRCA2 familial breast cancer
0.028228669	18.49	0.477576616	38.81	273.752	60.58	35.1203	3.521	20.111	33	50	33	7.27	77	Non BRCA1/BRCA2 familial breast cancer
0.100488344	7.03	0.334542381	37.96	6.021	60.6	14.2292	6.519	11.837	29	20	25	7.3	23	Intrahepatic cholangiocarcinoma
0.011238659	5.73	0.281668299	36.26	270.772	60.6	0.5667	7.327	7.91	32	30	27	7.3	21	Non BRCA1/BRCA2 familial breast cancer
0.562716754	93.8	0.528958655	34.15	0	60.56	17.5084	5.869	75.327	24	71	22	4.55	152	Human Diffuse Type Gastric Cancer
0.994700716	12.84	0.395210032	29.2	188.639	60.59	98.4464	19.124	32.068	241	18	11	7.28	82	Human Diffuse Type Gastric Cancer
0.224927725	21.39	0.288555252	34.59	0	60.6	15.0939	6.37	10.307	34	19	24	3.11	13	Intrahepatic cholangiocarcinoma
0.239239614	352.89	0.961880439	0.2	4.236	60.6	0.1	0	0.075	10	51	23	2.62	10	Human Diffuse Type Gastric Cancer
0.007719675	22.67	0.266676109	35.66	170.907	60.59	120.8619	66.252	35.111	251	79	20	7.29	153	Human Diffuse Type Gastric Cancer
0	23.65	0.818868823	30.75	196.84	60.6	12.3129	2.02	30.509	60	17	19	7.27	20	Human Diffuse Type Gastric Cancer
0.06315539	21.97	0.389131688	36.27	276.081	60.6	0.1	1.302	7.972	21	12	27	7.3	11	Non BRCA1/BRCA2 familial breast cancer
0.170785127	19.63	0.265812051	36.24	153.261	60.6	42.766	13.019	27.072	26	69	28	7.3	56	Human Diffuse Type Gastric Cancer
0.002374729	432.54	0.37415569	33.04	156.108	60.55	35.2369	19.121	40.828	60	92	20	7.29	120	Human Diffuse Type Gastric Cancer
0.084679754	476.74	0.348997553	37.77	105.792	60.6	70.9879	89.283	53.6	138	93	20	7.27	154	Pancreatic adenocarcinoma
0.019859373	11.84	0.470271567	35.66	258.475	60.6	8.0862	0	4.541	15	18	26	7.3	11	Non BRCA1/BRCA2 familial breast cancer
0.177874516	236.32	0.456363663	29.43	193.392	60.6	75.6754	100.162	117.708	282	91	22	7.28	175	High-grade serous ovarian cancer
0.0234173	7	0.381197695	32.94	176.814	60.6	60.1	15.745	19.869	66	73	7	7.28	45	Human Diffuse Type Gastric Cancer
0.043974305	27.16	0.251112232	37.71	108.685	60.6	13.9005	5.079	1.352	16	40	27	7.3	11	Human Diffuse Type Gastric Cancer
0.112175772	5.64	0.376800707	29.38	3.769	60.6	14.4999	7.3	11.608	33	22	21	7.3	10	Intrahepatic cholangiocarcinoma
0.073250077	12.39	0.59063942	39.22	252.385	60.6	12.4731	3.825	2.497	15	16	25	7.28	18	Non BRCA1/BRCA2 familial breast cancer
0.857768303	15.63	0.191776902	33.95	180.82	60.57	80.0801	15.524	28.165	219	88	24	7.3	87	Human Diffuse Type Gastric Cancer
0	35.51	0.450170307	38.1	0	60.57	1.5473	2.999	2.734	14	19	12	7.3	10	Intrahepatic cholangiocarcinoma
0.076500412	65.88	0.391477096	39.08	240.538	60.6	117.4327	68.512	33.135	173	20	21	7.27	146	Pancreatic adenocarcinoma
0.098313282	4.71	0.529778257	35.79	233.255	60.59	40.0478	17.719	24.366	51	27	19	7.3	66	Human Diffuse Type Gastric Cancer
0.014313344	49.67	0.162533711	34.58	176.886	60.56	8.1545	14.624	46.257	156	2	22	7.3	100	Human Diffuse Type Gastric Cancer
0.006958681	130.35	0.351393377	38.29	153.831	60.58	152.6141	63.56	51.795	126	22	24	3	164	Human Diffuse Type Gastric Cancer
0.489373475	464.35	0.997	1.75	0	60.59	0.1	0.998	2.224	36	42	23	3.18	41	Pancreatic adenocarcinoma
0.010840094	133.98	0.72300224	37.64	0	60.58	18.5304	3.447	8.825	25	93	19	3.11	314	Pancreatic adenocarcinoma
0.171766129	225.71	0.601579558	32.9	211.557	60.6	80.4293	13.452	7.328	195	25	19	7.29	166	High-grade serous ovarian cancer
0.046193839	4.6	0.203573792	37.59	1.566	60.6	56.1716	11.937	18.642	77	64	21	7.3	54	Human Diffuse Type Gastric Cancer
0.171278288	32.33	0.367086931	32.86	145.877	60.6	22.7266	5.887	17.288	13	12	21	7.29	10	Intrahepatic cholangiocarcinoma
0.122648304	27.91	0.252006094	32.78	258.148	60.59	7.6878	4.257	9.777	21	22	39	7.28	22	Intrahepatic cholangiocarcinoma
0.625695026	15.23	0.595417891	35.47	2.666	60.6	25.605	1.016	6.953	20	31	24	7.3	10	Intrahepatic cholangiocarcinoma
0.030550891	4.22	0.112785413	33.67	155.755	60.6	44.1043	5.75	23.955	44	57	23	7.3	66	Human Diffuse Type Gastric Cancer
0.166122331	57.85	0.490064176	33.66	180.184	60.55	79.8408	70.397	27.864	240	92	23	7.3	142	Human Diffuse Type Gastric Cancer
0.989667109	75.45	0.975865788	2.19	0	60.6	0.1	4.673	3.313	67	19	21	2.57	55	Pancreatic adenocarcinoma
0.022388336	10.11	0.435298635	33.81	246.041	60.57	15.2984	3.59	15.776	31	23	21	7.3	24	Non BRCA1/BRCA2 familial breast cancer
0.086226787	44.37	0.959058851	29.1	0	60.6	10.9953	4.52	14.656	70	24	22	4.07	18	Human Diffuse Type Gastric Cancer
0.55830012	381.11	0.997	0.59	2.931	60.55	0.1	6.845	1.839	48	19	23	2.13	29	Pancreatic adenocarcinoma
0.038516649	10.79	0.3487988	36.29	278.635	60.6	25.5871	6.746	17.655	87	34	14	7.28	29	Non BRCA1/BRCA2 familial breast cancer
0.13539955	12.99	0.420297611	32.27	258.991	60.58	18.5083	2.591	32.781	26	2	24	7.3	24	Human Diffuse Type Gastric Cancer
0.087955989	36.08	0.493725985	1.18	1.516	60.6	0.1	2.76	2.594	60	37	22	7.27	25	High-grade serous ovarian cancer
0.974037263	113.34	0.526820916	34.72	0	60.59	98.6433	13.313	15.186	103	46	29	4.3	72	Human Diffuse Type Gastric Cancer
0.022630162	205.32	0.986868173	1.38	2.214	60.56	0.1	7.898	12.036	64	92	14	7.27	36	High-grade serous ovarian cancer
0.020242713	4.22	0.529735378	38.24	108.762	60.59	65.9359	7.708	34.266	83	17	26	7.3	99	Pancreatic adenocarcinoma
0.081486503	24.81	0.440587396	40.1	253.926	60.6	4.9513	2.88	5.018	10	16	30	7.3	10	Non BRCA1/BRCA2 familial breast cancer
0.339398468	76.48	0.262178641	28.84	142.63	60.55	157.7999	29.411	35.147	271	90	28	7.26	170	Human Diffuse Type Gastric Cancer
0.010187156	103.37	0.393120034	31.32	0	60.6	21.1135	8.77	30.26	60	65	16	7.29	67	Human Diffuse Type Gastric Cancer
0.171010412	32.07	0.252837502	27.77	179.153	60.6	27.4548	21.771	21.429	79	91	21	4.34	54	Human Diffuse Type Gastric Cancer
0.054524721	481.55	0.226204491	33.07	202.858	60.6	262.4859	54.327	43.365	158	34	18	7.3	205	Human Diffuse Type Gastric Cancer
0.118403249	8.81	0.271506772	33.75	203.966	60.6	49.3544	5.527	30.127	62	23	17	7.3	29	Human Diffuse Type Gastric Cancer
0.001237199	16.5	0.525006091	35.35	2.821	60.6	3.9444	3.884	4.361	10	27	30	7.28	10	Intrahepatic cholangiocarcinoma
0.031730544	7	0.451508499	33.09	271.502	60.6	22.6331	0.775	9.513	27	21	17	7.3	74	Non BRCA1/BRCA2 familial breast cancer
0.254658745	103.77	0.439494015	36.68	173.806	60.6	144.2	41.825	44.849	162	71	22	7.27	350	Pancreatic adenocarcinoma
0.134171598	9.38	0.363067321	35.05	254.545	60.6	40.0522	9.901	29.174	55	25	24	7.28	72	Non BRCA1/BRCA2 familial breast cancer
0.077859883	193.62	0.447959347	34.47	0	60.6	7.1068	12.537	18.177	21	49	20	7.3	16	Human Diffuse Type Gastric Cancer
0.032246234	25.4	0.216649791	33.8	276.029	60.59	46.0228	20.15	23.643	67	84	25	7.3	33	Non BRCA1/BRCA2 familial breast cancer
0.010160122	51.31	0.616847795	38.42	0	60.56	0.1	4.837	7.693	11	15	24	7.3	19	Intrahepatic cholangiocarcinoma
0.007770485	125.33	0.571009613	39.55	112.631	60.6	29.1595	13.371	38.172	48	11	23	7.28	25	Pancreatic adenocarcinoma
0.007781978	689.86	0.680942456	31.3	224.504	60.6	13.777	4.355	19.345	24	25	25	7.3	16	Human Diffuse Type Gastric Cancer
0.349359384	366.85	0.997	3.72	3.376	60.6	0.1	1.959	0.383	27	86	24	2.83	22	Human Diffuse Type Gastric Cancer
0.028529757	16.87	0.11759978	33.98	309.925	60.6	27.5946	13.266	15.862	98	47	24	7.3	32	Human Diffuse Type Gastric Cancer
0.003851884	4.22	0.312277991	35.82	251.749	60.6	125.5498	34.532	21.486	61	93	31	7.25	55	Non BRCA1/BRCA2 familial breast cancer
0.0870871	122.89	0.96563687	0.2	7.385	60.58	0.1	0	0.148	22	31	18	7.29	10	Human Diffuse Type Gastric Cancer
0.017545625	167.88	0.953991484	1.16	0	60.58	0.1	0	14.569	18	93	26	7.29	35	Pancreatic adenocarcinoma
0.108390216	529.01	0.388860851	39.24	144.404	60.58	133.1265	154.413	49.667	159	33	19	7.3	172	High-grade serous ovarian cancer
0.020216391	11.95	0.557771382	31.14	0	60.57	2.7411	0	6.168	32	34	15	7.3	10	Human Diffuse Type Gastric Cancer
0.346839619	57.22	0.384938152	37.38	252.177	60.6	7.465	7.729	18.679	16	25	23	7.3	14	Human Diffuse Type Gastric Cancer
0.064598105	37.57	0.551496831	34.51	1.753	60.6	0.3461	6.037	8.561	22	15	22	7.29	10	Intrahepatic cholangiocarcinoma
0.339002973	4.22	0.25430107	36.55	218.856	60.6	55.7545	11.403	42.733	74	20	23	7.29	37	Human Diffuse Type Gastric Cancer
0.012271788	4.22	0.318944612	36.78	262.336	60.6	42.9968	3.526	4.931	42	12	28	7.3	30	Non BRCA1/BRCA2 familial breast cancer
0.018954295	50.21	0.265134292	34.87	154.897	60.53	107.5294	31.791	30.466	132	93	26	7.3	93	Human Diffuse Type Gastric Cancer
0.16769121	25.05	0.753098173	36.12	325.154	60.6	11.0493	4.453	16.499	32	18	14	7.3	16	Intrahepatic cholangiocarcinoma
0.571341864	211.01	0.949429549	24.83	0	60.51	0.1	12.169	4.998	72	93	13	2.75	59	High-grade serous ovarian cancer
0.336356854	387.25	0.918926256	2.98	0	60.58	3.8499	6.838	4.052	109	85	22	2.78	58	Pancreatic adenocarcinoma
0.17348311	153.98	0.240013693	2.11	0	60.6	72.3856	15.804	52.016	209	89	25	2.51	164	Pancreatic adenocarcinoma
0.014801515	4.22	0.341733177	31.59	257.942	60.6	23.4807	2.94	28.074	62	21	20	7.28	60	Non BRCA1/BRCA2 familial breast cancer
0.057366066	30.79	0.332274916	34.46	320.972	60.6	1.3737	3.322	9.557	26	11	35	7.3	17	Intrahepatic cholangiocarcinoma
0.019207566	683.33	0.571682222	36.16	144.325	60.57	198.8371	41.512	230.46	251	29	25	7.3	243	High-grade serous ovarian cancer
0.514103209	247.75	0.405195142	33.11	178.367	60.58	140.6139	10.05	85.484	178	22	21	3.11	284	Human Diffuse Type Gastric Cancer
0.076646151	29.94	0.484164673	34.39	338.558	60.6	17.7686	13.235	11.189	28	15	37	7.28	32	Intrahepatic cholangiocarcinoma
0.008056386	17.99	0.336321517	32.35	0.741	60.55	4.7344	2.991	18.046	24	9	26	7.29	17	Intrahepatic cholangiocarcinoma
0	157.09	0.887633908	3.35	0	60.59	2.3249	5.123	5.387	82	93	24	7.29	28	Pancreatic adenocarcinoma
0.376898673	315.49	0.984975049	0.2	164.756	60.6	0.1	0	3.523	13	56	23	4.31	10	Pancreatic adenocarcinoma
0.225299883	339.27	0.947388839	0.2	0	60.6	0.1	3.349	6.949	18	19	21	3.92	10	Pancreatic adenocarcinoma
0.177676783	4.22	0.226615123	29.01	157.344	60.58	62.0267	22.818	38.208	163	93	17	7.27	116	Human Diffuse Type Gastric Cancer
0.588569082	87.17	0.997	35.1	7.017	60.6	9.3385	3.191	5.652	23	15	27	2.76	19	Intrahepatic cholangiocarcinoma
0.713763849	51.3	0.171785409	32.96	157.509	60.56	117.2789	61.068	54.176	228	93	21	7.26	167	Pancreatic adenocarcinoma
0.337343939	80.46	0.997	1.29	1.39	60.6	4.4097	0	3.273	17	18	16	7.27	17	Human Diffuse Type Gastric Cancer
0.016097275	23.47	0.370408575	33.24	0	60.6	21.3329	9.508	18.954	36	22	20	7.3	16	Human Diffuse Type Gastric Cancer
0.021719786	32.07	0.441066471	36.89	261.773	60.6	141.8401	45.195	28.841	206	22	21	7.29	31	Non BRCA1/BRCA2 familial breast cancer
0.183035345	74.92	0.640515271	30.87	187.599	60.58	10.58	8.967	20.53	116	18	18	2.72	29	High-grade serous ovarian cancer
0.229064631	5.7	0.331822058	33.83	241.03	60.59	48.7251	12.794	19.207	61	26	26	7.3	60	Human Diffuse Type Gastric Cancer
0.112716182	58.61	0.440075767	40.3	2.753	60.58	0.1	0.652	0	19	17	24	7.3	20	Pancreatic adenocarcinoma
0.00688459	14.61	0.431162696	33.42	1.46	60.6	15.9163	0.796	12.754	13	28	15	7.3	10	Human Diffuse Type Gastric Cancer
0.021734534	66.31	0.535840933	29.24	276.724	60.58	64.666	10.116	30.925	39	25	24	7.3	34	Human Diffuse Type Gastric Cancer
0.029588103	13.06	0.984662424	21.71	135.79	60.59	2.739	1.196	1.137	20	28	23	7.3	10	High-grade serous ovarian cancer
0.024707754	4.22	0.131185788	33.96	262.056	60.6	22.9769	13.111	25.465	41	56	39	7.29	50	Non BRCA1/BRCA2 familial breast cancer
0.071277404	4.22	0.610754992	28.24	222.904	60.6	31.7491	9.257	10.896	50	58	26	7.3	61	Human Diffuse Type Gastric Cancer
0.122543289	32.77	0.250367028	32.47	247.023	60.6	39.6299	15.025	19.382	75	73	20	7.28	117	Human Diffuse Type Gastric Cancer
0.019171631	47.53	0.696054182	39.09	0	60.6	0.6366	8.312	4.937	14	19	36	7.28	10	Intrahepatic cholangiocarcinoma
0.001688615	454.46	0.696381537	37.4	257.722	60.6	4.4815	13.982	3.127	25	8	26	7.29	19	Non BRCA1/BRCA2 familial breast cancer
0	745.38	0.384463941	35.88	118.44	60.6	119.2052	84.103	103.189	249	18	19	7.28	222	Pancreatic adenocarcinoma
0.035376709	22.72	0.261643845	31.68	143.838	37.03	251.6018	17.407	72.607	255	24	19	7.27	296	High-grade serous ovarian cancer
0.399355468	24.85	0.803942693	37.23	1.854	60.6	5.1172	3.797	7.089	11	55	18	7.3	10	Intrahepatic cholangiocarcinoma
0.033629272	9	0.274618639	34.02	262.593	60.58	20.6747	24.955	7.056	75	24	21	7.27	29	Non BRCA1/BRCA2 familial breast cancer
0.668031392	259.47	0.894890827	0.2	5.869	60.6	0.1	0	2.435	59	16	19	2.73	36	High-grade serous ovarian cancer
0.032970249	6.2	0.281932408	31.76	235.943	60.6	38.4014	12.474	16.313	24	51	16	7.3	24	Human Diffuse Type Gastric Cancer
0.028612195	4.22	0.411525939	34.6	167.483	60.6	37.2397	14.483	23.621	54	24	29	7.29	118	Human Diffuse Type Gastric Cancer
0.183704564	4.22	0.442003232	32.05	4.729	60.6	55.1015	10.14	29.468	70	29	19	7.3	45	Human Diffuse Type Gastric Cancer
0.221724726	14.12	0.500384236	32.34	343.056	60.6	14.6301	2.914	8.84	29	11	29	7.3	10	Intrahepatic cholangiocarcinoma
0.186744543	4.22	0.392282121	26.33	251.815	60.59	7.4108	1.462	5.404	66	90	16	7.29	57	Non BRCA1/BRCA2 familial breast cancer
0.250406949	4.56	0.415310716	27.3	1.159	60.57	6.7576	3.117	5.334	28	64	13	7.3	52	Human Diffuse Type Gastric Cancer
0.126330366	163	0.478841452	35.07	310.173	60.6	21.4537	25.739	15.1	70	30	24	4.55	77	Human Diffuse Type Gastric Cancer
0.049508942	14.33	0.429113706	34.46	4.886	60.6	5.1361	1.244	11.363	21	27	33	7.29	10	Intrahepatic cholangiocarcinoma
0.002412037	130.81	0.393264256	0.2	218.809	60.6	5.9079	1.72	1.498	76	17	21	7.3	16	High-grade serous ovarian cancer
0.176417908	14.99	0.965086401	0.2	0.57	60.55	7.197	2.002	3.982	28	49	22	7.3	22	Human Diffuse Type Gastric Cancer
1	252.46	0.364515365	39.37	180.476	60.6	24.1599	85.845	38.898	188	25	25	7.3	123	Human Diffuse Type Gastric Cancer
0.283976921	51.29	0.490151153	34.2	303.89	60.6	13.4753	5.896	11.067	23	15	23	7.27	18	Intrahepatic cholangiocarcinoma
0.086082746	28.27	0.602056993	32.17	2.939	60.6	6.5757	1.817	5.266	30	23	19	7.3	13	Human Diffuse Type Gastric Cancer
0.013731484	12.92	0.25781567	32.52	191.127	60.57	44.9228	42.729	15.923	108	79	20	7.28	102	Human Diffuse Type Gastric Cancer
0.450600137	15.99	0.450348453	26.89	0	60.56	15.2207	0	8.891	25	56	28	4.47	36	Human Diffuse Type Gastric Cancer
0.150447162	8.69	0.589885493	33.75	328.677	60.6	15.108	0	7.445	10	15	21	7.3	10	Intrahepatic cholangiocarcinoma
0.175646751	658.65	0.30376833	31.54	131.873	60.57	104.5865	89.4	106.387	215	91	28	7.25	236	Human Diffuse Type Gastric Cancer
0.020935666	22.85	0.44758885	41.18	0	60.6	103.2052	25.902	39.651	40	31	24	7.27	27	Pancreatic adenocarcinoma
0.007459202	5.61	0.309907384	39.29	0	60.6	39.8027	2.042	10.65	67	66	29	7.3	57	Human Diffuse Type Gastric Cancer
0.01200588	90.48	0.471793302	28.23	0	60.6	17.6042	5.239	14.967	48	28	16	7.3	31	Human Diffuse Type Gastric Cancer
0.163497431	1022.98	0.997	0.2	187.008	60.6	0.1	4.455	3.416	152	19	23	2.62	106	High-grade serous ovarian cancer
0.155848385	129.11	0.622591952	0.2	173.66	60.59	51.3186	5.186	115.876	261	89	27	7.29	157	Human Diffuse Type Gastric Cancer
0.006406523	895.52	0.376837309	37.72	117.039	60.57	119.817	71.11	33.266	177	88	23	7.26	127	Pancreatic adenocarcinoma
0.053791616	19.76	0.596781154	27.32	0	60.6	0.1	1.542	0	11	16	46	7.3	10	Intrahepatic cholangiocarcinoma
0.005192955	4.22	0.360554361	31.01	173.447	60.57	50.2698	35.157	27.03	75	40	26	7.3	61	Human Diffuse Type Gastric Cancer
0.0284019	16.81	0.636332457	31.56	261.765	60.58	13.213	2.365	5.133	28	11	19	7.3	22	Non BRCA1/BRCA2 familial breast cancer
0.946152467	18.95	0.174253739	28.33	163.253	60.59	93.4541	7.752	54.171	115	68	22	3.27	120	Human Diffuse Type Gastric Cancer
0.165395096	4.22	0.061	34.23	351.844	60.6	49.1009	15.125	25.196	23	80	26	7.3	20	Intrahepatic cholangiocarcinoma
0.025898061	11.27	0.405907957	36.86	113.479	60.6	51.3141	19.091	15.689	61	28	23	7.3	48	Pancreatic adenocarcinoma
0.221260587	559.34	0.388568827	36.75	135.546	60.58	64.8383	37.818	72.192	200	29	23	7.28	144	High-grade serous ovarian cancer
0.171675342	38.81	0.597703241	0.2	1.364	60.6	0.1	0.821	0	16	11	23	7.3	10	Intrahepatic cholangiocarcinoma
0.391290359	4.22	0.06924991	36.99	253.802	60.58	53.7447	55.154	31.808	77	89	23	7.3	98	Human Diffuse Type Gastric Cancer
0	64.66	0.3510434	34.05	0	60.59	97.0246	69.807	31.63	118	93	25	2.85	51	Human Diffuse Type Gastric Cancer
0.026340459	9.53	0.441162186	32.57	133.179	60.6	119.9113	18.746	56.515	140	21	17	7.27	142	High-grade serous ovarian cancer
0.285345693	28.82	0.64054079	33.88	184.752	60.6	10.3896	0	4.829	18	25	20	7.3	14	Pancreatic adenocarcinoma
0.01750597	52.5	0.180723351	38.14	148.499	60.58	66.5342	11.331	23.351	110	39	23	3.04	105	Human Diffuse Type Gastric Cancer
0.086444436	23.06	0.495151187	40.29	259.763	60.6	33.8453	13.732	11.507	23	12	23	7.29	42	Non BRCA1/BRCA2 familial breast cancer
0.09088486	39.29	0.402147782	36.9	227.569	60.6	40.8792	21.229	119.682	29	12	20	7.29	60	Human Diffuse Type Gastric Cancer
0.014360402	84.21	0.415760111	34.45	241.985	60.59	110.1423	45.863	31.653	204	14	20	7.3	178	Non BRCA1/BRCA2 familial breast cancer
0	89.35	0.746745031	40.68	3.525	60.6	8.5092	1.105	8.56	10	13	23	7.3	10	Intrahepatic cholangiocarcinoma
0.009915787	329.89	0.984757043	2.64	167.7	60.58	4.9461	2.163	25.314	154	16	22	2.62	94	Pancreatic adenocarcinoma
1	4.22	0.222559875	32.79	0	60.6	26.5156	14.175	13.532	63	76	37	7.3	57	Human Diffuse Type Gastric Cancer
0.606756514	443.61	0.955122812	1.81	0	60.57	0.1	2.974	1.445	165	88	26	2.44	179	Pancreatic adenocarcinoma
0.678540805	14.56	0.473119418	27.06	0	60.6	61.9908	10.794	41.701	56	69	20	7.3	42	Human Diffuse Type Gastric Cancer
0.163432329	43.51	0.415484248	34.17	6.828	60.6	27.6052	12.992	11.623	11	18	20	7.29	16	Intrahepatic cholangiocarcinoma
0.108759706	15.04	0.526532591	36.85	254.359	60.6	11.8191	13.102	13.817	21	4	22	7.29	21	Non BRCA1/BRCA2 familial breast cancer
0.02867899	32.38	0.51328211	30.44	1.402	60.6	12.4398	9.65	21.684	38	62	20	4.25	63	Human Diffuse Type Gastric Cancer
0.013354987	4.22	0.315691932	31.54	333.37	60.6	44.6736	5.836	16.249	29	28	25	7.3	20	Human Diffuse Type Gastric Cancer
0.0190312	22.55	0.957588178	0.2	0	60.6	0.1	0	0	25	51	24	7.3	10	High-grade serous ovarian cancer
0.116003514	64.97	0.445137518	33.92	1.946	60.6	6.1604	1.093	11.467	37	8	17	7.29	22	Intrahepatic cholangiocarcinoma
0.004254959	5.76	0.253898227	32.46	178.108	60.58	42.6975	21.389	24.604	60	51	24	7.3	51	Human Diffuse Type Gastric Cancer
0.027346162	14.47	0.46817729	35.75	265.921	60.6	40.9151	15.034	16.68	32	20	25	7.3	29	Non BRCA1/BRCA2 familial breast cancer
0	309.99	0.970224057	0.2	0	60.56	0.1	0	2.35	25	93	23	7.3	16	Pancreatic adenocarcinoma
0	76.84	0.997	1.99	4.816	60.6	5.4595	0	0	10	21	20	7.3	10	Human Diffuse Type Gastric Cancer
0.016808485	39.71	0.4968217	33.1	251.082	60.6	6.9138	2.423	7.182	27	12	27	7.3	28	Non BRCA1/BRCA2 familial breast cancer
0.173667463	8.37	0.46523011	35	185.777	60.6	49.3015	0.629	27.311	42	73	17	7.29	57	Human Diffuse Type Gastric Cancer
0.571903131	371.21	0.997	0.2	178.053	60.6	0.1	0	72.418	13	89	21	7.3	37	Pancreatic adenocarcinoma
0.108330859	4.22	0.309527018	33.07	160.899	60.6	25.3261	4.316	22.687	59	82	30	7.3	97	Pancreatic adenocarcinoma
0.016556078	73.17	0.478356353	35.02	254.456	60.6	37.864	5.761	15.55	56	53	20	7.3	35	Non BRCA1/BRCA2 familial breast cancer
0.023844814	265.69	0.936524513	1.26	1.203	60.55	0.1	0	0	14	24	24	7.3	10	Human Diffuse Type Gastric Cancer
0.076483534	29.79	0.611034198	35.38	0	60.6	13.8429	2.85	7.952	14	17	33	7.3	10	Intrahepatic cholangiocarcinoma
0.019781368	5.48	0.369688235	29.65	184.911	60.56	43	7.874	22.459	78	93	21	7.28	101	Human Diffuse Type Gastric Cancer
0.309869973	87.9	0.997	1.84	1.022	60.6	0.1	0	2.966	28	93	20	7.3	10	Human Diffuse Type Gastric Cancer
0.056408647	22.47	0.349425093	28.68	2.033	60.6	13.4331	0	9.539	20	54	20	7.3	11	Human Diffuse Type Gastric Cancer
0.15562985	46.87	0.408876872	34.64	194.582	60.6	65.4749	20.649	50.684	23	43	23	7.3	50	Human Diffuse Type Gastric Cancer
0.012446374	16.67	0.778743784	28.19	171.638	60.56	86.9674	5.774	32.845	39	35	24	4.37	44	Human Diffuse Type Gastric Cancer
0.002629883	130.79	0.435353198	35.13	256.61	60.6	27.2573	41.681	15.001	75	18	22	7.29	145	Non BRCA1/BRCA2 familial breast cancer
0.022919948	5.85	0.267989768	33.81	274.807	60.6	5.0099	15.285	8.996	23	55	27	7.29	26	Non BRCA1/BRCA2 familial breast cancer
0.951275964	30.25	0.407603384	34.59	151.674	60.6	158.5352	33.788	47.341	302	93	19	7.3	227	Human Diffuse Type Gastric Cancer
0.73392216	9.39	0.334600442	36.71	260.909	60.59	57.9043	9.108	105.433	59	20	43	7.27	321	Non BRCA1/BRCA2 familial breast cancer
0.020335311	75.17	0.440831332	37.46	236.232	60.6	269.917	1.153	8.26	168	20	23	7.29	41	Non BRCA1/BRCA2 familial breast cancer
0.011350894	50.18	0.456397696	30.46	124.396	60.6	113.6953	56.102	21.551	116	11	25	7.25	201	Human Diffuse Type Gastric Cancer
0.004403581	87.72	0.450037073	32.57	122.555	60.57	0.1	20.374	10.835	162	23	20	4.03	41	High-grade serous ovarian cancer
0.035430684	16.15	0.340087	36.42	2.36	60.6	12.9008	5.597	4.262	21	20	26	7.3	20	Human Diffuse Type Gastric Cancer
0.017524581	43.85	0.435690646	37.78	0.379	60.59	63.6366	16.826	36.982	15	23	25	7.3	65	Human Diffuse Type Gastric Cancer
0.582310389	19.43	0.344870511	34.79	124.409	60.6	12.3093	25.01	35.098	23	25	22	4.22	25	Human Diffuse Type Gastric Cancer
0.313652302	4.22	0.290504779	38.42	132.562	60.6	79.2152	7.614	16.785	70	24	24	7.28	36	Pancreatic adenocarcinoma
0.679713949	27.06	0.410236867	38.64	221.405	60.6	20.6479	9.538	7.927	35	22	27	7.3	21	Pancreatic adenocarcinoma
0.005841432	53.45	0.414038847	29.41	176.663	60.58	32.7697	5.477	16.939	33	16	19	7.28	27	Human Diffuse Type Gastric Cancer
0.025296061	31.88	0.745626164	34.86	121.499	60.58	30.4867	11.46	31.717	204	22	18	7.26	131	High-grade serous ovarian cancer
0.197392517	22.54	0.407899107	35.34	241.434	60.6	0.1	0.52	18.836	15	16	27	7.29	12	Non BRCA1/BRCA2 familial breast cancer
0.009910293	52.1	0.407794732	38.73	258.527	60.6	8.2445	0	2.98	101	6	22	7.28	34	Non BRCA1/BRCA2 familial breast cancer
0.164628797	72.72	0.64550951	36.58	177.348	60.6	63.1793	10.422	79.584	346	21	22	7.28	59	Human Diffuse Type Gastric Cancer
0.160540087	100.08	0.707949311	33.71	182.702	60.57	101.5685	35.23	32.999	210	28	15	7.25	157	Human Diffuse Type Gastric Cancer
0.533845919	143.11	0.997	25.87	0	60.51	24.2218	0.776	7.222	88	12	22	2.24	16	High-grade serous ovarian cancer
0.113479156	24.4	0.22417466	34.28	2.676	60.6	23.1831	13.805	16.694	50	16	21	7.3	41	Intrahepatic cholangiocarcinoma
1	144.06	0.379220885	36.66	249.016	60.6	168.9317	39.114	75.106	214	21	23	7.29	175	Non BRCA1/BRCA2 familial breast cancer
0.017711378	23.86	0.485765427	36.81	0.052	60.58	11.5157	2.383	6.783	18	29	24	7.3	23	Human Diffuse Type Gastric Cancer
0.336099879	33.48	0.793634026	32.89	264.344	60.6	22.0143	9.872	10.618	63	86	18	7.3	45	Non BRCA1/BRCA2 familial breast cancer
0.028492138	4.22	0.188406619	33.67	267.657	60.6	27.3706	8.16	13.836	67	93	27	7.28	110	Non BRCA1/BRCA2 familial breast cancer
0.015748556	21.52	0.34010533	32.6	158.661	60.6	105.71	25.29	32.53	36	53	19	7.3	55	Human Diffuse Type Gastric Cancer
0	26.4	0.997	0.2	0.233	60.6	3.3761	0	0.469	10	21	28	7.3	10	Intrahepatic cholangiocarcinoma
0.016296057	17.71	0.568657634	39.37	230.011	60.58	3.0527	6.508	6.416	17	12	27	7.28	10	Non BRCA1/BRCA2 familial breast cancer
0.171861136	8.18	0.421240718	35.98	255.121	60.59	34.4061	2.803	26.096	25	56	27	7.27	41	Non BRCA1/BRCA2 familial breast cancer
0.167388206	41.25	0.899335745	0.86	0.871	60.57	7.0751	14.087	9.165	69	48	29	4.45	54	Human Diffuse Type Gastric Cancer
0.396318037	28.48	0.285827113	34.89	0	60.6	14.9621	30.029	12.626	22	5	26	7.3	20	Human Diffuse Type Gastric Cancer
0.407237191	298.49	0.997	0.54	0	60.6	0.1	0	1.922	187	90	26	2.97	231	Pancreatic adenocarcinoma
0.271024098	23.41	0.267737572	31.05	0	60.6	7.3558	1.335	18.713	27	28	19	4.29	10	Intrahepatic cholangiocarcinoma
0.529443825	471.41	0.984414634	1.1	0	60.6	0.1	3.403	44.312	263	42	20	2.46	224	High-grade serous ovarian cancer
0.291468511	29.02	0.339673804	31.07	234.949	60.6	23.743	16.527	9.85	18	19	27	7.27	11	Human Diffuse Type Gastric Cancer
0.0197801	6.84	0.167772324	33.09	156.088	60.56	61.2192	16.465	22.061	59	42	25	7.3	51	Human Diffuse Type Gastric Cancer
0.569790224	772.19	0.607056079	36.84	178.882	60.6	152.3582	80.584	78.27	182	16	20	7.27	203	High-grade serous ovarian cancer
0.020794465	7.98	0.358981095	32.48	223.113	60.6	10.7435	9.949	12.668	36	30	23	7.3	29	Human Diffuse Type Gastric Cancer
0.019298049	10.15	0.457594219	41.1	227.547	60.6	11.8698	1.971	11.837	29	31	35	7.3	29	Pancreatic adenocarcinoma
0.025038293	9.78	0.126211296	40.09	114.01	60.6	137.9993	36.044	48.906	59	93	27	7.26	145	Pancreatic adenocarcinoma
0.011907928	360.79	0.997	2.5	0	60.6	0.1	0	0	23	14	24	2.68	10	High-grade serous ovarian cancer
0.018087298	4.95	0.290683006	35.61	268.492	60.6	36.5464	2.171	13.406	39	6	20	7.3	27	Non BRCA1/BRCA2 familial breast cancer
0.096908111	39.07	0.438900069	21.45	1.916	60.59	5.1738	14.735	1.006	14	16	22	7.3	17	Human Diffuse Type Gastric Cancer
0.017394133	13.93	0.53044814	32.97	250.19	60.59	20.3139	1.11	17.14	34	15	14	7.3	10	Non BRCA1/BRCA2 familial breast cancer
0.640542018	473.3	0.279537022	32.01	162.537	60.58	84.6659	99.659	90.855	298	92	25	7.29	192	Human Diffuse Type Gastric Cancer
0.313387403	4.22	0.291866436	34.47	258.679	60.6	144.651	20.414	26.54	198	55	27	7.27	106	Non BRCA1/BRCA2 familial breast cancer
0.062066606	44.37	0.317244978	33.15	167.543	60.6	34.3782	28.557	27.86	61	76	19	7.3	36	Human Diffuse Type Gastric Cancer
0.186593383	4.22	0.555830852	31.77	128.278	60.6	20.7925	10.158	17.242	59	28	29	7.3	24	High-grade serous ovarian cancer
0.184784603	188.62	0.372662042	38.68	163.648	60.54	37.9986	83.772	72.97	306	87	27	7.26	248	Non BRCA1/BRCA2 familial breast cancer
0.015026514	4.22	0.239216179	35.21	248.696	60.6	30.5387	9.66	31.658	53	34	27	7.27	140	Non BRCA1/BRCA2 familial breast cancer
0.166195561	16.24	0.375668874	35.52	163.786	60.57	79.94	10.048	33.211	67	28	22	7.27	52	Human Diffuse Type Gastric Cancer
0.022135367	12.27	0.405719242	35.56	259.516	60.58	56.9869	14.434	34.305	84	49	22	7.3	101	Non BRCA1/BRCA2 familial breast cancer
0.195260302	258.36	0.382917699	32.69	170.121	60.6	85.7147	54.205	32.874	124	49	25	7.26	213	Non BRCA1/BRCA2 familial breast cancer
0.06363382	23.41	0.40429408	26.33	0	60.6	25.7815	5.994	16.958	15	26	20	7.29	18	Human Diffuse Type Gastric Cancer
0.168119823	18.48	0.553142165	33.64	249.48	60.6	8.6776	0.238	10.713	24	60	22	7.3	26	Human Diffuse Type Gastric Cancer
0.17813202	21.08	0.834157234	33.38	0.817	60.6	15.3524	0	18.973	36	33	14	7.3	16	Intrahepatic cholangiocarcinoma
0.022820976	4.22	0.275496299	31.42	151.589	60.6	44.6618	12.46	11.478	79	64	29	7.29	32	Intrahepatic cholangiocarcinoma
0.035486701	9.32	0.104491528	33.01	266.31	60.6	37.3161	12.095	10.182	66	75	22	7.3	70	Non BRCA1/BRCA2 familial breast cancer
0.01135551	178.75	0.513651359	36.5	0	60.6	10.6432	71.965	5.66	19	45	21	4.35	93	Human Diffuse Type Gastric Cancer
0.44333255	34.16	0.697235662	39.84	5.639	60.6	19.2631	3.804	0.204	10	33	21	7.3	15	Intrahepatic cholangiocarcinoma
0.027041627	34.53	0.818044935	0.94	1.007	60.6	3.2164	8.707	5.459	19	20	23	7.3	13	Intrahepatic cholangiocarcinoma
0.206115808	263.2	0.975359146	3.35	267.348	60.57	0.1	0.222	3.549	12	21	24	7.3	10	Non BRCA1/BRCA2 familial breast cancer
0.024827952	320.18	0.979559839	0.2	188.874	60.6	2.3558	4.121	68.126	277	22	24	2.76	122	Human Diffuse Type Gastric Cancer
0.385839889	61.53	0.218086166	28.33	162.797	60.58	7.2172	8.381	4.28	43	27	31	7.29	19	Human Diffuse Type Gastric Cancer
0.020315327	20.53	0.950462658	0.51	242.331	60.6	12.4089	4.552	2.054	24	33	17	7.3	27	Pancreatic adenocarcinoma
0.361338005	161.41	0.798639583	0.2	5.42	60.6	3.1933	0	7.648	23	26	14	2.83	15	Intrahepatic cholangiocarcinoma
0.164558076	21.72	0.58797503	34.24	354.485	60.6	12.3006	4.305	4.46	20	19	30	7.3	19	Intrahepatic cholangiocarcinoma
0.161160831	16.19	0.465488799	32.88	180.563	60.57	7.176	9.312	31.903	45	19	18	4.37	29	Human Diffuse Type Gastric Cancer
0.158888937	128.65	0.606310615	32.32	0.382	60.6	5.9041	2.628	9.167	22	86	20	7.3	114	Intrahepatic cholangiocarcinoma
0.153785162	44.94	0.312828269	35.63	164.281	60.59	104.6015	80.26	89.303	153	93	20	7.27	182	Human Diffuse Type Gastric Cancer
0.006483361	4.22	0.181583557	33.85	187.926	60.59	96.6478	15.244	20.181	80	59	21	7.3	65	Human Diffuse Type Gastric Cancer
0.411295185	13.87	0.21935006	36.77	237.349	60.6	42.5615	13.596	33.49	62	7	24	7.28	207	High-grade serous ovarian cancer
0	39.72	0.634435458	1.47	1.713	60.6	0.1	4.283	0	17	10	26	7.3	10	Intrahepatic cholangiocarcinoma
0.024063613	709.95	0.992925665	2.22	235.053	60.58	8.7157	3.987	5.406	48	12	23	7.29	48	Pancreatic adenocarcinoma
0.013521324	9.36	0.612565154	39.28	158.457	60.6	6.6694	0	3.975	28	20	22	7.3	19	Pancreatic adenocarcinoma
0.018546475	9.16	0.418926563	29.85	0	60.6	12.6574	4.219	0.998	18	16	22	7.3	53	Human Diffuse Type Gastric Cancer
0.412228317	140.08	0.767082042	33.18	254.401	60.56	87.8567	37.248	64.425	346	10	19	4.29	31	Intrahepatic cholangiocarcinoma
0.069933509	30.74	0.562235749	36.8	345.446	60.6	16.6629	10.394	16.21	28	11	19	7.27	21	Intrahepatic cholangiocarcinoma
0.011507775	661.68	0.276503343	36.57	238.46	37.22	178.1297	42.793	64.573	385	19	20	7.3	185	Non BRCA1/BRCA2 familial breast cancer
0.034684795	11.75	0.330174617	29.64	238.461	60.57	53.3793	22.565	27.364	87	47	22	7.3	116	Human Diffuse Type Gastric Cancer
0	30.33	0.577621396	2.28	3.792	60.6	2.332	0	3.266	18	89	18	4.28	10	Intrahepatic cholangiocarcinoma
0.180869836	9.11	0.205700076	32.06	263.166	60.56	146.0815	15.571	20.139	276	93	31	7.27	214	Non BRCA1/BRCA2 familial breast cancer
0.044669882	26.3	0.49640369	36.12	2.909	60.6	2.2827	3.612	4.215	11	28	19	7.3	10	Intrahepatic cholangiocarcinoma
0.626405211	10.35	0.68427671	36.13	260.307	60.6	22.4925	16.242	14.735	34	65	19	7.29	40	Non BRCA1/BRCA2 familial breast cancer
0.121993975	10.89	0.289875883	32.97	2.029	60.6	8.1804	0.572	3.555	25	20	25	7.3	10	Intrahepatic cholangiocarcinoma
0.089553127	13.45	0.541075773	33.92	8.335	60.6	12.0802	11.527	10.698	23	13	39	7.3	11	Intrahepatic cholangiocarcinoma
0.058143747	22.51	0.228592197	35.68	180.278	60.59	5.7056	4.85	16.602	31	28	25	4.33	21	Intrahepatic cholangiocarcinoma
0.160202649	162.44	0.51666892	41.14	0	60.56	23.2471	9.329	26.647	57	63	27	7.28	51	Human Diffuse Type Gastric Cancer
0	14.12	0.124513549	33.79	169.229	60.57	82.4871	8.185	18.393	51	61	26	7.3	59	Human Diffuse Type Gastric Cancer
0.095483632	20.04	0.290914755	34.02	0	60.6	15.2639	3.197	8.12	25	60	22	7.3	16	Intrahepatic cholangiocarcinoma
0.448003555	263.66	0.943551396	1.1	133.03	41.98	3.5103	9.696	5.099	26	20	20	2.62	22	Pancreatic adenocarcinoma
0.082890738	92.47	0.852297688	37.93	252.668	60.6	3.5082	3.441	3.369	12	15	23	7.29	10	Non BRCA1/BRCA2 familial breast cancer
0.183393115	6.78	0.322660717	33.62	150.473	60.53	76.3982	15.772	26.888	156	72	27	7.3	67	Human Diffuse Type Gastric Cancer
0.071651142	66.46	0.924445247	0.26	0	60.6	0.1	0	0	24	55	20	4.18	10	Pancreatic adenocarcinoma
0.033675136	220.45	0.507644545	33.27	131.541	60.59	132.441	21.354	214.046	143	64	26	7.3	232	Pancreatic adenocarcinoma
0.004677891	119.49	0.46986612	29.73	130.069	60.56	86.9288	61.813	62.431	207	84	20	7.27	141	High-grade serous ovarian cancer
0.105528384	4.22	0.229777221	31.45	276.81	60.6	25.2734	6.407	26.393	56	73	24	7.27	40	Intrahepatic cholangiocarcinoma
0.028301351	18.43	0.403348143	35.63	257.98	60.6	38.5865	26.491	25.298	57	13	21	7.3	27	Non BRCA1/BRCA2 familial breast cancer
0.014063663	4.22	0.180481354	34.55	254.876	60.6	26.3557	23.98	10.153	45	69	22	7.28	113	Non BRCA1/BRCA2 familial breast cancer
0.564987195	237.25	0.68353241	4.07	0.745	60.58	8.2005	13.713	0.481	10	39	24	7.3	14	Human Diffuse Type Gastric Cancer
0.162384297	56.4	0.182572236	32	167.01	37.76	162.2981	48.905	60.884	185	76	25	3.41	165	Human Diffuse Type Gastric Cancer
0.083152508	36.57	0.943526413	33.82	347.304	60.6	4.229	7.187	10.549	20	25	20	7.27	10	Intrahepatic cholangiocarcinoma
0.648211266	34.5	0.31848124	34.46	161.379	60.57	28.6873	31.735	26.115	88	57	22	7.3	58	Pancreatic adenocarcinoma
0.181782857	330.9	0.997	0.2	0	60.55	0.1	0	0	10	50	26	4.52	10	Human Diffuse Type Gastric Cancer
0.167864258	375.38	0.781377806	27.11	241.935	60.54	101.4312	20.329	73.179	310	14	23	7.27	237	Non BRCA1/BRCA2 familial breast cancer
0.014967795	613.42	0.960138117	0.73	152.585	60.58	4.8609	0	6.781	14	66	24	7.3	18	High-grade serous ovarian cancer
0.089876855	37.36	0.259657559	34.43	300.162	60.6	1.6877	3.004	6.427	21	17	19	7.28	10	Intrahepatic cholangiocarcinoma
0.991524493	4.22	0.393744484	35.66	163.423	60.59	103.0451	48.06	23.488	174	59	17	7.28	110	Human Diffuse Type Gastric Cancer
0.015504304	13.13	0.260281948	35.69	163.717	60.6	20.5441	21.117	28.816	41	37	24	7.3	54	Human Diffuse Type Gastric Cancer
0.018164839	26.28	0.273735385	32	362.289	60.6	14.6279	0.405	8.573	20	23	23	7.3	15	Intrahepatic cholangiocarcinoma
0.181336412	4.22	0.089777169	33.74	183.533	60.58	44.2941	7.837	25.687	50	93	23	7.3	57	Human Diffuse Type Gastric Cancer
0.17100058	55.9	0.366076817	21.31	1.371	60.57	22.8736	5.613	27.467	55	1	25	7.3	102	Human Diffuse Type Gastric Cancer
0.102691304	27.9	0.543351247	34.69	0.908	60.6	202.2616	8.406	15.197	26	27	29	7.3	16	Intrahepatic cholangiocarcinoma
0	126.81	0.765974669	1.89	0	60.6	0.1	1.23	0.584	24	16	20	7.28	12	Pancreatic adenocarcinoma
0.006859832	111.77	0.494947552	31.9	130.962	60.57	23.2562	29.813	25.177	371	21	18	4.14	208	High-grade serous ovarian cancer
0.045780803	26.14	0.072705326	40.07	204.225	60.6	48.2591	32.267	28.82	33	42	16	7.3	232	Pancreatic adenocarcinoma
0	29.72	0.875308704	33.19	5.591	60.6	12.4986	6.633	14.577	18	14	17	7.3	10	Intrahepatic cholangiocarcinoma
0.015088357	487.24	0.997	0.2	1.709	60.56	0.1	0	4.609	10	16	16	4.24	10	Intrahepatic cholangiocarcinoma
0.012467033	42.2	0.148351602	40.79	253.659	60.6	19.031	17.444	25.705	53	17	26	7.29	27	Non BRCA1/BRCA2 familial breast cancer
0.054141947	4.22	0.450776048	31.49	417.29	60.6	26.4421	0	1.37	17	26	31	7.3	12	Intrahepatic cholangiocarcinoma
0.028836548	4.3	0.118036166	29.46	247.256	60.6	20.5627	0.594	12.148	69	32	26	7.28	18	Intrahepatic cholangiocarcinoma
0.014068952	21.25	0.830279557	35.84	243.215	60.58	7.7326	3.495	4.65	35	12	16	3.16	18	Non BRCA1/BRCA2 familial breast cancer
0.001204225	377.55	0.997	0.2	1.932	60.56	0.1	2.063	0	13	24	18	2.62	13	High-grade serous ovarian cancer
0.034929884	12.03	0.344573368	34.55	250.458	60.6	90.6616	21.875	14.589	62	15	23	7.3	43	Non BRCA1/BRCA2 familial breast cancer
0.172524137	687.29	0.366069981	35.54	0	60.58	190.4576	73.352	55.526	149	91	23	2.64	195	High-grade serous ovarian cancer
0	357.01	0.961220419	0.65	2.702	60.6	0.1	3.2	2.262	230	54	16	7.3	99	High-grade serous ovarian cancer
0.542221457	328.53	0.990891769	3.27	0.035	60.6	0.1	0	0	19	21	29	7.3	21	High-grade serous ovarian cancer
0.172121739	603.79	0.391959324	35.34	161.178	60.58	133.2178	174.735	67.514	210	90	22	7.27	173	High-grade serous ovarian cancer
0.36466211	4.22	0.464180367	35.57	257.451	60.6	41.2263	0.571	10.001	18	26	28	7.29	59	Non BRCA1/BRCA2 familial breast cancer
0.029535193	46.3	0.293425575	28.66	243.603	60.6	68.3854	24.457	29.878	52	71	25	7.3	77	Human Diffuse Type Gastric Cancer
0.036258987	19.52	0.061	37.06	253.747	60.54	92.7823	18.045	35.808	359	30	18	7.29	145	Non BRCA1/BRCA2 familial breast cancer
0.001184205	1023.76	0.53689124	38.18	237.301	60.59	11.4683	5.018	0	23	22	18	7.3	20	High-grade serous ovarian cancer
0.946721218	339.67	0.36606076	32.91	154.756	60.6	35.7449	6.672	28.689	126	91	25	2.54	108	Pancreatic adenocarcinoma
0.024378183	12.22	0.531059611	38.9	301.055	60.6	2.7127	24.888	9.534	39	18	24	7.28	18	Pancreatic adenocarcinoma
0.162199665	402.36	0.507097805	38.23	105.575	60.6	80.7499	16.174	34.303	254	90	28	2.53	150	Pancreatic adenocarcinoma
1	195.14	0.439989381	31.24	154.617	60.59	106.2105	97.074	67.796	209	93	24	7.27	154	High-grade serous ovarian cancer
0.541450869	42.18	0.593916742	26.73	0	60.59	34.7124	11.772	36.724	129	22	23	4.35	53	Human Diffuse Type Gastric Cancer
0.0498498	13.95	0.556944999	33.01	360.912	60.6	5.7157	1.381	1.584	10	13	34	7.3	10	Intrahepatic cholangiocarcinoma
1	11.1	0.228722769	30.31	109.45	60.59	134.6565	24.387	30.935	41	2	24	7.3	47	High-grade serous ovarian cancer
0.099813236	4.22	0.225562968	35.02	253.557	60.6	31.7148	18.405	10.378	58	56	28	7.3	24	Non BRCA1/BRCA2 familial breast cancer
0.047080694	783.48	0.489919046	35.08	179.186	60.59	144.4524	14.385	62.731	173	28	25	7.3	164	Human Diffuse Type Gastric Cancer
0.495929781	427.94	0.670930031	38.99	137.391	60.57	38.1801	1.589	9.985	68	39	24	2.25	46	Pancreatic adenocarcinoma
0.396990805	751.86	0.505826022	1.38	0.485	60.6	5.6941	2.705	13.579	122	93	17	7.3	79	Pancreatic adenocarcinoma
0.295093307	4.22	0.259606023	33.68	2.7	60.6	9.7214	11.606	11.372	24	49	28	7.3	15	Intrahepatic cholangiocarcinoma
0.026076645	61.93	0.6901456	34.52	236.502	60.6	81.4967	51.452	5.786	99	15	19	7.29	10	Non BRCA1/BRCA2 familial breast cancer
0.183128107	348.33	0.495331511	32.81	234.468	54.53	116.3888	53.692	63.997	174	73	17	7.27	207	Non BRCA1/BRCA2 familial breast cancer
0.008068547	4.22	0.25288961	37.97	277.09	60.6	52.6208	28.36	25.482	43	24	19	7.3	62	Non BRCA1/BRCA2 familial breast cancer
0.304360946	4.22	0.508559381	31.83	186.726	60.55	30.1443	5.406	18.418	57	35	20	7.3	41	Human Diffuse Type Gastric Cancer
0.09170369	29.11	0.611806521	35.2	6.458	60.6	11.5834	1.371	16.184	16	9	24	7.29	10	Intrahepatic cholangiocarcinoma
0.453742827	353.64	0.379717258	31.65	156.672	60.6	154.3655	40.043	107.179	282	79	22	7.3	137	Human Diffuse Type Gastric Cancer
0.325284401	39.78	0.496149089	36.7	5.17	60.6	10.6216	16.482	30.647	21	15	18	4.45	16	Intrahepatic cholangiocarcinoma
0.024888117	4.22	0.110507178	32.52	103.867	60.56	67.3941	45.766	43.575	179	93	26	7.25	185	Human Diffuse Type Gastric Cancer
0.180986582	29.57	0.391637393	28.67	279.671	60.6	14.5066	1.873	10.098	11	16	22	7.3	10	Intrahepatic cholangiocarcinoma
0.29081439	259.72	0.970790446	1.79	0	60.6	7.7453	1.238	0	30	42	25	7.3	22	Pancreatic adenocarcinoma
0.230422571	347	0.997	0.28	2.183	60.59	0.1	0	2.778	13	22	17	7.28	10	High-grade serous ovarian cancer
0.164931361	41.86	0.881222079	32.55	0	60.6	6.1584	3.327	4.509	21	85	21	7.29	10	Intrahepatic cholangiocarcinoma
0.189663666	41.12	0.365615136	28.36	297.98	60.58	28.2787	28.657	14.844	69	1	23	7.27	65	Human Diffuse Type Gastric Cancer
0.220100123	24.85	0.152884508	37.49	8.738	60.6	8.0598	0.168	4.321	30	43	31	7.3	20	Intrahepatic cholangiocarcinoma
0.169986967	75.96	0.973211352	2.03	0	60.54	0.1	0	5.216	84	18	28	2.73	21	Human Diffuse Type Gastric Cancer
0.15607038	46.65	0.373856842	33.31	221.61	60.55	26.3409	27.741	24.678	35	28	23	7.26	60	Human Diffuse Type Gastric Cancer
0.254005007	24.42	0.849665852	38.08	0	60.6	9.2681	10.504	21.593	18	20	27	7.3	10	Human Diffuse Type Gastric Cancer
0.122650167	6.7	0.557979149	29.19	1.365	60.6	37.8704	8.713	23.632	28	29	32	7.3	27	Human Diffuse Type Gastric Cancer
0.008539894	44.78	0.592155231	33.41	0.59	60.6	15.0859	10.209	13.309	10	40	19	7.3	93	Intrahepatic cholangiocarcinoma
0.494913225	415.63	0.963417164	1.66	223.532	60.56	0.1	1.274	0	10	22	22	2.31	20	High-grade serous ovarian cancer
0.062698409	18.69	0.105866089	37.14	251.369	60.6	3.8072	0.355	12.763	82	22	21	7.3	23	Non BRCA1/BRCA2 familial breast cancer
0.015340431	4.6	0.120321696	36.02	235.437	60.6	46.4463	10.006	27.126	40	24	20	7.3	35	Non BRCA1/BRCA2 familial breast cancer
0.009391201	231.37	0.156611036	33.75	252.347	60.6	35.6129	9.999	18.863	84	59	25	7.3	184	Pancreatic adenocarcinoma
0.095493124	25.07	0.314229833	38.64	131.191	60.6	5.205	15.753	14.922	35	20	23	7.28	21	Intrahepatic cholangiocarcinoma
0.011834777	28.27	0.327556919	34.48	10.196	60.6	10.3811	5.818	8.893	22	16	23	7.3	19	Intrahepatic cholangiocarcinoma
0.082632328	158.64	0.249106797	37.7	0	60.58	46.7855	34.213	70.463	181	7	24	7.3	222	Human Diffuse Type Gastric Cancer
0.175831707	45.99	0.606989762	30.31	314.119	60.58	47.9727	11.477	17.929	75	11	26	7.3	19	Intrahepatic cholangiocarcinoma
0.019557323	51.12	0.226341845	35.94	179.066	60.56	46.1397	24.744	24.88	63	23	29	7.28	60	Human Diffuse Type Gastric Cancer
0.067644252	4.22	0.334494949	33.36	231.574	60.58	67.5287	35.293	92.377	91	81	24	7.29	63	Non BRCA1/BRCA2 familial breast cancer
0.305724372	4.22	0.296538566	34.7	163.142	60.57	51.1286	11.077	28.777	58	76	10	7.28	42	Pancreatic adenocarcinoma
0.056896423	32.02	0.603764756	32.75	254.44	60.6	4.1784	1.678	5.302	16	11	11	7.3	23	Intrahepatic cholangiocarcinoma
0.099338377	188.45	0.357712202	37.47	166.254	60.57	138.278	73.844	63.804	158	93	21	2.37	156	Human Diffuse Type Gastric Cancer
0.016485625	13.23	0.408457371	24.64	216.498	60.6	0.1514	2.771	4.785	28	30	23	7.29	11	Pancreatic adenocarcinoma
0.017724103	10.61	0.42084527	35.42	257.48	60.6	4.3547	1.401	6.114	12	21	26	7.3	10	Non BRCA1/BRCA2 familial breast cancer
0.509606301	16.98	0.829206426	37.14	350.145	60.59	41.3434	8.425	12.285	83	30	24	7.3	28	Human Diffuse Type Gastric Cancer
0.181640639	11.38	0.146517768	32.78	153.608	60.6	45.0112	38.162	18.535	72	62	23	7.29	84	Human Diffuse Type Gastric Cancer
0.167987671	25	0.687062885	33.13	331.699	60.58	0.1482	0.112	11.817	27	25	28	7.3	20	Intrahepatic cholangiocarcinoma
0.448258691	9.95	0.186724863	34.48	250.883	60.6	27.0261	59.891	67.079	136	1	22	7.28	50	Non BRCA1/BRCA2 familial breast cancer
0.178108549	24.16	0.10586475	28.13	141.793	60.6	40.8521	14.42	16.649	29	43	22	7.3	17	Human Diffuse Type Gastric Cancer
0.90211433	48.62	0.397559093	36.4	189.905	60.58	32.6491	41.125	33.263	51	25	14	7.3	81	Human Diffuse Type Gastric Cancer
1	782.33	0.26087329	36.02	119	60.6	241.2934	68.379	55.586	281	13	16	4.12	407	Pancreatic adenocarcinoma
0.162612415	466.04	0.945404059	1.59	3.271	60.6	0.1	0	0	103	86	24	2.49	147	Human Diffuse Type Gastric Cancer
0.003440741	38.06	0.770545087	32.03	1.51	60.6	1.2633	0	19.267	27	15	18	7.3	10	Intrahepatic cholangiocarcinoma
0.019662126	18.13	0.711170581	32.03	128.505	37.66	39.3546	4.466	15.654	140	22	26	7.3	154	High-grade serous ovarian cancer
0.178986543	6.94	0.475155995	36.47	237.813	60.58	93.516	11.814	33.703	55	15	26	7.29	34	Non BRCA1/BRCA2 familial breast cancer
0.015754314	57.75	0.478243955	35.45	0	60.6	11.8206	11.58	6.635	29	14	42	7.27	17	Intrahepatic cholangiocarcinoma
0.185962376	7.88	0.170950246	34.36	254.94	60.6	50.8279	30.396	12.338	107	13	22	7.29	66	Non BRCA1/BRCA2 familial breast cancer
0.051956076	69.52	0.332459699	37.6	2.428	60.57	12.4696	11.848	21.639	39	31	24	7.3	47	Human Diffuse Type Gastric Cancer
0.164052909	12.43	0.218548349	33.39	147.702	60.6	49.7122	15.345	32.6	34	49	19	7.25	18	Human Diffuse Type Gastric Cancer
0.076505797	8.05	0.27744539	30.91	253.159	60.6	12.6038	1.696	9.77	15	26	26	7.3	19	Human Diffuse Type Gastric Cancer
0	36.46	0.997	0.2	0.696	60.59	0.1	0	3.467	54	23	27	2.62	41	Human Diffuse Type Gastric Cancer
0.682319733	28.94	0.432941653	0.2	139.954	60.59	26.1908	70.229	113.2	206	4	24	2.32	82	Pancreatic adenocarcinoma
0.007011584	31.32	0.459608592	35.15	0	60.6	11.4105	0	10.342	14	18	18	7.3	10	Intrahepatic cholangiocarcinoma
0.130989537	151.73	0.997	1.26	0	60.6	0.1	0	1.445	14	28	23	2.48	10	Pancreatic adenocarcinoma
0.230552512	10.03	0.116262165	34.03	117.139	60.58	15.0719	101.201	38.479	37	24	25	7.3	34	Pancreatic adenocarcinoma
0.023481603	70.66	0.200189381	33.11	113.211	60.54	74.9714	67.372	26.449	141	93	24	7.27	126	Human Diffuse Type Gastric Cancer
0.423127165	24.78	0.332706912	35.41	0	60.6	50.4419	13.163	27.395	119	24	19	7.29	30	Human Diffuse Type Gastric Cancer
0.170586425	22.19	0.624245712	29.24	0	60.58	12.7745	106.93	6.375	14	28	15	7.3	16	High-grade serous ovarian cancer
0.067024445	62.32	0.684648218	38.14	0	60.6	0.1	6.916	17.049	21	10	27	4.19	28	High-grade serous ovarian cancer
0.021617955	164.5	0.703249132	36.48	134.198	60.6	330.4137	28.85	43.592	66	24	10	7.29	40	High-grade serous ovarian cancer
0	779	0.997	1.74	2.213	60.59	0.1	0	1.163	25	86	21	2.64	13	Human Diffuse Type Gastric Cancer
0.142680318	8.29	0.171211227	33.35	117.433	60.57	60.0987	16.589	24.116	65	39	18	7.28	32	Pancreatic adenocarcinoma
0.180179872	39.06	0.282814965	30.01	138.854	60.58	124.5434	59.669	70.857	172	75	28	7.26	223	Human Diffuse Type Gastric Cancer
0.515993517	7.81	0.559020435	39.1	8.692	60.58	11.371	6.648	5.647	25	41	23	7.3	18	Human Diffuse Type Gastric Cancer
0.194557402	60.67	0.424175681	32.44	158.392	60.6	137.8607	63.554	147.651	129	27	20	7.25	73	Human Diffuse Type Gastric Cancer
0.011921572	16.61	0.37935114	38.75	251.219	60.6	9.9121	2.294	2.688	22	19	25	7.3	17	Non BRCA1/BRCA2 familial breast cancer
0.021371935	53.68	0.426624655	33.56	168.865	60.6	60.6285	29.201	33.109	80	68	21	7.26	81	Human Diffuse Type Gastric Cancer
0.00902136	38.17	0.364224096	27.86	0	60.6	40.6446	2.225	4.96	24	93	25	7.3	19	Human Diffuse Type Gastric Cancer
0.062880736	125.91	0.563043425	30.49	182.258	50.22	16.4659	3.226	11.305	81	11	19	7.3	101	High-grade serous ovarian cancer
0.56273481	407.11	0.211172778	34.76	185.191	60.6	112.1513	140.896	97.277	224	91	27	7.28	152	Pancreatic adenocarcinoma
0.080722926	34.57	0.532601487	31.32	2.544	60.6	15.8432	1.767	15.264	22	5	20	7.3	21	Human Diffuse Type Gastric Cancer
0.840497753	133.62	0.253462516	36.63	139.795	53.4	38.7255	4.016	19.269	235	25	21	2.75	186	Human Diffuse Type Gastric Cancer
0.214383102	23.04	0.531375559	34.99	352.233	60.6	0.8782	10.771	10.804	39	21	38	7.3	12	Intrahepatic cholangiocarcinoma
0.032284949	4.22	0.317551694	32.97	252.105	60.6	16.6326	5.173	15.494	30	66	26	7.3	51	Non BRCA1/BRCA2 familial breast cancer
0.337997226	8.33	0.394183131	33.31	251.788	60.6	15.7861	11.037	12.487	30	25	22	7.28	10	Non BRCA1/BRCA2 familial breast cancer
0.401750629	11.81	0.341052522	31.33	152.465	60.6	310.1461	9.847	24.132	73	73	8	7.3	60	Human Diffuse Type Gastric Cancer
0.541976041	266.24	0.750325343	2.6	259.573	60.58	0.4524	1.353	2.259	14	84	27	4.4	10	Non BRCA1/BRCA2 familial breast cancer
0	220.01	0.971570417	1.33	0	60.6	0.1	2.088	2.954	16	58	22	7.3	10	Pancreatic adenocarcinoma
0.435562254	101.29	0.997	0.2	0	60.6	6.1495	2.914	9.172	24	19	26	3.03	17	Human Diffuse Type Gastric Cancer
0	35.9	0.483266742	33.98	0.075	60.6	0.1	0.234	3.059	11	11	28	7.3	10	Non BRCA1/BRCA2 familial breast cancer
0.072166189	4.22	0.170927509	33.55	178.214	60.6	27.7916	5.261	24.201	62	48	20	7.3	75	Human Diffuse Type Gastric Cancer
0.033207628	4.22	0.596627475	33.77	259.745	60.59	30.701	0.418	3.692	78	88	22	7.3	44	Non BRCA1/BRCA2 familial breast cancer
0.008043932	4.22	0.394649501	39.89	260.297	60.6	32.3492	5.59	21.516	71	20	20	7.3	74	Non BRCA1/BRCA2 familial breast cancer
0.048830165	49.99	0.47733368	22.56	243.854	60.59	10.9435	0.966	3.441	25	22	26	7.3	19	Pancreatic adenocarcinoma
0.020583594	4.22	0.151461242	36.36	270.568	60.6	52.6174	14.53	18.992	60	93	24	7.3	176	Non BRCA1/BRCA2 familial breast cancer
0.013905543	4.22	0.252396804	32.01	180.849	60.57	131.552	9.399	92.481	216	61	27	7.3	171	Human Diffuse Type Gastric Cancer
0.490292552	411.37	0.997	0.2	0.138	60.56	0.1	0	0.485	61	15	25	2.87	70	High-grade serous ovarian cancer
0.183810074	171.59	0.453029394	30.12	173.942	54.14	104.8419	132.405	90.353	283	49	21	7.27	265	High-grade serous ovarian cancer
0.012055294	8.01	0.341434646	37.66	119.598	60.58	29.9092	1.723	27.582	27	27	10	7.28	45	High-grade serous ovarian cancer
1	94.2	0.405550742	26.48	169.847	60.57	65.0425	16.653	25.265	97	12	21	7.28	67	Human Diffuse Type Gastric Cancer
0.939967841	302.09	0.678666247	34.19	97.294	60.6	98.7264	81.57	52.277	186	93	21	2.61	221	Pancreatic adenocarcinoma
0.016918975	13.03	0.460353076	40.7	246.785	60.56	185.2768	23.772	6.004	242	22	19	7.28	125	Non BRCA1/BRCA2 familial breast cancer
0.009423193	63.65	0.585051831	1.29	0	60.6	0.1	10.344	12.575	42	69	19	7.3	13	Human Diffuse Type Gastric Cancer
0.021138622	27.98	0.301362992	33.61	169.864	60.6	36.8865	3.76	30.021	13	7	23	7.3	10	Human Diffuse Type Gastric Cancer
0.097472251	16.11	0.4862412	34.32	4.173	60.6	8.3606	2.516	13.971	21	20	21	7.28	14	Intrahepatic cholangiocarcinoma
0.101757205	32.34	0.28987846	32.73	344.338	60.6	14.3592	6.177	9.385	16	14	37	7.29	17	Intrahepatic cholangiocarcinoma
0.022170182	819.7	0.529727991	24.03	0	60.6	47.5296	12.311	10.334	79	57	24	2.88	50	Human Diffuse Type Gastric Cancer
0.1875426	40.1	0.339315802	32.1	173.166	60.6	155.7995	32.451	34.043	237	83	27	7.29	297	Human Diffuse Type Gastric Cancer
0	57.67	0.311302703	31.75	176.687	60.6	10.1494	5.808	14.059	25	12	16	7.3	15	Human Diffuse Type Gastric Cancer
0.181258054	16.23	0.20042709	26.2	174.919	60.57	21.1707	4.717	14.46	68	23	20	7.3	62	Human Diffuse Type Gastric Cancer
0.306459324	56.25	0.410555063	35.85	273.82	60.6	12.8978	2.015	9.32	26	45	20	7.3	10	Intrahepatic cholangiocarcinoma
0	168.14	0.961907216	0.94	2.739	60.6	3.7727	0.475	5.677	18	23	24	7.3	16	Human Diffuse Type Gastric Cancer
0.510570763	512.78	0.997	0.34	0.516	60.55	0.1	8.282	85.84	110	87	21	2.6	216	High-grade serous ovarian cancer
0.084448957	427.02	0.946533596	0.2	0	60.6	0.1	0.99	4.946	46	30	21	2.63	10	High-grade serous ovarian cancer
0.020312092	300.67	0.476766684	38.98	0	60.6	1.5368	7.67	8.388	51	22	24	2.52	12	High-grade serous ovarian cancer
0.019090369	4.22	0.311607954	29.99	301.308	60.6	18.7957	4.116	12.556	10	22	26	7.3	17	Intrahepatic cholangiocarcinoma
0.008991049	77.2	0.269670876	38.61	174.306	60.6	55.3453	37.193	17.884	159	26	28	7.3	112	Human Diffuse Type Gastric Cancer
0.020138026	4.22	0.532480546	34.24	254.24	60.6	21.4697	4.406	22.183	36	18	25	7.3	20	Non BRCA1/BRCA2 familial breast cancer
0.525474232	152.91	0.518257527	35.35	0.04	60.56	4.5458	4.949	2.063	24	14	28	7.29	10	Pancreatic adenocarcinoma
0.042086605	4.22	0.225653129	36.63	257.071	60.6	62.3151	15.389	34.946	50	84	25	7.3	34	Human Diffuse Type Gastric Cancer
0.870404884	54.88	0.527465561	36.1	147.381	60.59	42.1958	26.636	31.197	122	59	25	7.29	314	Pancreatic adenocarcinoma
0.006222628	20.16	0.942622998	0.2	260.595	60.57	6.3171	2.052	7.37	21	33	19	7.29	115	Non BRCA1/BRCA2 familial breast cancer
0.717004331	180.82	0.499063704	0.2	119.51	60.6	1.1237	6.001	2.749	32	20	26	7.3	81	Pancreatic adenocarcinoma
0.075011452	25.96	0.610995695	29.86	356.739	60.6	14.3834	3.981	12.692	25	9	28	7.3	13	Intrahepatic cholangiocarcinoma
0.003330505	13.91	0.355992815	35.89	3.415	60.6	3.7428	15.366	9.293	39	24	36	7.3	18	Intrahepatic cholangiocarcinoma
0.29265027	55.45	0.736553049	1.32	161.138	60.56	0.1	5.108	22.761	42	23	22	4.04	40	Pancreatic adenocarcinoma
0.072880128	31.3	0.735647287	33.38	308.642	60.6	17.7545	16.912	5.483	42	23	23	7.3	32	Intrahepatic cholangiocarcinoma
1	13.21	0.126539993	37.76	0	60.58	41.4826	19.522	26.081	132	23	21	7.3	50	Human Diffuse Type Gastric Cancer
0.088698709	635.51	0.551122635	33.24	123.868	60.6	50.04	86.913	66.519	199	22	21	2.18	211	High-grade serous ovarian cancer
0.029882285	4.22	0.154000827	36.8	262.62	60.56	25.2029	6.053	16.281	62	46	40	7.26	48	Non BRCA1/BRCA2 familial breast cancer
0.009668695	316.2	0.965096152	29.26	0	60.59	0.3311	3.738	17.26	42	29	28	7.3	31	High-grade serous ovarian cancer
0.036004359	58.91	0.599465158	35.93	267.363	60.58	7.5595	0.922	4.954	25	6	26	7.3	10	Non BRCA1/BRCA2 familial breast cancer
0.04525522	110.92	0.118577276	31.78	234.784	60.6	128.5055	63.58	60.426	178	93	25	7.26	171	Non BRCA1/BRCA2 familial breast cancer
0.181197392	208.47	0.931125502	39.2	0	60.6	1.0437	7.515	22.3	102	88	20	2.87	43	Human Diffuse Type Gastric Cancer
0.023083785	27.02	0.762705216	31.63	352.121	60.6	9.9486	7.621	8.011	29	20	21	7.3	19	Intrahepatic cholangiocarcinoma
0.200506515	20.54	0.485699575	0.74	231.178	60.6	4.9939	0.928	1.834	14	17	25	7.28	11	Pancreatic adenocarcinoma
1	20.59	0.252010714	34.37	176.053	60.6	203.2568	44.012	33.28	57	29	23	7.3	33	Human Diffuse Type Gastric Cancer
0.444635272	25.39	0.316957646	32.84	170.906	60.6	14.7981	6.866	10.134	47	18	24	7.3	17	Intrahepatic cholangiocarcinoma
0.047808904	15.39	0.389681701	38.46	257.96	60.6	1.6697	5.759	6.447	10	28	23	7.3	10	Intrahepatic cholangiocarcinoma
0.061040364	24.21	0.464452313	37.88	0.078	60.6	12.8117	0	9.199	26	20	23	7.3	21	Human Diffuse Type Gastric Cancer
0.006692671	74.59	0.353351005	38	327.449	60.58	36.4526	7.44	19.912	85	18	36	7.3	61	Human Diffuse Type Gastric Cancer
0.170141594	15.07	0.534320676	32.74	161.179	60.6	21.0321	15.969	15.825	141	63	20	4.32	27	Human Diffuse Type Gastric Cancer
0.027525054	25.05	0.346817394	33.3	198.026	60.6	17.7708	32.973	10.83	29	30	27	7.3	47	Human Diffuse Type Gastric Cancer
0.017947669	40.93	0.638589269	36.15	242.962	60.54	18.1065	7.531	3.632	25	12	25	7.3	27	Non BRCA1/BRCA2 familial breast cancer
0.372783455	56.59	0.983332703	0.81	0	60.59	0.1	0	0	12	53	19	7.3	10	Human Diffuse Type Gastric Cancer
0.005326743	141.42	0.585376173	35.6	0	60.6	17.3782	0	11.692	23	28	21	7.28	16	Human Diffuse Type Gastric Cancer
0.288520481	4.22	0.240815664	33.39	226.342	60.57	27.9044	4.086	22.536	40	34	27	7.3	96	Human Diffuse Type Gastric Cancer
0.033895506	179.16	0.222578693	33.98	231.222	60.55	79.6309	12.5	28.845	301	41	30	7.28	188	High-grade serous ovarian cancer
0.164601493	34.71	0.73497766	26.21	0	60.6	8.8056	4.438	11.444	29	23	23	7.3	30	Intrahepatic cholangiocarcinoma
0.015055431	53.55	0.347786977	33.2	5.049	60.6	19.8461	6.852	26.224	54	50	27	4.52	95	Human Diffuse Type Gastric Cancer
0.719302763	31	0.592484181	37.7	139.303	60.59	74.0384	28.888	33.269	77	86	21	7.29	104	Pancreatic adenocarcinoma
0.545591308	487.19	0.489550348	34.1	113.901	60.6	34.6249	115.613	56.576	138	84	23	7.28	168	High-grade serous ovarian cancer
0	11.77	0.287710457	1.64	0.565	60.6	3.0516	0.409	4.063	30	53	23	4.42	20	Human Diffuse Type Gastric Cancer
0.517536632	1267.64	0.523370137	36.66	153.915	60.55	121.4689	79.677	105.033	211	76	14	7.28	336	High-grade serous ovarian cancer
0.053099896	87.31	0.896868948	22.3	244.709	60.54	0.1	0	1.259	14	20	26	7.28	10	Non BRCA1/BRCA2 familial breast cancer
0.572571764	331.21	0.926909357	0.37	0	60.57	2.6113	0	1.268	16	93	25	2.97	50	Human Diffuse Type Gastric Cancer
0.067946012	37.35	0.748536215	26.48	1.126	60.59	3.0111	1.205	4.539	44	27	18	3.32	15	Human Diffuse Type Gastric Cancer
0.020308695	4.22	0.133933632	32.64	252.84	60.6	104.9958	17.19	22.54	184	73	14	7.26	259	Non BRCA1/BRCA2 familial breast cancer
0.031763655	4.22	0.346669891	34.17	188.098	60.57	42.4777	9.319	23.198	63	23	22	7.3	118	High-grade serous ovarian cancer
0.014218452	25.11	0.097751538	35.86	264.621	60.6	34.3043	7.914	4.977	16	92	23	7.3	56	Non BRCA1/BRCA2 familial breast cancer
0.321983897	17.76	0.337201207	33.29	0	60.6	8.3488	6.389	15.908	36	13	24	7.27	17	Intrahepatic cholangiocarcinoma
0.039802366	5.83	0.262996801	32.13	265.596	36.73	163.1286	40.981	24.385	266	26	28	7.25	135	Non BRCA1/BRCA2 familial breast cancer
0.304112633	63.82	0.404470559	28.17	176.041	60.54	64.5471	25.048	82.718	93	11	28	7.3	120	Human Diffuse Type Gastric Cancer
0.556106551	107.02	0.546176942	31.83	168.605	60.6	74.5143	32.179	88.02	81	19	24	7.26	142	High-grade serous ovarian cancer
0.259870939	14.67	0.766464094	33.22	307.863	60.6	9.5284	3.757	5.052	22	17	33	7.3	10	Intrahepatic cholangiocarcinoma
0	56.93	0.33380919	35.86	239.853	60.6	10.6166	2.053	8.774	25	22	16	7.3	10	Human Diffuse Type Gastric Cancer
0.333097026	151.17	0.932199743	2.6	0	60.6	0.1	0	2.073	35	86	27	2.57	11	Pancreatic adenocarcinoma
1	4.22	0.148774682	35.83	248.53	60.6	85.6894	5.099	16.334	191	74	21	7.28	72	Non BRCA1/BRCA2 familial breast cancer
0.013682638	17.8	0.600139558	32.68	117.047	60.58	2.5133	11.417	35.894	34	17	24	2.91	44	Pancreatic adenocarcinoma
0.167126942	24.03	0.709192859	36.95	177.816	60.57	43.0905	12.169	28.001	45	25	23	7.3	20	Human Diffuse Type Gastric Cancer
0.017690411	22.94	0.482056984	36.24	2.494	60.6	13.4021	7.669	12.892	26	21	25	7.3	10	Intrahepatic cholangiocarcinoma
0.261390522	23.63	0.565861783	34.77	292.707	60.6	79.4227	9.62	40.234	36	12	22	7.28	44	Human Diffuse Type Gastric Cancer
0.009643809	29.79	0.675062345	37.25	312.06	60.6	6.2391	1.556	6.226	17	10	29	7.29	20	Non BRCA1/BRCA2 familial breast cancer
0.170649081	90.11	0.608730551	37.12	0.731	60.6	6.3044	6.868	6.494	25	12	32	7.3	10	Intrahepatic cholangiocarcinoma
0.170129218	43.89	0.314717026	34.22	157.461	60.6	75.2252	10.141	25.012	56	40	21	7.3	85	Human Diffuse Type Gastric Cancer
0.004423255	12.05	0.33219583	34.79	249.192	60.6	22.6495	55.42	34.399	37	63	12	7.3	49	Human Diffuse Type Gastric Cancer
0	139.52	0.997	3.17	0	60.59	0.1	3.691	0	21	18	23	2.59	17	Pancreatic adenocarcinoma
0.127195226	36.4	0.431007098	36.44	0	60.6	8.4347	7.767	11.807	24	24	19	4.05	10	Intrahepatic cholangiocarcinoma
0.536040526	15.45	0.190080931	36.06	254.684	60.57	4.18	10.596	7.567	36	14	24	7.28	22	Non BRCA1/BRCA2 familial breast cancer
0.72933144	23.52	0.602079829	30.8	121.797	60.58	152.8894	102.413	82.015	320	67	25	7.28	257	Human Diffuse Type Gastric Cancer
0.235573687	13.85	0.117950841	34.82	169.337	60.6	9.4518	2.169	11.473	80	8	24	2.84	52	Pancreatic adenocarcinoma
0.671742839	297.47	0.224057328	37.68	154.713	60.6	24.9281	54.767	28.458	308	20	22	7.28	162	Human Diffuse Type Gastric Cancer
0.132680307	28.9	0.31967804	32.76	0	60.6	17.8634	6.03	28.288	43	21	23	7.3	34	Human Diffuse Type Gastric Cancer
0.004905075	4.22	0.279149449	35.45	264.612	60.59	4.0174	1.268	10.421	41	31	30	7.3	53	Non BRCA1/BRCA2 familial breast cancer
0.188168354	15.06	0.414514075	33.33	3.905	60.6	5.92	3.084	14.944	55	29	24	7.3	11	Intrahepatic cholangiocarcinoma
0.026112124	28.23	0.308177478	29.56	184.859	60.53	73.5896	36.09	21.86	41	89	21	7.29	70	Human Diffuse Type Gastric Cancer
0.491684186	77.57	0.967612452	39.06	0	60.6	3.5165	1.183	4.479	39	91	23	2.9	29	Intrahepatic cholangiocarcinoma
0.342788321	491.28	0.983857799	0.74	165.169	60.55	62.521	127.684	34.257	213	31	20	2.83	175	High-grade serous ovarian cancer
0.335074601	110.6	0.971888782	37.85	131.57	60.59	51.4132	8.206	130.143	150	23	24	7.29	193	Pancreatic adenocarcinoma
0.188951484	18.82	0.27352894	37.63	227.235	60.57	79.4399	37.475	32.828	242	26	24	7.28	87	Human Diffuse Type Gastric Cancer
0.029042012	24.29	0.483949418	33.54	311.672	60.6	15.0896	15.711	13.63	428	28	23	7.3	35	High-grade serous ovarian cancer
0.077537338	21.75	0.257137886	30.64	157.873	60.6	114.431	20.682	11.669	78	15	18	7.29	442	Intrahepatic cholangiocarcinoma
0	19.34	0.253486859	31.49	238.317	60.6	5.6144	16.481	23.847	17	53	26	7.29	11	High-grade serous ovarian cancer
0.023485603	295.92	0.243187838	36.43	135.483	43.93	115.4417	103.788	31.023	247	86	19	7.28	387	Human Diffuse Type Gastric Cancer
0.278278171	9.72	0.357038221	36.66	4.254	60.6	13.8112	1.03	14.091	18	46	23	7.3	10	Intrahepatic cholangiocarcinoma
0.031641207	23.99	0.466812272	27.56	2.13	60.6	5.9121	2.583	7.638	44	50	13	7.3	15	Human Diffuse Type Gastric Cancer
0.036500509	488.94	0.426452384	29.18	121.832	41.47	25.3431	17.497	34.489	310	22	23	2.33	113	High-grade serous ovarian cancer
0.01640797	16.63	0.541083567	34.9	325.894	60.6	5.479	2.193	13.49	10	42	27	7.3	10	Intrahepatic cholangiocarcinoma
0.177047384	487.91	0.479720298	35.25	155.864	60.58	123.7486	57.57	103.92	239	92	27	7.3	174	Human Diffuse Type Gastric Cancer
0.227122506	4.22	0.523765773	37.98	244.999	60.56	10.4	5.046	13.625	44	35	22	7.3	28	Non BRCA1/BRCA2 familial breast cancer
0.015807258	267.88	0.320580267	38.35	179.492	60.58	168.456	73.549	123.195	257	43	16	7.3	162	Human Diffuse Type Gastric Cancer
0.159587209	14.71	0.129040111	38.1	253.598	60.6	54.5473	21.774	37.038	68	56	27	7.28	64	Non BRCA1/BRCA2 familial breast cancer
0.158502719	19.93	0.138497237	34.24	118.123	60.6	34.6629	15.562	42.343	44	68	27	7.28	57	Pancreatic adenocarcinoma
0.153853156	10.74	0.823830719	31.35	4.366	60.6	2.4332	0	0.773	10	59	21	4.52	10	Intrahepatic cholangiocarcinoma
0.16207298	24.04	0.427135798	33.65	369.647	60.6	5.4849	2.322	11.304	14	12	20	7.28	10	Intrahepatic cholangiocarcinoma
0.135170004	24.56	0.28207236	31.14	300.887	60.6	17.532	5.954	17.207	57	18	22	7.25	55	Intrahepatic cholangiocarcinoma
0.049542946	7.31	0.644176179	34.99	290.674	60.6	10.3223	0.839	14.269	23	19	24	7.3	20	Intrahepatic cholangiocarcinoma
0.173091021	338.57	0.955353796	0.2	0	60.6	3.3308	8.674	5.837	25	5	18	7.3	16	High-grade serous ovarian cancer
0	293.53	0.997	3.82	0	60.6	0.1	0.832	3.409	17	26	23	4.07	10	Pancreatic adenocarcinoma
0.013164461	38.45	0.508980912	32.2	141.066	60.6	1.397	15.325	11.416	44	32	19	7.3	24	Intrahepatic cholangiocarcinoma
0.003459898	302.97	0.997	2.07	0	60.59	0.1	0	0.744	41	14	22	2.46	13	Pancreatic adenocarcinoma
0.066435298	10.23	0.764745102	33.99	0	60.57	21.4968	4.795	2.241	24	27	22	7.28	44	Pancreatic adenocarcinoma
0.072665629	22.98	0.410049958	33.71	190.857	60.6	17.4485	10.455	11.182	21	47	17	7.3	29	Intrahepatic cholangiocarcinoma
0	80.72	0.296370744	36.54	0	60.6	21.3963	3.621	12.265	23	1	30	7.29	40	Intrahepatic cholangiocarcinoma
0.62174848	4.22	0.276918362	36.46	243.6	60.59	47.0066	23.514	23.75	35	64	26	7.3	75	Non BRCA1/BRCA2 familial breast cancer
0.020251738	4.22	0.444409664	35.92	184.372	60.6	59.2688	12.884	28.259	71	21	23	7.3	147	High-grade serous ovarian cancer
0.091487033	87.28	0.463607857	38.99	1.016	60.59	11.1919	2.921	15.387	38	23	26	4.28	49	Human Diffuse Type Gastric Cancer
0.298850574	25.69	0.544810426	32.81	285.627	60.6	224.9901	14.407	91.394	23	57	25	4.52	125	Human Diffuse Type Gastric Cancer
0.081679201	44.62	0.609813817	34.54	131.654	60.6	1.1917	4.137	1.353	24	16	22	7.3	24	Pancreatic adenocarcinoma
0.036823065	54.05	0.385106719	33.39	228.368	60.58	10.2829	2.479	33.121	49	25	21	7.28	49	Non BRCA1/BRCA2 familial breast cancer
0.033198527	17.06	0.298578277	27.73	175.982	60.59	39.3858	41.177	79.737	184	41	24	7.3	115	Human Diffuse Type Gastric Cancer
0.787460832	23.1	0.811467166	33.11	187.023	60.6	13.0192	11.103	16.558	22	29	17	4.61	41	Human Diffuse Type Gastric Cancer
0.179028861	66.82	0.502137904	37.63	264.286	60.54	39.6656	48.586	17.796	162	90	19	7.28	67	Non BRCA1/BRCA2 familial breast cancer
0.014674437	282.83	0.997	0.2	0	60.58	0.1	0	2.582	104	89	17	7.28	21	High-grade serous ovarian cancer
0.157385338	394.38	0.983995304	2.55	0.788	60.59	0.1	0	0	25	50	29	2.32	16	Pancreatic adenocarcinoma
0.184661852	22.48	0.179432724	31.72	106.448	60.6	133.5901	29.334	32.604	285	93	25	7.27	207	High-grade serous ovarian cancer
0.02247485	11.93	0.488224861	38.78	257.304	60.6	11.6927	6.084	16.757	16	9	25	7.3	10	Non BRCA1/BRCA2 familial breast cancer
0.097253187	35.87	0.396714629	40.91	233.051	60.57	309.6435	43.133	30.139	123	9	26	7.29	55	Non BRCA1/BRCA2 familial breast cancer
0.003175965	6.77	0.360616875	34.01	260.442	60.6	16.79	0.931	7.029	16	14	26	7.29	23	Non BRCA1/BRCA2 familial breast cancer
0.17202283	122.77	0.342633694	36.11	294.257	60.6	66.632	9.789	24.987	26	30	37	7.28	23	Intrahepatic cholangiocarcinoma
0.175910619	683.12	0.225433303	31.81	171.046	39.94	146.3278	86.532	85.266	255	76	15	2.78	215	High-grade serous ovarian cancer
0.010836549	8.53	0.248220918	32.12	138.319	60.52	71.2553	15.095	25.716	57	93	28	7.27	140	Human Diffuse Type Gastric Cancer
0.017351069	26.7	0.606890249	33.89	254.23	60.6	99.8749	26.64	36.009	89	93	26	7.3	61	Non BRCA1/BRCA2 familial breast cancer
0.019710883	69.97	0.458096922	33.46	98.148	60.6	66.908	26.257	35.215	223	27	22	7.29	233	Human Diffuse Type Gastric Cancer
0.019344649	9.02	0.376135586	31.78	374.091	60.6	3.4707	1.312	12.103	20	26	25	7.3	10	Intrahepatic cholangiocarcinoma
0.000101913	18.34	0.792556051	27.16	0	60.6	10.4476	4.458	6.009	11	93	22	7.3	12	Human Diffuse Type Gastric Cancer
0.290469012	64.45	0.993401956	0.2	183.669	60.59	0.1	13.381	48.104	184	1	19	2.45	29	High-grade serous ovarian cancer
0.09479227	34.37	0.679482931	35.03	367.535	60.59	2.592	17.419	5.558	28	13	22	7.3	22	Intrahepatic cholangiocarcinoma
0	84.52	0.415600493	37.05	3.607	60.6	3.8463	4.961	4.345	13	15	21	7.3	10	Intrahepatic cholangiocarcinoma
0.02815609	7.99	0.127824188	38.01	248.326	60.59	14.8798	0	11.848	21	3	29	7.3	31	Non BRCA1/BRCA2 familial breast cancer
0.005221512	39.7	0.420876462	28.5	0	60.59	33.7691	3.844	26.549	27	21	24	7.3	48	Human Diffuse Type Gastric Cancer
0.073602741	13.29	0.434943122	36.08	252.596	60.6	8.2869	3.861	3.613	10	17	27	7.29	16	Non BRCA1/BRCA2 familial breast cancer
0.446485251	212.04	0.744898082	1.77	165.252	60.6	3.7727	4.427	73.547	22	21	22	2.82	10	Pancreatic adenocarcinoma
0.022756253	16.94	0.854870401	31.34	4.42	60.6	0.3447	1.496	2.446	10	13	27	7.29	10	Intrahepatic cholangiocarcinoma
0.394732725	72.11	0.310555375	32.62	0.214	60.6	17.0279	14.768	12.443	26	15	21	7.3	10	Intrahepatic cholangiocarcinoma
0.022797207	35.14	0.530024683	32.64	0	60.6	42.1388	34.106	10.313	70	75	22	7.3	180	Human Diffuse Type Gastric Cancer
0.023017779	4.32	0.399861087	35.8	232.186	60.6	2.3037	3.616	0	20	16	23	7.3	10	Pancreatic adenocarcinoma
0.719855135	31.79	0.450506427	37.78	237.663	60.58	4.5669	24.031	24.99	37	57	24	7.3	34	Pancreatic adenocarcinoma
0.104504547	19.87	0.516222407	32.23	0	60.6	27.0555	12.395	9.224	36	1	22	7.3	17	Human Diffuse Type Gastric Cancer
0.022982624	20.24	0.572742006	32.7	265.929	60.6	189.2239	23.832	43.841	179	93	21	7.3	239	Non BRCA1/BRCA2 familial breast cancer
0.00914808	12.6	0.413113131	33.76	2.429	60.6	17.218	6.118	18.631	32	84	25	7.3	23	Human Diffuse Type Gastric Cancer
0.601419221	62.15	0.48800718	39.02	127.774	60.6	6.5353	39.862	66.175	165	25	21	7.3	15	Pancreatic adenocarcinoma
0.022315772	4.22	0.210634454	32.29	136.58	60.58	45.7908	10.648	37.668	51	59	32	7.29	53	Human Diffuse Type Gastric Cancer
0.170762022	53.17	0.435049148	28.38	158.595	60.57	20.8957	19.439	18.193	107	89	18	7.28	131	Human Diffuse Type Gastric Cancer
0	4.22	0.216147112	33.02	160.267	60.55	32.6468	7.577	26.168	79	77	13	7.3	137	Pancreatic adenocarcinoma
0.013151607	11.43	0.334521497	33.64	0.566	60.6	48.6415	17.984	14.255	62	93	21	7.3	29	Human Diffuse Type Gastric Cancer
0.098241278	9.01	0.462213047	34.52	278.97	60.6	17.0939	0	7.108	24	68	25	7.3	24	Pancreatic adenocarcinoma
0.003230792	28.27	0.423001858	38.22	321.87	60.6	11.1405	6.406	3.33	16	22	27	7.28	12	Pancreatic adenocarcinoma
0.360315903	116.53	0.233787201	35.62	248.004	60.6	34.037	7.705	10.757	29	26	21	7.29	15	Non BRCA1/BRCA2 familial breast cancer
0.487009236	277.67	0.963835409	0.78	0	60.6	0.1	3.445	0	111	18	21	2.77	24	High-grade serous ovarian cancer
0.028135336	21.69	0.550674514	40.04	0	60.59	15.7319	10.693	5.457	23	48	24	4.65	26	Human Diffuse Type Gastric Cancer
0.002857757	152.08	0.154418544	38.32	260.427	60.58	93.1805	30.738	31.343	39	92	25	7.27	72	Non BRCA1/BRCA2 familial breast cancer
0.603582902	463.02	0.679429997	39.1	129.649	60.55	64.0057	67.365	66.877	290	87	25	2.55	563	Pancreatic adenocarcinoma
0.470484235	43.86	0.31994142	32.56	288.783	60.59	27.9003	2.681	27.96	25	29	22	7.3	23	Human Diffuse Type Gastric Cancer
0.071908266	795.9	0.383963765	0.2	143.057	60.6	38.7329	32.917	15.606	173	93	27	2.48	168	High-grade serous ovarian cancer
0.224344578	91.14	0.736228233	35.18	0.746	60.6	7.0777	6.213	10.605	12	34	20	7.3	12	Human Diffuse Type Gastric Cancer
0.094066076	143.54	0.32386825	34.34	152.219	60.52	103.3098	14.769	23.797	95	23	29	2.46	97	Human Diffuse Type Gastric Cancer
0.317562163	101.23	0.517987512	32.16	215.138	60.57	75.3831	9.214	88.062	113	16	19	7.29	51	Human Diffuse Type Gastric Cancer
0.587865822	341.2	0.970646792	0.2	0	60.57	0.1	0	0	86	31	28	2.43	20	Pancreatic adenocarcinoma
0.102186055	4.22	0.097197592	36	264.247	60.6	26.0484	6.768	9.37	45	20	22	7.29	50	Non BRCA1/BRCA2 familial breast cancer
1	34.86	0.432015136	34.48	167.142	60.6	70.0418	37.221	28.757	54	13	29	7.29	37	Human Diffuse Type Gastric Cancer
0.260654854	19.56	0.575642361	39.82	239.83	60.56	38.935	4.333	29.364	26	86	28	7.29	39	Non BRCA1/BRCA2 familial breast cancer
0.031697653	63.93	0.474393001	40.3	261.415	60.6	104.4423	13.709	20.846	37	9	24	7.3	64	Non BRCA1/BRCA2 familial breast cancer
0.047881154	25.51	0.553900308	32.34	0	60.58	1.489	0	2.898	15	29	33	7.3	10	Intrahepatic cholangiocarcinoma
0.071035349	4.22	0.494185621	37.41	253.243	60.59	21.8148	4.39	29.874	57	21	30	7.3	71	Non BRCA1/BRCA2 familial breast cancer
0	156.44	0.53948824	37.2	2.943	60.6	0.1	2.523	4.334	21	44	28	4.33	12	Intrahepatic cholangiocarcinoma
0.397195869	44.59	0.969893393	0.72	0	60.6	0.1	3.468	0.928	24	57	23	4.22	14	Pancreatic adenocarcinoma
0.143889482	34.3	0.394485102	35.14	4.802	60.6	11.1638	8.628	1.361	27	17	15	7.3	14	Intrahepatic cholangiocarcinoma
0.087978587	188.51	0.590049379	37.67	236.9	60.57	9.0989	0	1.976	21	10	18	7.3	10	Non BRCA1/BRCA2 familial breast cancer
0.18026821	40.92	0.748072898	31.68	173.62	60.58	106.845	88.433	39.76	203	86	18	7.27	184	Human Diffuse Type Gastric Cancer
0.163968076	762.65	0.98721607	1.06	0	60.59	0.6069	4.527	11.76	60	30	23	7.3	53	Pancreatic adenocarcinoma
0.203261341	69.37	0.997	34.39	0	60.57	1.505	0	5.171	17	34	29	4.25	10	Intrahepatic cholangiocarcinoma
0.010420522	4.22	0.402588546	27.9	228.668	60.6	12.6578	4.15	15.985	66	45	34	7.29	28	Pancreatic adenocarcinoma
0.11469553	4.22	0.502224216	30.73	256.331	60.6	13.5436	0.349	24.572	57	48	21	7.3	58	Non BRCA1/BRCA2 familial breast cancer
0	34.15	0.604744289	40.04	196.583	60.6	1.1823	2.897	1.254	13	13	18	7.3	11	Intrahepatic cholangiocarcinoma
0.21865001	12.27	0.628157378	30.88	0	60.6	4.7465	0	10.808	18	17	20	7.29	10	Intrahepatic cholangiocarcinoma
0.04341625	126.67	0.269547991	34.97	246.892	60.6	120.4046	37.292	26.209	154	85	22	7.28	83	Non BRCA1/BRCA2 familial breast cancer
0.112514902	32.55	0.323164517	34.92	3.035	60.6	17.6114	5.814	14.424	25	26	22	7.3	18	Intrahepatic cholangiocarcinoma
0.630682719	78.03	0.431062907	36.69	260.248	60.6	14.9249	2.976	6.173	66	22	26	7.3	23	Non BRCA1/BRCA2 familial breast cancer
0.020279537	4.22	0.338338387	26.59	265.644	60.58	15.227	0	18.254	34	18	30	7.3	20	Non BRCA1/BRCA2 familial breast cancer
0.326381547	286.52	0.997	0.67	0	60.55	0.1	0	2.043	78	91	28	2.71	16	Human Diffuse Type Gastric Cancer
0.003499127	53.19	0.359238776	31.05	196.546	60.56	64.3672	27.707	58.73	124	78	23	7.26	119	Human Diffuse Type Gastric Cancer
0.033054265	8.98	0.327450548	38.35	157.284	60.6	135.6185	27.315	16.918	74	15	23	7.3	73	Non BRCA1/BRCA2 familial breast cancer
0.014927997	19.33	0.562915094	30.25	154.134	60.58	80.9602	17.879	29.442	64	91	23	7.3	158	Human Diffuse Type Gastric Cancer
0.014081062	463.77	0.339505549	29.6	176.631	60.6	102.0334	109.313	96.875	272	93	18	7.27	167	High-grade serous ovarian cancer
0.107917178	70.13	0.34966017	32.38	0	60.6	16.0359	2.086	14.172	17	18	10	7.3	16	Intrahepatic cholangiocarcinoma
0.118961295	35.94	0.271012883	36.3	276.962	60.57	13.3277	25.795	12.939	58	60	21	7.3	66	High-grade serous ovarian cancer
0.174701122	25.94	0.440387579	32.53	3.953	60.6	10.6052	7.62	4.304	22	10	36	7.3	29	Intrahepatic cholangiocarcinoma
0.017797507	91.17	0.420879723	33.78	170.958	35.58	158.618	97.37	75.247	275	27	18	7.3	190	Human Diffuse Type Gastric Cancer
0.025324585	285.83	0.622080759	20.37	0	60.58	8.5094	4.793	6.667	83	93	18	7.3	15	Human Diffuse Type Gastric Cancer
0.002166878	4.52	0.301551874	31.52	320.444	60.6	29.1948	6.668	15.976	72	23	28	7.3	14	Intrahepatic cholangiocarcinoma
1	75.82	0.394970105	29.59	187.61	60.6	59.2949	21.697	30.715	29	29	23	7.3	62	Human Diffuse Type Gastric Cancer
0.015344643	368.69	0.757394716	0.2	191.367	60.57	170.2771	13.339	21.177	94	89	26	4.39	54	High-grade serous ovarian cancer
0.010748325	4.22	0.396482332	34.5	338.825	60.6	59.4764	11.918	26.413	47	12	26	7.29	51	Human Diffuse Type Gastric Cancer
0.01927697	36.51	0.204525161	35.38	162.391	60.6	9.2018	18.5	13.151	26	22	18	7.29	21	Intrahepatic cholangiocarcinoma
0.482003947	8.85	0.412197542	37.91	267.197	60.6	13.946	9.254	16.109	23	69	26	7.3	24	Human Diffuse Type Gastric Cancer
0.17551786	8.13	0.509116515	38.79	244.886	60.58	14.8927	1.691	14.039	19	11	36	7.29	23	Non BRCA1/BRCA2 familial breast cancer
0.014140478	105.24	0.397793983	35.14	237.677	60.58	46.0917	14.75	26.724	115	20	15	7.29	64	Human Diffuse Type Gastric Cancer
0.014157767	255.21	0.993929714	1.22	0	60.59	0.1	0	2.108	100	14	24	2.57	60	Pancreatic adenocarcinoma
0.013979606	141.55	0.60426726	29.17	257.256	60.58	113.0194	80.425	32.965	182	17	21	7.25	184	Non BRCA1/BRCA2 familial breast cancer
0.522394771	32.51	0.495520157	26.46	121.243	60.6	10.6831	4.783	5.575	23	23	21	7.3	71	Pancreatic adenocarcinoma
0.0093606	12.74	0.448921063	36.54	128.287	60.6	58.3448	73.008	13.614	232	65	17	2.56	145	Pancreatic adenocarcinoma
0.351778084	4.22	0.313083731	32.06	181.662	60.6	35.1663	7.73	27.389	77	73	28	7.3	36	Human Diffuse Type Gastric Cancer
0.009472972	69.69	0.435100133	32.35	152.118	60.56	67.4581	69.053	253.088	143	64	21	7.3	96	Human Diffuse Type Gastric Cancer
0	31.13	0.816865135	3.4	7.034	60.6	0.1	3.21	0.991	15	43	26	7.3	10	Intrahepatic cholangiocarcinoma
0.001322945	124.6	0.449284573	39.34	180.646	60.6	139.22	10.837	17.642	85	83	26	4.2	103	Human Diffuse Type Gastric Cancer
0.476613534	283.67	0.927893292	0.2	0.558	60.6	0.1	5.424	86.387	29	88	24	3.2	17	Pancreatic adenocarcinoma
0.11992646	24.63	0.368052346	33.41	1.97	60.6	7.2411	2.057	4.341	18	18	28	7.3	10	Intrahepatic cholangiocarcinoma
0.194996502	35.65	0.518592665	35.84	254.046	60.59	33.2534	19.959	17.815	73	17	22	7.3	49	Non BRCA1/BRCA2 familial breast cancer
1	331.6	0.45649785	35	256.588	60.6	51.8054	37.412	31.934	74	25	18	7.29	129	High-grade serous ovarian cancer
0.007270776	95.35	0.468919112	37.4	259.475	60.6	5.5229	1.63	4.044	16	21	19	7.29	11	Non BRCA1/BRCA2 familial breast cancer
0.12373187	17.33	0.609999822	32.76	155.047	60.6	18.6428	27.545	10.08	56	8	25	7.3	13	Human Diffuse Type Gastric Cancer
[truncated: 8,003 more rows]
