# Supplementary material for: Implementation of ensemble machine learning algorithms on exome datasets for predicting early diagnosis of cancers
Source: BMC Bioinformatics. 2022 Nov 18;23:496. doi: 10.1186/s12859-022-05050-w (PMC9675216; doi:10.1186/s12859-022-05050-w)
Supplement: Supplementary file 2 — Additional file 2. The synthetic dataset generated through TVAE method. [file 12859_2022_5050_MOESM2_ESM.csv]

	Additional file 2:�The synthetic dataset generated through TVAE method
shiftscore	TLOD	Sample.AF	MBQ	MFRL	MMQ	Sample.AD	Sample.F1R2	Sample.F2R1	DP	GERMQ	MPOS	POPAF	Sample.DP	cancer
0.000285026	27.81	0.695920378	28.18	224.3	60.59	18.5141	1.255	5.326	40	24	16	7.3	14	Pancreatic adenocarcinoma
0.008873024	37.8	0.599673527	37.21	1.431	60.59	36.9752	3.292	8.748	52	20	27	7.3	56	Intrahepatic cholangiocarcinoma
0	333.09	0.507596005	39.85	184.19	60.6	40.4746	21.597	15.624	119	8	16	7.29	109	Human Diffuse Type Gastric Cancer
0.035338129	118.87	0.816390426	38.01	130.971	60.6	7.7582	3.025	2.526	39	20	18	4.38	43	Pancreatic adenocarcinoma
0	228.14	0.479566994	39.14	247.501	60.6	73.3937	44.281	34.112	175	11	16	7.3	160	Non BRCA1/BRCA2 familial breast cancer
0.001307161	35.55	0.503876904	32.08	0	60.6	18.4313	9.943	8.797	53	23	36	7.3	54	Intrahepatic cholangiocarcinoma
0.012613341	561.47	0.714938624	39.19	131.038	60.6	29.3691	6.225	4.876	109	25	17	2.42	104	Pancreatic adenocarcinoma
0	19.05	0.454627481	36.48	247.097	60.6	12.4671	8.205	5.843	22	18	20	7.3	32	Non BRCA1/BRCA2 familial breast cancer
0.018570571	27.25	0.236426686	35.33	243.475	60.6	33.9695	12.131	12.152	50	35	19	7.3	57	Non BRCA1/BRCA2 familial breast cancer
0.006758756	22.67	0.255025355	35.75	232.111	60.59	30.4831	19.383	11.224	63	21	25	7.3	59	Non BRCA1/BRCA2 familial breast cancer
0.010786073	267.54	0.565270503	40.68	148.01	60.6	62.2579	43.524	50.761	183	23	19	7.3	152	High-grade serous ovarian cancer
0.002716951	29.21	0.320516283	40.35	0	60.6	23.8754	9.747	14.945	44	5	19	3.42	32	Pancreatic adenocarcinoma
0	330.44	0.795284955	26.19	134.495	60.6	8.5971	1.194	5.582	66	32	17	2.41	89	Pancreatic adenocarcinoma
0.018849249	23.85	0.384710174	32.92	253.288	60.6	25.2151	3.858	3.26	54	17	29	7.3	38	Non BRCA1/BRCA2 familial breast cancer
0	282.12	0.367585524	37.61	168.507	60.6	177.6415	83.616	60.633	245	33	17	7.3	302	High-grade serous ovarian cancer
0.022174682	160.73	0.62149451	37.79	3.69	60.6	6.8898	5.518	3.826	58	26	22	7.3	39	Human Diffuse Type Gastric Cancer
0.018287989	23.92	0.428221242	30.11	201.725	60.59	18.1778	5.274	13.613	59	24	20	7.3	33	Intrahepatic cholangiocarcinoma
0.013604672	84.15	0.780894069	0.23	1.619	60.6	13.2114	1.087	4.279	49	63	15	4.25	11	Pancreatic adenocarcinoma
0.162555762	643.12	0.728061384	33.68	195.975	60.6	135.2986	82.685	56.835	303	19	21	3.08	219	Human Diffuse Type Gastric Cancer
0.022763433	59.74	0.558772441	36.9	128.937	60.6	33.3237	4.687	7.321	35	24	16	7.3	26	High-grade serous ovarian cancer
0.006863536	60.8	0.710453357	0.78	3.791	60.58	14.6215	4.382	12.028	45	75	19	7.28	19	Pancreatic adenocarcinoma
0.027381046	112.3	0.415565223	37.97	224.375	60.6	37.9448	23.695	24.463	97	16	13	7.3	77	Non BRCA1/BRCA2 familial breast cancer
0	22.9	0.138694031	37.75	241.62	60.6	77.381	29.979	20.596	110	74	14	7.3	110	Non BRCA1/BRCA2 familial breast cancer
0.027602406	25.97	0.393120117	33.38	256.32	60.59	38.0977	3.766	5.027	33	14	21	7.3	17	Non BRCA1/BRCA2 familial breast cancer
0	115.09	0.507756755	37.86	142.48	60.6	35.0156	15.365	27.19	72	15	17	4.38	75	Human Diffuse Type Gastric Cancer
0.159306334	11.81	0.342210244	33.93	240.542	60.6	48.8292	24.519	31.738	66	84	20	7.3	72	Non BRCA1/BRCA2 familial breast cancer
0.011711945	21.35	0.455007542	36.67	3.616	60.6	24.3678	3.85	8.395	50	19	25	7.3	29	Intrahepatic cholangiocarcinoma
0.011655803	4.3	0.2909216	36.38	219.312	60.6	25.5498	7.208	10.468	51	22	18	7.3	13	Non BRCA1/BRCA2 familial breast cancer
0.004660634	41.56	0.515270321	36.06	144.847	60.6	5.6475	3.266	10.809	52	29	14	7.29	61	Pancreatic adenocarcinoma
0.010317302	86.07	0.575287056	38.84	0	60.6	10.8112	5.506	0.342	51	30	18	7.3	31	Pancreatic adenocarcinoma
0.066318876	31.89	0.285139405	37.47	146.231	60.6	28.9375	6.271	15.767	40	23	16	7.3	62	Pancreatic adenocarcinoma
0.072597258	63.44	0.340876884	37.61	136.892	60.6	44.3812	14.634	19.381	79	7	16	4.33	66	Human Diffuse Type Gastric Cancer
0.005817364	43.53	0.636139069	37.43	0	60.6	22.2532	1.168	2.517	12	7	25	4.52	13	Human Diffuse Type Gastric Cancer
0.134276981	124	0.474942554	39.14	242.859	60.58	59.2622	36.85	20.499	94	20	20	7.3	94	Non BRCA1/BRCA2 familial breast cancer
0.009222952	54.81	0.729856707	37.97	134.898	60.57	5.9632	1.998	3.41	20	29	16	7.3	21	Pancreatic adenocarcinoma
0.0071205	230.13	0.473603547	36.57	165.232	60.44	5.6372	1.217	3.414	81	89	17	7.3	94	High-grade serous ovarian cancer
0.011521127	78.63	0.645377284	36.51	143.212	60.6	32.7296	6.235	9.826	48	20	16	4.29	26	Pancreatic adenocarcinoma
0	51.69	0.475937523	38.58	0	60.58	12.8427	4.271	3.773	22	18	15	7.3	65	Human Diffuse Type Gastric Cancer
0.033312729	8.85	0.178707698	36.02	3.977	60.6	35.79	10.732	8.786	53	26	34	7.3	54	Intrahepatic cholangiocarcinoma
0.025313523	69.25	0.606147884	32.23	250.028	60.6	23.2857	5.865	17.118	54	15	24	7.3	24	Intrahepatic cholangiocarcinoma
0.011301019	27.26	0.269955769	27.25	182.09	60.6	58.0081	15.182	25.529	60	48	19	4.46	65	Human Diffuse Type Gastric Cancer
0.009282343	73.07	0.364622502	33.85	190.961	60.6	31.386	22.278	25.958	65	12	20	7.29	48	Human Diffuse Type Gastric Cancer
0	22.37	0.427060789	38.48	0.31	60.58	28.5573	5.465	8.535	53	31	33	7.3	21	Intrahepatic cholangiocarcinoma
0.000357121	155.11	0.591845584	0.65	0.448	60.6	5.8983	3.079	5.12	48	1	18	3.37	57	High-grade serous ovarian cancer
0.011805882	155.02	0.369923345	37.6	158.918	60.6	119.2771	53.846	52.638	195	92	17	7.3	182	High-grade serous ovarian cancer
0.036549329	92.02	0.389738015	37.94	174.285	60.6	70.438	31.074	39.563	128	7	15	4.25	101	Human Diffuse Type Gastric Cancer
0.011156309	243.93	0.565959793	37.51	129.036	60.6	104.1505	32.268	38.929	153	22	16	3.3	197	High-grade serous ovarian cancer
0.015342666	25.6	0.437429805	35.66	2.095	60.6	13.937	6.482	5.248	13	17	29	7.3	14	Intrahepatic cholangiocarcinoma
0.014333627	85.27	0.186616089	26.69	142.799	60.6	90.0331	45.841	65.625	144	93	14	3.05	133	Pancreatic adenocarcinoma
0.004090726	51.73	0.375513868	36.55	227.888	60.59	38.9262	12.178	19.721	60	20	25	7.3	52	Non BRCA1/BRCA2 familial breast cancer
0	24.68	0.309363752	35.92	240.09	60.59	36.5007	10.072	4.508	65	22	17	7.3	19	Human Diffuse Type Gastric Cancer
0.163316842	218.35	0.33900372	37.41	169.47	60.6	116.2026	45.719	67.54	190	91	23	7.3	141	Human Diffuse Type Gastric Cancer
0	318.37	0.955524561	17.81	148.353	60.5	23.7729	9.443	2.947	108	88	20	7.3	108	High-grade serous ovarian cancer
0.020762064	40.39	0.174353382	38.65	123.317	60.6	47.0358	23.408	24.944	80	13	17	7.3	62	Pancreatic adenocarcinoma
0	64.25	0.657441276	37.77	0	60.6	24.234	5.727	9.767	66	31	16	7.3	65	Pancreatic adenocarcinoma
0.016457674	88.76	0.170059986	37.16	233.338	60.6	74.0266	26.931	60.312	134	93	17	7.3	150	Human Diffuse Type Gastric Cancer
0.157018463	35.7	0.154355379	33.9	3.893	60.59	50.361	21.148	27.771	71	67	18	7.3	54	Human Diffuse Type Gastric Cancer
0.00181052	119.92	0.389274178	38.68	225.129	60.51	68.6881	27.23	27.403	128	23	18	7.3	91	Non BRCA1/BRCA2 familial breast cancer
0.003489332	131.78	0.244053432	37.79	165.573	60.6	107.685	41.793	80.81	183	90	20	7.3	165	High-grade serous ovarian cancer
0.011415494	32.38	0.50356168	38.97	0.125	60.6	9.2168	6.349	6.283	43	21	16	7.3	42	Intrahepatic cholangiocarcinoma
0.015929343	86.22	0.76246829	37.72	224.747	60.6	5.8609	0.27	11.603	24	86	21	7.3	29	Pancreatic adenocarcinoma
0.025764792	71.3	0.256736739	35.59	183.334	60.6	73.6569	40.869	31.797	110	89	18	7.3	60	Human Diffuse Type Gastric Cancer
0.012219374	4.22	0.144944661	35.32	4.99	60.6	15.6811	10.043	10.88	37	48	41	7.3	34	Intrahepatic cholangiocarcinoma
0.070625036	40.62	0.469040449	32.24	262.923	60.6	15.5871	6.103	16.285	36	25	26	7.3	69	Intrahepatic cholangiocarcinoma
0.011074302	28.67	0.293821844	34.47	2.631	60.59	21.29	7.7	11.671	57	32	40	7.3	65	Intrahepatic cholangiocarcinoma
0.010638019	658.56	0.810662271	24.16	104.134	60.6	55.9382	39.555	31.806	233	20	17	2.7	299	High-grade serous ovarian cancer
0.013240162	122.62	0.254810501	38.56	226.98	60.6	75.2261	38.352	34.365	172	84	15	7.3	141	Non BRCA1/BRCA2 familial breast cancer
0	59.52	0.740153697	38.61	0.941	60.58	33.3775	4.337	10.784	53	25	29	7.3	56	Intrahepatic cholangiocarcinoma
0.01484812	40.27	0.191391385	27.44	153.091	60.6	73.2042	29.761	39.048	70	55	18	3.15	92	Human Diffuse Type Gastric Cancer
0.00389187	119.01	0.444252214	37.74	180.762	60.6	59.7737	26.734	29.671	162	14	22	7.3	89	Human Diffuse Type Gastric Cancer
0.00212814	33.16	0.48182768	33.27	247.03	60.6	35.4081	5.735	10.109	59	17	21	7.3	43	Human Diffuse Type Gastric Cancer
0	34.81	0.308372745	33.29	326.167	60.59	17.5956	7.285	12.042	64	19	42	7.3	50	Intrahepatic cholangiocarcinoma
0	43.11	0.418809865	35.03	3.846	60.59	12.8337	9.853	6.172	22	5	32	4.54	23	Intrahepatic cholangiocarcinoma
0.002382122	69.6	0.413938943	39.33	105.815	60.59	18.0474	11.205	12.09	36	22	16	7.3	56	Pancreatic adenocarcinoma
0	121.3	0.67918227	0.78	0.428	60.58	11.5732	0.209	0.427	22	4	18	2.16	17	Pancreatic adenocarcinoma
0	208.16	0.357136211	36.83	211.493	60.59	67.9819	43.8	32.445	147	21	18	7.29	120	Non BRCA1/BRCA2 familial breast cancer
0.004703477	127.76	0.747400413	37.02	0	60.6	17.2666	4.38	3.711	65	27	17	2.47	42	Pancreatic adenocarcinoma
0.001478559	75.98	0.23162324	21.04	155.143	60.57	73.9249	34.919	29.918	92	93	18	7.3	69	High-grade serous ovarian cancer
0.010551802	80.74	0.343513973	39.27	120.973	60.6	43.8516	13.42	33.254	75	58	16	7.3	77	Pancreatic adenocarcinoma
0.019747248	24.34	0.2001334	35	2.073	60.6	31.5004	7.809	13.867	38	7	33	4.61	28	Intrahepatic cholangiocarcinoma
0.008032176	23.61	0.243101527	32.11	156.556	60.6	37.0468	8.25	10.86	35	43	14	7.3	50	Human Diffuse Type Gastric Cancer
0.002421127	26.79	0.436856251	34.88	7.477	60.6	37.9726	2.982	6.29	72	23	22	7.3	50	Intrahepatic cholangiocarcinoma
0	67.05	0.694089707	37.26	244.996	60.59	7.1555	6.73	2.327	26	22	22	7.3	26	Non BRCA1/BRCA2 familial breast cancer
0.005923951	10.3	0.384889016	31.91	1.07	60.6	24.5574	5.219	14.739	47	26	29	7.3	12	Intrahepatic cholangiocarcinoma
0.038860465	77.52	0.44624055	40.98	0.523	60.59	36.8967	21.583	17.913	84	26	17	4.4	88	Human Diffuse Type Gastric Cancer
0	4.22	0.377050234	40.11	0	60.6	30.7545	1.789	9.012	42	24	33	7.3	41	Intrahepatic cholangiocarcinoma
0.012100609	134.65	0.254535154	39.83	238.041	60.59	57.546	31.254	22.16	95	17	13	7.3	122	High-grade serous ovarian cancer
0.016685195	9.58	0.313398447	37.19	4.369	60.6	26.6404	5.427	14.731	55	25	35	7.3	48	Intrahepatic cholangiocarcinoma
0	83.37	0.610700932	38.81	2.724	60.6	27.8917	5.077	8.984	60	19	26	7.3	58	Intrahepatic cholangiocarcinoma
0.0056901	54.52	0.483038272	37.64	0	60.58	36.2969	9.871	9.031	78	16	25	7.3	25	Human Diffuse Type Gastric Cancer
0	67.84	0.364256878	32.45	0.358	60.59	27.4133	11.802	10.713	61	37	18	7.3	58	Human Diffuse Type Gastric Cancer
0.168510333	21.65	0.360059417	29.59	186.708	60.6	27.9	8.44	24.816	42	27	33	7.3	46	Human Diffuse Type Gastric Cancer
0	89.1	0.538113923	39.41	133.762	60.57	10.7668	4.295	9.508	42	26	19	7.3	78	Pancreatic adenocarcinoma
0.015076873	44.87	0.46061282	39.65	221.191	60.6	33.6089	15.359	16.839	53	12	14	7.3	48	Non BRCA1/BRCA2 familial breast cancer
0.013126107	52.87	0.682136787	38.92	0	60.6	21.1291	0.831	0.627	10	4	18	4.25	15	Pancreatic adenocarcinoma
0.053619521	32.26	0.271703695	33.32	0.187	60.6	56.708	34.449	35.141	62	6	18	4.35	52	Human Diffuse Type Gastric Cancer
0.018031601	123.62	0.2917397	39.55	116.795	60.59	54.1573	33.485	33.657	90	18	19	7.3	85	Pancreatic adenocarcinoma
0.017513922	146.8	0.797248951	38.63	158.464	60.6	4.0365	1.366	3.081	30	11	15	7.29	31	Pancreatic adenocarcinoma
0.175666933	146.26	0.341069524	38.75	251.916	60.57	128.0344	49.572	51.751	216	87	21	7.3	144	Non BRCA1/BRCA2 familial breast cancer
0.001648468	9.65	0.449925516	31.81	3.803	60.58	24.799	3.242	6.469	10	26	32	7.3	55	Intrahepatic cholangiocarcinoma
0	237.35	0.728975478	40.74	246.288	60.6	47.7141	24.321	28.002	115	1	16	2.17	95	Non BRCA1/BRCA2 familial breast cancer
0.010071925	76.88	0.60093371	37.51	0	60.6	9.8435	2.717	5.64	43	4	16	4.29	28	Human Diffuse Type Gastric Cancer
0.010329788	18.6	0.294967161	36.32	210.106	60.6	45.0088	15.816	12.77	47	25	13	7.3	67	Non BRCA1/BRCA2 familial breast cancer
0.031119599	333.85	0.645078575	37.87	292.216	60.6	25.2468	18.38	9.883	129	19	21	7.3	132	Human Diffuse Type Gastric Cancer
0.094548004	53.27	0.41802012	37.43	1.149	60.6	11.9986	7.308	11.34	28	18	18	7.3	75	Human Diffuse Type Gastric Cancer
0.000593455	276.01	0.472509762	39.04	150.56	60.6	60.3008	29.719	45.288	150	23	17	2.75	122	High-grade serous ovarian cancer
0.012215143	83.61	0.304847683	39.2	220.883	60.6	119.0946	79.308	57.457	135	90	14	7.3	154	High-grade serous ovarian cancer
0.000184296	34.84	0.662962033	36.54	2.039	60.6	23.5245	5.661	7.007	35	8	32	7.3	47	Intrahepatic cholangiocarcinoma
0	18.42	0.283293713	35.45	339.004	60.6	21.3686	6.431	6.855	39	29	38	7.3	52	Intrahepatic cholangiocarcinoma
0.012055638	177.57	0.527504042	37.79	141.415	60.6	78.1636	30.212	32.469	157	28	15	7.3	148	Human Diffuse Type Gastric Cancer
0	66.2	0.190838325	37.13	173.395	60.58	69.8327	27.106	34.53	107	93	18	4.56	87	Human Diffuse Type Gastric Cancer
0.008477629	32.29	0.240532095	31.48	200.133	60.6	17.595	17.05	16.025	39	49	21	7.3	66	Intrahepatic cholangiocarcinoma
0	155	0.660410391	39.72	3.5	60.6	27.314	9.488	19.127	90	33	19	3	89	Human Diffuse Type Gastric Cancer
0.01154039	200.2	0.715032452	36.46	155.044	60.6	21.1304	17.743	17.72	94	4	15	3.18	64	High-grade serous ovarian cancer
0.017314394	70.35	0.654937865	39.67	0.715	60.58	4.8025	0.348	2.433	18	29	23	3	19	Intrahepatic cholangiocarcinoma
0	40.56	0.606698753	37.14	0.914	60.6	28.789	3.145	5.584	57	24	35	7.3	54	Intrahepatic cholangiocarcinoma
0.011682938	65.68	0.325653083	38.92	173.13	60.6	57.2937	27.053	29.993	109	16	21	4.57	101	Human Diffuse Type Gastric Cancer
0.166503615	18.69	0.245602466	32.42	334.82	60.6	36.9287	10.244	15.524	42	67	34	7.3	41	Intrahepatic cholangiocarcinoma
0	39.7	0.514408561	35.21	240.257	60.6	12.2734	2.625	11.044	24	25	19	7.3	18	Non BRCA1/BRCA2 familial breast cancer
0.010607773	111.84	0.736077304	37.04	226.229	60.59	2.1516	2.548	8.624	24	20	16	7.29	25	Pancreatic adenocarcinoma
0.02102234	141.24	0.375206132	39.11	0.996	60.6	8.5153	2.486	3.517	68	24	20	7.3	67	Human Diffuse Type Gastric Cancer
0.00275276	25.89	0.336471213	35.37	0	60.59	21.5996	8.392	10.695	58	23	19	7.3	41	Human Diffuse Type Gastric Cancer
0.16536977	20.2	0.35721503	31.45	170.908	60.6	41.6753	11.026	25.034	64	46	15	7.3	56	Human Diffuse Type Gastric Cancer
0	237.83	0.675928756	1.44	4.808	60.59	0.1	0.389	7.525	41	21	21	3.03	61	Pancreatic adenocarcinoma
0.007190157	28.93	0.48900532	36.3	0	60.59	6.1603	3.777	1.327	12	15	15	7.3	13	Pancreatic adenocarcinoma
0.172724301	118.64	0.319190912	35.59	185.886	60.59	64.3501	27.738	30.237	127	24	16	7.3	98	Human Diffuse Type Gastric Cancer
0.016256026	24.01	0.52626835	36.21	129.506	60.6	27.8979	5.671	10.918	60	25	16	7.3	22	Pancreatic adenocarcinoma
0	7.07	0.376442537	38.96	147.105	60.6	30.5955	2.059	13.855	15	19	14	7.3	17	Pancreatic adenocarcinoma
0.012226628	61.02	0.554388593	35.19	329.112	60.6	20.1383	6.548	3.463	12	17	29	7.3	48	Intrahepatic cholangiocarcinoma
0	22.97	0.331297357	34.04	3.39	60.6	21.7594	8.777	12.655	42	21	23	7.3	33	Intrahepatic cholangiocarcinoma
0.007885011	44.78	0.743368322	40.46	0.587	60.59	14.2864	3.677	10.202	24	33	31	7.3	13	Intrahepatic cholangiocarcinoma
0.019835028	38.68	0.354375108	38.02	0	60.59	36.5023	11.994	14.103	51	20	15	7.3	33	Human Diffuse Type Gastric Cancer
0	76.24	0.277919487	38.02	128.738	60.6	69.7173	34.943	40.932	103	63	13	7.3	94	Pancreatic adenocarcinoma
0.007041026	19.17	0.295532161	34.84	0.795	60.6	12.1891	7.438	8.042	46	21	37	4.54	43	Intrahepatic cholangiocarcinoma
0.000176388	96.3	0.506987615	36.62	175.827	60.6	33.7512	11.011	15.982	63	22	22	7.3	75	Human Diffuse Type Gastric Cancer
0.009965075	6.53	0.469866398	37.87	1.704	60.6	4.793	2.662	5.624	32	23	29	7.3	11	Intrahepatic cholangiocarcinoma
0	120.09	0.443504462	34.73	262.782	60.6	40.5686	31.662	14.792	85	21	25	7.3	87	Non BRCA1/BRCA2 familial breast cancer
0.003551069	97.47	0.382412553	38	226.663	60.6	38.6678	18.909	19.101	64	16	18	7.3	66	Non BRCA1/BRCA2 familial breast cancer
0.009034666	30.41	0.459570526	38.01	0.277	60.6	30.4535	9.371	13.943	46	26	29	7.3	62	Intrahepatic cholangiocarcinoma
0.004945942	80.58	0.588336406	37.83	1.053	60.6	22.2142	6.794	13.106	60	25	21	7.3	53	Human Diffuse Type Gastric Cancer
0.008478701	74.7	0.629297075	37.49	0	60.58	22.6397	5.547	11.289	30	18	18	7.29	61	Human Diffuse Type Gastric Cancer
0.015833422	22.83	0.477601249	35.53	0	60.58	9.5654	1.308	0.961	47	3	16	4.22	23	Intrahepatic cholangiocarcinoma
0	48.99	0.648360933	37.23	0	60.6	27.0488	7.099	2.89	24	23	20	7.3	73	Intrahepatic cholangiocarcinoma
0.020871332	188.04	0.536507985	0.7	0	60.6	0.1	1.81	2.297	45	31	16	3.16	50	High-grade serous ovarian cancer
0.006481264	11.79	0.208018697	39.06	242.381	60.6	46.9077	14.73	18.125	56	68	24	7.3	55	Non BRCA1/BRCA2 familial breast cancer
0.008366577	46.03	0.622725131	38.93	220.809	60.6	3.7788	2.625	4.032	24	16	17	7.29	23	Pancreatic adenocarcinoma
0.007785381	422.48	0.582707173	34.06	143.049	60.6	51.5783	25.966	51.101	227	10	14	2.86	197	High-grade serous ovarian cancer
0.161787873	73.3	0.205345775	36.41	185.722	60.6	157.622	32.324	51.291	109	93	18	7.3	97	Human Diffuse Type Gastric Cancer
0	32.87	0.389733459	38.52	219.323	60.6	31.6181	16.602	6.36	58	28	13	7.3	32	Non BRCA1/BRCA2 familial breast cancer
0.010870033	100.93	0.639672531	38.39	140.839	60.59	10.6486	5.622	8.848	51	29	18	7.3	54	Pancreatic adenocarcinoma
0.009479365	78.04	0.891166226	25.47	121.793	60.6	19.4556	1.82	9.909	69	56	16	4.08	36	Pancreatic adenocarcinoma
0.024204979	56.66	0.631715357	0.2	4.012	60.6	10.1644	0	6.147	33	46	19	4.21	10	Pancreatic adenocarcinoma
0	20.27	0.305615757	33.34	2.078	60.6	27.049	12.527	10.432	39	37	31	7.3	45	Intrahepatic cholangiocarcinoma
0.024299752	278.32	0.882677948	36.56	185.641	60.6	28.8874	7.163	13.673	121	24	22	2.9	88	Human Diffuse Type Gastric Cancer
0.012691282	20.41	0.242931427	32.47	243.348	60.6	16.9438	11.303	10.369	51	31	25	7.3	44	Non BRCA1/BRCA2 familial breast cancer
0.026732378	296.19	0.748189169	39.91	185.356	60.6	21.8631	7.084	7.636	117	23	19	2.77	79	Human Diffuse Type Gastric Cancer
0.006877077	101.07	0.318641943	39.11	162.38	60.6	71.8515	38.358	48.164	105	71	18	7.3	125	High-grade serous ovarian cancer
0.005959494	19.16	0.36129828	34.26	0	60.6	15.6933	10.099	7.523	39	36	18	7.29	18	Human Diffuse Type Gastric Cancer
0.012163825	20.19	0.438423614	37.26	3.035	60.6	35.8629	6.546	10.575	55	11	38	7.3	58	Intrahepatic cholangiocarcinoma
0	29.23	0.337271863	31.29	180.765	60.6	35.505	14.805	10.891	58	13	20	7.29	60	Human Diffuse Type Gastric Cancer
0.005459832	71.15	0.374812974	35.1	185.873	60.59	29.9711	16.181	16.486	32	26	22	7.3	58	Human Diffuse Type Gastric Cancer
0.012454189	14.83	0.456855303	34.22	2.784	60.6	33.8488	17.271	16.11	75	59	24	7.29	26	Human Diffuse Type Gastric Cancer
0.014093584	29.1	0.202671622	36.65	345.708	60.59	47.4001	11.51	14.186	59	46	38	7.29	39	Intrahepatic cholangiocarcinoma
0	34.74	0.483491759	37.85	0.509	60.6	6.1129	1.816	7.215	45	30	15	7.3	15	Human Diffuse Type Gastric Cancer
0.019348253	81.34	0.804212617	25.49	108.033	60.56	4.8635	2.576	5.407	77	93	13	7.3	37	Pancreatic adenocarcinoma
0.057810637	24.52	0.537512654	35.86	1.061	60.59	29.9856	2.199	4.777	16	1	23	4.47	19	Human Diffuse Type Gastric Cancer
0.162859259	63.59	0.364025732	33.13	197.521	60.6	51.8725	26.161	38.631	87	24	20	7.3	77	Human Diffuse Type Gastric Cancer
0.018835499	40	0.358757038	34.47	270.25	60.58	23.9	10.406	16.631	68	18	26	7.3	48	Intrahepatic cholangiocarcinoma
0.007190051	397.33	0.715745585	0.36	0	60.6	0.1	2.38	0	99	9	16	2.92	69	Pancreatic adenocarcinoma
0.018067321	133.69	0.511877474	39.66	251.924	60.6	62.2417	21.737	25.016	105	17	21	7.3	99	Non BRCA1/BRCA2 familial breast cancer
0.173780816	227.27	0.288712124	38.21	197.757	60.6	130.4707	39.467	68.241	231	68	18	7.3	207	Human Diffuse Type Gastric Cancer
0	78.85	0.43036965	35.27	234.159	60.58	40.8163	14.153	13.361	68	15	17	7.3	74	Human Diffuse Type Gastric Cancer
0.163729836	28.84	0.277661613	31.81	195.728	60.59	35.607	14.684	22.685	32	33	21	7.3	49	Human Diffuse Type Gastric Cancer
0	15.64	0.160370082	27.3	228.177	60.6	26.9766	14.707	12.281	66	74	26	7.29	45	Non BRCA1/BRCA2 familial breast cancer
0	45.49	0.246430399	34.19	131.136	60.6	96.3728	36.191	45.188	125	93	15	7.3	123	Pancreatic adenocarcinoma
0.010018596	406.85	0.650132143	0.2	5.808	60.6	9.7483	2.782	4.959	137	10	15	2.64	112	High-grade serous ovarian cancer
0.00225681	22.75	0.385033309	37.37	0	60.59	31.6873	8.938	3.698	64	27	20	7.3	63	Intrahepatic cholangiocarcinoma
0	24.54	0.620189761	36.5	125.753	60.6	27.1689	5.527	8.557	29	34	20	7.3	60	Pancreatic adenocarcinoma
0.008556882	61.46	0.657492845	37.85	0.493	60.6	24.4899	3.383	13.326	67	24	27	7.3	61	Intrahepatic cholangiocarcinoma
0.003203854	85.91	0.759194266	26.44	114.972	60.59	23.9925	3.589	5.166	35	33	18	7.3	67	Pancreatic adenocarcinoma
0.001834222	28.69	0.310605922	34.05	305.15	60.6	34.1387	7.3	5.382	60	25	36	7.3	54	Intrahepatic cholangiocarcinoma
0.032807514	146.64	0.547939191	36.83	132.614	60.6	20.3326	6.098	8.348	71	21	20	3.29	89	Pancreatic adenocarcinoma
0	46.21	0.491236112	40.38	6.16	60.6	35.8966	4.435	9.535	58	15	26	7.3	51	Intrahepatic cholangiocarcinoma
0.160962922	23.28	0.363708221	35.13	2.28	60.6	35.6964	3.793	15.58	34	30	32	7.3	32	Intrahepatic cholangiocarcinoma
0.014451816	76.54	0.476785448	37.29	1.108	60.6	48.6789	6.833	12.091	55	21	20	7.3	48	Human Diffuse Type Gastric Cancer
0.018216938	255.12	0.459770775	35.1	187.178	60.6	163.8486	31.093	93.126	218	18	15	7.3	163	High-grade serous ovarian cancer
0	77.06	0.454578708	35.63	0	60.6	32.4146	11.098	11.939	59	15	20	4.53	61	Human Diffuse Type Gastric Cancer
0.027237469	395.97	0.771689645	0.2	3.284	60.6	3.1896	0	0	99	91	18	3.38	91	High-grade serous ovarian cancer
0.014214542	65.3	0.406367068	36.63	238.558	60.57	39.2304	15.079	12.921	71	13	15	7.3	64	Non BRCA1/BRCA2 familial breast cancer
0	25.68	0.506730035	35.96	1.582	60.6	16.8857	4.098	3.406	46	4	21	4.54	28	Intrahepatic cholangiocarcinoma
0.015496421	140.91	0.749910562	39.25	0.135	60.59	8.8409	6.87	2.833	52	10	19	7.3	47	Pancreatic adenocarcinoma
0.003166243	80.81	0.747987423	38.96	0	60.6	33.7593	8.902	8.559	60	1	18	4.64	77	Human Diffuse Type Gastric Cancer
0	109.3	0.336000102	37.29	143.676	60.6	141.5107	47.102	64.128	211	62	17	7.3	185	Human Diffuse Type Gastric Cancer
0.008415681	17.48	0.250351165	35.09	0	60.58	7.6085	9.357	8.568	29	24	32	7.3	12	Intrahepatic cholangiocarcinoma
0.006950694	208.23	0.701611507	39.04	137.176	60.6	26.1081	11.457	15.54	109	19	16	7.3	95	High-grade serous ovarian cancer
0.009902134	24.63	0.210906323	34.78	199.837	60.59	20.1081	11.565	17.692	47	23	19	7.3	60	Human Diffuse Type Gastric Cancer
0.170822281	117.7	0.309375085	35.84	199.606	60.6	150.6799	37.21	75.075	200	79	18	7.3	153	Human Diffuse Type Gastric Cancer
0.023678975	55.43	0.323166863	31.84	277.867	60.6	40.9027	28.176	17.376	67	26	27	7.3	59	Non BRCA1/BRCA2 familial breast cancer
0	32.06	0.360618985	34.06	255.954	60.6	27.374	8.747	5.859	15	17	32	7.3	49	Intrahepatic cholangiocarcinoma
0.009087705	36.91	0.349102321	35.55	125.043	60.6	11.1133	10.013	14.687	56	24	11	7.3	41	Human Diffuse Type Gastric Cancer
0.012617459	133.99	0.55152808	38.68	0	60.6	33.2424	13.682	16.774	61	21	21	7.3	75	Human Diffuse Type Gastric Cancer
0.015950512	93.23	0.542602018	37.68	0.124	60.6	10.9367	14.105	9.643	56	2	20	3.57	70	Human Diffuse Type Gastric Cancer
0.01522724	27.05	0.353096099	33.16	127.325	60.6	57.4777	24.538	29.939	98	93	17	7.3	80	Human Diffuse Type Gastric Cancer
0.005082087	82.5	0.137892522	37.35	261.545	60.6	109.741	72.879	46.986	153	93	22	7.3	153	Non BRCA1/BRCA2 familial breast cancer
0.009227999	74.39	0.463557055	38.81	0.715	60.6	15.4727	5.395	16.554	37	27	19	3.28	44	Human Diffuse Type Gastric Cancer
0.022659931	101.7	0.997	0.32	0	60.6	4.7954	1.411	7.936	23	63	17	4.2	45	Pancreatic adenocarcinoma
0.170862182	24.03	0.216000618	37.39	183.42	60.59	63.2425	26.365	26.372	94	84	20	7.3	79	Human Diffuse Type Gastric Cancer
0.000273311	280.96	0.303723759	36.36	109.4	60.6	129.7071	36.765	81.351	253	93	15	7.3	134	High-grade serous ovarian cancer
0.019187182	74.43	0.634644118	0.2	0	60.6	1.582	1.577	9.41	28	93	16	7.3	29	Pancreatic adenocarcinoma
0.001485312	393.9	0.420338952	35.84	144.771	60.6	136.7378	40.232	42.894	273	30	21	7.3	226	High-grade serous ovarian cancer
0.004200597	66.13	0.298576561	27.22	145.984	60.6	50.1128	24.49	25.301	87	3	17	4.43	72	Human Diffuse Type Gastric Cancer
0.001121976	77.52	0.399473821	32.46	208.167	60.6	35.8384	26.426	18.807	96	17	19	7.3	67	Human Diffuse Type Gastric Cancer
0.011733088	28.65	0.537867296	33.38	4.647	60.58	19.419	3.352	11.424	38	19	32	7.3	37	Intrahepatic cholangiocarcinoma
0.184132067	71.56	0.325802539	38.37	261.094	60.6	63.454	23.066	31.854	112	22	25	7.3	95	Non BRCA1/BRCA2 familial breast cancer
0.003607625	128.15	0.681224198	37.55	4.941	60.59	39.4173	13.596	5.883	82	5	22	2.53	86	Human Diffuse Type Gastric Cancer
0.005392824	17.68	0.354210494	35.06	200.894	60.6	49.4976	13.598	16.493	53	78	25	7.3	56	Human Diffuse Type Gastric Cancer
0	18.49	0.409525359	37.46	0	60.6	12.972	9.359	8.466	39	22	14	4.32	21	Pancreatic adenocarcinoma
0.036547032	23.06	0.30708215	33.8	4.688	60.6	49.3159	11.767	14.104	37	7	26	4.45	54	Human Diffuse Type Gastric Cancer
0	470.67	0.481126982	34.74	193.96	60.6	105.5117	33.139	42.216	160	18	17	3.3	220	High-grade serous ovarian cancer
0	10.08	0.291305521	38.87	216.839	60.6	41.294	10.046	16.003	53	23	13	7.3	59	Non BRCA1/BRCA2 familial breast cancer
0	144.49	0.318120477	38.33	135.018	60.59	106.2968	66.831	98.95	149	70	18	7.3	202	High-grade serous ovarian cancer
0.171524588	155.71	0.332974003	39.02	253.954	60.59	72.2918	39.102	33.455	124	73	24	7.3	114	Non BRCA1/BRCA2 familial breast cancer
0.006932003	209.23	0.854201634	38.05	1.575	60.58	23.6397	8.501	7.677	66	3	19	2.59	46	Human Diffuse Type Gastric Cancer
0	68.07	0.556960821	37.13	0	60.6	25.7115	4.964	13.032	53	19	19	7.3	26	Human Diffuse Type Gastric Cancer
0.167634717	13.94	0.253003849	36.66	4.086	60.6	29.6308	7.718	18.932	36	37	36	7.3	39	Intrahepatic cholangiocarcinoma
0.018642116	356.42	0.455110749	37.31	160.967	60.58	76.3663	46.381	55.024	173	36	15	7.3	119	High-grade serous ovarian cancer
0.018465945	107.27	0.732607212	0.93	0	60.59	14.6564	5.698	5.423	26	16	19	3.17	69	Pancreatic adenocarcinoma
0.000934572	13.65	0.438898443	33.53	246.006	60.59	3.6665	4.633	11.097	43	28	32	7.3	16	Non BRCA1/BRCA2 familial breast cancer
0.013034723	58.25	0.577975273	38.28	0	60.6	15.8691	6.171	7.594	20	22	21	7.3	20	Human Diffuse Type Gastric Cancer
0	139.03	0.735207949	35.04	263.55	60.59	22.8194	5.944	15.642	55	17	24	7.3	47	Non BRCA1/BRCA2 familial breast cancer
0.158348486	54.22	0.121374154	35.39	207.682	60.6	196.5645	48.095	91.597	121	93	19	7.3	127	Human Diffuse Type Gastric Cancer
0.011023523	98.01	0.392991283	35.53	235.646	60.58	57.0778	25.319	17.364	101	21	16	7.3	80	Non BRCA1/BRCA2 familial breast cancer
0.006851425	21.47	0.454293577	35.67	0	60.6	22.7838	6.638	9.656	58	12	33	7.3	44	Intrahepatic cholangiocarcinoma
0.014282711	40.1	0.359946265	33.55	0.943	60.6	22.1626	16.656	19.547	46	18	21	7.3	39	Human Diffuse Type Gastric Cancer
0	150.7	0.580575964	35.81	131.995	60.6	57.1973	31.292	33.83	120	17	17	3.13	136	High-grade serous ovarian cancer
0	9.19	0.259458203	35.5	254.484	60.6	36.882	17.727	17.867	52	20	20	7.3	55	Non BRCA1/BRCA2 familial breast cancer
0.020513744	45.95	0.546785271	37.32	0	60.6	32.5815	7.715	0.223	73	29	22	7.3	58	Human Diffuse Type Gastric Cancer
0.011019611	349.79	0.466550791	36.99	129.772	60.6	83.6318	45.187	50.364	153	20	16	4.1	156	High-grade serous ovarian cancer
0.001072656	39.74	0.23211493	32.31	262.64	60.6	37.6129	15.684	17.251	56	69	34	7.3	76	Intrahepatic cholangiocarcinoma
0.011663618	102.37	0.475713954	39.76	255.531	60.59	32.5791	30.729	24.462	92	14	20	7.3	108	Non BRCA1/BRCA2 familial breast cancer
0.015324112	65.64	0.511600122	0.27	3.808	60.6	18.5056	0.065	3.126	21	12	15	7.3	23	High-grade serous ovarian cancer
0.018999799	12.35	0.295126406	35.02	285.379	60.6	23.5218	4.334	4.557	30	36	21	7.3	50	Intrahepatic cholangiocarcinoma
0.01779675	33.81	0.537270623	37.02	2.018	60.6	34.6317	3.906	15.882	45	30	23	7.3	50	Human Diffuse Type Gastric Cancer
0	9.52	0.237320845	26.11	3.007	60.6	26.6491	20.071	16.975	46	8	24	4.78	41	Human Diffuse Type Gastric Cancer
0.021227845	29.13	0.474871033	31.35	264.29	60.59	5.1127	7.369	8.236	22	16	25	7.3	31	Non BRCA1/BRCA2 familial breast cancer
0.01771077	112.95	0.42655201	38.12	0.243	60.6	32.1467	12.847	9.255	62	24	16	4.45	38	Human Diffuse Type Gastric Cancer
0.171245669	21.84	0.281818983	26.23	268.925	60.6	39.7719	18.289	14.865	82	26	25	7.3	57	Non BRCA1/BRCA2 familial breast cancer
0.023020234	17.04	0.464738151	32.88	309.731	60.6	36.5979	16.355	12.788	38	72	23	7.3	76	Human Diffuse Type Gastric Cancer
0.007694831	27.38	0.310969638	35.89	2.942	60.6	13.8337	5.08	15.832	21	22	25	7.3	19	Intrahepatic cholangiocarcinoma
0.007377755	40.11	0.497583124	36.66	222.876	60.6	23.1976	4.612	8.091	60	22	15	7.3	21	Non BRCA1/BRCA2 familial breast cancer
0.025473613	9	0.392441384	35.46	7.403	60.6	21.3759	11.044	15.848	48	76	36	7.3	63	Intrahepatic cholangiocarcinoma
0.003298501	60.08	0.73567011	0.9	0	60.59	3.9767	0.976	3.951	60	36	29	3.12	59	Intrahepatic cholangiocarcinoma
0.005748468	82.08	0.639570438	38.86	1.502	60.6	31.7125	3.219	4.884	66	19	29	4.58	71	Intrahepatic cholangiocarcinoma
0.012834995	137.83	0.308621749	35.85	173.44	60.6	136.8191	39.789	50.385	159	31	18	7.3	152	Human Diffuse Type Gastric Cancer
0	35.87	0.38353674	39.09	6.95	60.59	40.6705	21.74	26.551	61	26	23	7.3	43	Human Diffuse Type Gastric Cancer
0.007542335	158.28	0.326295422	37.12	188.962	60.59	169.6984	47.875	53.058	167	60	16	7.3	110	Human Diffuse Type Gastric Cancer
0.002668731	29.21	0.366483242	33.18	0.279	60.59	37.1471	4.831	4.444	40	36	32	7.3	48	Intrahepatic cholangiocarcinoma
0.001645046	64.64	0.674690074	36.73	2.533	60.6	26.6324	3.215	11.221	46	28	23	7.3	22	Intrahepatic cholangiocarcinoma
0.003547347	12.47	0.373443428	31.99	0.737	60.6	24.6855	4.317	8.809	49	12	29	7.3	16	Intrahepatic cholangiocarcinoma
0.000141192	83.94	0.684248724	37.73	1.824	60.6	5.3841	1.37	5.865	24	6	20	4.44	25	Pancreatic adenocarcinoma
0.008062821	41.09	0.531528987	39.03	221.698	60.6	13.382	14.725	13.198	43	16	15	7.3	50	Non BRCA1/BRCA2 familial breast cancer
0.018255627	75.35	0.552894298	39.55	125.83	60.6	16.2757	5.12	0.918	26	28	15	3.34	24	Pancreatic adenocarcinoma
0.001949614	351.83	0.471738406	38.73	120.025	60.6	137.3437	67.281	38.593	172	13	16	7.3	119	High-grade serous ovarian cancer
0.171807762	128.55	0.183224852	37.37	200.636	60.6	154.8541	53.473	128.739	228	93	18	7.3	191	Human Diffuse Type Gastric Cancer
0.023802366	26.46	0.849865812	38.02	1.206	60.6	15.4493	6.978	4.828	48	7	14	3.55	10	Pancreatic adenocarcinoma
0.01965029	106.16	0.520251584	38.32	133.216	60.6	39.6595	10.146	13.633	79	30	18	7.3	84	Pancreatic adenocarcinoma
0.005666553	15.86	0.362628179	35.6	231.235	60.59	9.3536	10.814	6.919	64	15	21	7.3	57	Non BRCA1/BRCA2 familial breast cancer
0.019286848	92.31	0.468571727	1.51	0	60.59	10.8204	1.288	2.933	22	17	16	2.51	28	Non BRCA1/BRCA2 familial breast cancer
0.077918482	170.22	0.315522633	37.79	122.872	60.6	180.0373	42.981	64.924	141	38	23	2.49	298	High-grade serous ovarian cancer
0	18.28	0.390506497	38.18	2.769	60.6	38.8522	3.822	10.284	38	25	17	7.3	30	Human Diffuse Type Gastric Cancer
0.012883013	18.57	0.306017703	33.36	1.463	60.6	6.4048	8.67	9.396	33	29	29	7.3	51	Intrahepatic cholangiocarcinoma
0.172521286	32.47	0.541278882	40.35	245.566	60.58	14.2739	16.752	6.56	43	16	16	7.29	47	Non BRCA1/BRCA2 familial breast cancer
0.023485255	87.31	0.724269887	38.47	1.053	60.6	25.0963	2.814	1.76	24	6	26	4.33	20	Intrahepatic cholangiocarcinoma
0.00198048	202.4	0.627987703	39.32	187.001	60.6	50.1995	28.143	28.155	110	27	20	7.3	107	Non BRCA1/BRCA2 familial breast cancer
0	153.36	0.334717789	38.19	235.719	60.6	95.6781	57.774	55.223	255	17	16	7.28	195	Non BRCA1/BRCA2 familial breast cancer
0.017720581	26.38	0.161162511	33.61	250.832	60.6	25.0368	12.884	14.028	75	40	21	7.3	40	Non BRCA1/BRCA2 familial breast cancer
0	84.75	0.4184648	17.14	100.138	60.59	38.1672	32.871	28.776	67	19	15	7.3	85	Pancreatic adenocarcinoma
0.002552099	85.52	0.760953962	39.69	238.71	60.6	7.3071	2.481	6.973	86	19	23	7.3	73	Non BRCA1/BRCA2 familial breast cancer
0.001006661	16.77	0.533172548	36.34	0	60.6	23.1158	2.325	5.478	31	16	29	7.3	12	Intrahepatic cholangiocarcinoma
0	26.19	0.298236905	35.12	0	60.6	19.8257	4.62	10.854	18	29	19	7.3	31	Human Diffuse Type Gastric Cancer
0.010204636	131.99	0.493968613	38.44	4.594	60.6	52.3622	21.892	27.076	83	15	20	3.39	77	Human Diffuse Type Gastric Cancer
0.005528222	23.26	0.491769704	38.99	171.356	60.6	22.4498	10.088	7.279	46	29	18	7.3	45	Pancreatic adenocarcinoma
0.174264665	66.72	0.436099859	36.12	179.519	60.6	54.3751	27.267	19.819	68	45	17	7.3	73	Human Diffuse Type Gastric Cancer
0.166654427	50.96	0.35945154	29.88	197.508	60.58	62.5758	27.628	36.513	88	82	20	7.3	94	Human Diffuse Type Gastric Cancer
0.175405608	188.89	0.345640207	39.67	202.691	60.6	148.4595	50.332	52.265	167	27	18	7.3	159	Non BRCA1/BRCA2 familial breast cancer
0.16587017	73.34	0.224959546	35.92	185.39	60.59	104.7184	40.115	49.825	153	93	17	7.3	103	Human Diffuse Type Gastric Cancer
0.175111932	200.47	0.437305989	38.35	173.654	60.59	106.4433	48.63	58.277	159	16	21	7.3	196	Human Diffuse Type Gastric Cancer
0.168361493	128.88	0.470891786	37.49	186.183	60.6	76.9509	32.684	25.7	103	20	22	7.3	100	Human Diffuse Type Gastric Cancer
0.008653137	75.5	0.313430898	36.72	127.125	60.6	155.6101	86.796	53.853	207	93	15	3.06	197	Pancreatic adenocarcinoma
0	121.95	0.321720256	38.74	145.322	60.59	135.4303	54.158	77.113	144	93	15	7.29	140	High-grade serous ovarian cancer
0.174893719	99.39	0.243931061	37.17	245.663	60.53	93.4364	42.94	35.788	139	89	20	7.3	113	Non BRCA1/BRCA2 familial breast cancer
0.007216398	86.23	0.355020051	37.89	212.25	60.6	65.799	25.58	23.723	103	30	17	7.3	99	Non BRCA1/BRCA2 familial breast cancer
0	115.29	0.363873226	32.78	187.558	60.59	84.7234	36.683	46.469	131	19	16	4.47	90	Human Diffuse Type Gastric Cancer
0	47.59	0.344855019	26.1	211.356	60.6	32.4954	15.509	16.878	54	25	16	7.3	57	Pancreatic adenocarcinoma
0.025827212	79.36	0.468453197	40.51	181.842	60.59	60.3006	25.863	31.919	92	21	14	7.3	75	Human Diffuse Type Gastric Cancer
0.003754628	169.18	0.957009706	1.73	1.04	60.6	12.5921	10.423	6.567	61	16	17	3.09	84	Human Diffuse Type Gastric Cancer
0.004742909	96.95	0.581527824	38.4	224.254	60.59	14.7236	10.821	17.315	61	21	15	7.3	64	Non BRCA1/BRCA2 familial breast cancer
0.023845009	218.18	0.827213102	36.63	199.405	60.6	31.666	13.742	19.862	75	17	19	7.3	81	Human Diffuse Type Gastric Cancer
0.016613476	121.1	0.542369232	38.84	136.973	60.6	30.7771	14.563	23.605	87	24	14	7.3	81	High-grade serous ovarian cancer
0	13.05	0.391704113	35.32	4.354	60.59	27.0774	5.87	7.267	17	15	33	7.3	17	Intrahepatic cholangiocarcinoma
0.022928808	48.96	0.31362306	36.18	2.153	60.6	37.1686	10.723	5.773	61	13	27	7.3	40	Human Diffuse Type Gastric Cancer
0	81.8	0.347852901	34.85	200.027	60.6	35.5418	21.258	20.627	70	31	19	7.3	55	Human Diffuse Type Gastric Cancer
0.008379554	198.58	0.60098817	37.95	130.69	60.6	15.9493	3.227	5.123	73	25	21	3.12	59	Pancreatic adenocarcinoma
0.011742333	125.99	0.471792603	35.88	257.746	60.6	31.592	16.789	22.246	75	21	25	7.3	87	Non BRCA1/BRCA2 familial breast cancer
0.171055613	34.42	0.316651186	33.64	1.207	60.59	31.2943	14.758	10.393	39	23	24	7.3	38	Intrahepatic cholangiocarcinoma
0.018299098	31.7	0.402235892	33.67	1.978	60.59	26.9518	9.338	15.935	21	23	34	7.3	65	Intrahepatic cholangiocarcinoma
0.175929121	162.4	0.206477887	34.55	197.49	60.6	177.7422	46.774	60.729	174	93	19	7.3	152	Human Diffuse Type Gastric Cancer
0.005965405	14.69	0.25123704	34.73	368.608	60.6	35.2565	8.003	11.18	60	23	38	7.3	19	Intrahepatic cholangiocarcinoma
0.005511436	657.28	0.717654732	36.92	193.443	60.6	47.694	17.905	19.735	173	25	16	2.46	153	High-grade serous ovarian cancer
0.007658772	115.18	0.277811861	40.03	216.547	60.6	131.1288	58.877	61.127	175	88	18	7.3	241	High-grade serous ovarian cancer
0	92.25	0.609845437	36.19	0	60.59	18.0859	4.293	9.54	53	29	19	7.3	76	Human Diffuse Type Gastric Cancer
0	38.85	0.311521721	33.85	236.627	60.6	23.2485	6.339	18.56	52	28	17	7.3	49	Human Diffuse Type Gastric Cancer
0.028712168	88.97	0.367689975	38.54	228.722	60.6	71.1986	32.323	29.685	160	17	18	7.28	133	Non BRCA1/BRCA2 familial breast cancer
0.013488052	94.48	0.384350823	39.68	197.651	60.6	42.9879	25.613	35.149	73	19	17	7.3	70	Human Diffuse Type Gastric Cancer
0.021276062	111.36	0.527058804	36.75	247.46	60.6	33.0965	14.86	9.188	58	14	28	7.3	47	Non BRCA1/BRCA2 familial breast cancer
0.006538036	63.97	0.409644137	37.76	211.083	60.6	13.1392	8.56	8.518	34	18	21	7.3	44	Human Diffuse Type Gastric Cancer
0.001658815	68.15	0.718283831	37.4	1.521	60.6	27.1638	3.387	6.311	63	5	26	4.5	21	Human Diffuse Type Gastric Cancer
0.000616234	77.01	0.454034623	36.51	1.268	60.6	35.1273	12.866	22.202	56	26	15	7.3	52	Human Diffuse Type Gastric Cancer
0	160.15	0.7016622	38.64	200.305	60.6	31.1288	14.176	11.524	94	20	19	2.91	83	Human Diffuse Type Gastric Cancer
0.022769708	130.43	0.530237628	37.98	1.964	60.59	28.6209	14.885	19.776	63	15	22	7.3	54	Human Diffuse Type Gastric Cancer
0.002083011	32.88	0.311564671	35.41	184.844	60.6	33.0966	14.012	17.274	73	28	21	7.3	50	Human Diffuse Type Gastric Cancer
0	116.66	0.342914374	38.34	193.941	60.6	71.2701	31.279	39.292	90	26	20	7.3	93	Human Diffuse Type Gastric Cancer
0	77.89	0.452853469	40.3	234.158	60.59	46.9488	18.371	14.401	75	26	22	7.3	51	Non BRCA1/BRCA2 familial breast cancer
0.007710514	87.35	0.391127419	28.85	125.012	60.6	42.4145	32.434	26.378	95	29	17	3.38	85	Pancreatic adenocarcinoma
0	195.25	0.714391581	0.2	0	60.6	12.0744	0	0	37	93	15	4.37	30	Pancreatic adenocarcinoma
0.032834504	83.18	0.7442906	36.57	114.789	60.6	33.3045	6.846	12.029	54	28	21	7.3	66	High-grade serous ovarian cancer
0	123.87	0.341964315	36.76	126.204	60.58	88.2066	33.154	44.585	119	27	18	7.3	123	High-grade serous ovarian cancer
0	214.44	0.418165488	38.65	269.05	60.6	87.1263	52.591	34.106	181	11	17	7.3	120	Non BRCA1/BRCA2 familial breast cancer
0.006630806	23.91	0.394846681	34.89	172.835	60.6	40.7467	12.758	26.274	50	75	15	7.3	53	Human Diffuse Type Gastric Cancer
0	58.54	0.586374016	35.43	244.06	60.56	6.0384	3.359	3.749	64	12	25	7.3	19	Non BRCA1/BRCA2 familial breast cancer
0.024542546	12.57	0.445050928	36.81	0	60.6	24.1528	6.314	7.076	31	22	27	7.3	13	Intrahepatic cholangiocarcinoma
0	35.38	0.299931541	33.25	1.953	60.6	24.3614	8.244	8.129	39	7	27	4.45	31	Intrahepatic cholangiocarcinoma
0.012755607	59.56	0.729063352	37	242.215	60.6	8.2725	4.624	2.581	35	20	21	7.3	81	Non BRCA1/BRCA2 familial breast cancer
0.003770675	77.77	0.766740025	35.96	237.872	60.6	10.9269	5.057	2.558	59	18	20	7.3	65	Non BRCA1/BRCA2 familial breast cancer
0.017221506	16.77	0.358540711	37.51	254.844	60.6	36.7927	10.547	11.434	60	60	31	7.3	73	Non BRCA1/BRCA2 familial breast cancer
0	47.89	0.412928045	38.77	257.991	60.6	46.4188	27.326	17.418	75	25	16	7.3	64	Non BRCA1/BRCA2 familial breast cancer
0.017099743	82.39	0.478639018	37.45	191.231	60.59	48.3262	22.582	23.298	91	1	19	4.46	82	Human Diffuse Type Gastric Cancer
0.012122787	26.45	0.778956827	37.33	231.535	60.59	4.7325	1.344	9.249	18	11	29	7.3	13	Non BRCA1/BRCA2 familial breast cancer
0.005392929	199.55	0.641511455	38.04	135.738	60.6	35.5122	13.311	20.188	139	17	16	2.89	115	Pancreatic adenocarcinoma
0	5.8	0.149180916	36.61	231.538	60.6	25.6698	13.919	14.454	41	36	19	7.3	44	Non BRCA1/BRCA2 familial breast cancer
0	32.7	0.304468537	32.68	4.339	60.6	32.6872	11.482	12.636	46	43	27	7.3	62	Human Diffuse Type Gastric Cancer
0.017834206	11.38	0.313405529	33.64	1.069	60.59	31.7298	2.89	13.684	44	24	27	7.3	47	Intrahepatic cholangiocarcinoma
0.006605829	28.77	0.246939632	32.64	1.533	60.6	30.5317	6.221	10.484	55	16	29	7.3	55	Intrahepatic cholangiocarcinoma
0.004782032	76.61	0.717218918	38.69	230.951	60.59	7.1827	4.244	3.339	36	16	23	7.3	45	Non BRCA1/BRCA2 familial breast cancer
0.171377653	50.15	0.318139597	38.94	240.414	60.6	52.4542	31.226	17.99	80	25	22	7.3	73	Non BRCA1/BRCA2 familial breast cancer
0	155.78	0.763943662	38.89	140.443	60.6	38.5515	26.548	29.029	116	19	18	2.74	91	Pancreatic adenocarcinoma
0.01999918	124.87	0.561867215	40.14	238.842	60.58	28.1695	18.86	17.14	63	22	23	7.3	52	Non BRCA1/BRCA2 familial breast cancer
0.002060953	176.18	0.434634384	39.3	109.471	60.6	130.412	66.36	61.124	168	35	17	3.34	144	Pancreatic adenocarcinoma
0	15.68	0.445087294	35.02	0	60.6	40.1478	8.632	13.198	37	20	17	7.3	44	Human Diffuse Type Gastric Cancer
0.006227007	148.04	0.768934375	39.8	0	60.6	45.6907	5.928	8.762	56	6	19	4.72	72	Pancreatic adenocarcinoma
0	21.79	0.382060741	31.75	1.652	60.6	8.6179	6.239	11.565	32	6	32	4.49	21	Intrahepatic cholangiocarcinoma
0.004280996	57.05	0.513045444	25.57	165.904	60.59	84.9197	30.341	40.706	132	19	17	3.64	108	Human Diffuse Type Gastric Cancer
0.007681283	67.77	0.484518868	37.85	223.419	60.6	29.7348	14.264	18.853	61	18	17	7.3	71	Non BRCA1/BRCA2 familial breast cancer
0.006709781	13.69	0.372652019	36.92	0.453	60.6	38.7962	5.353	9.261	60	23	25	7.3	51	Intrahepatic cholangiocarcinoma
0.000988838	63.72	0.438032517	38.78	226.821	60.59	45.2895	20.814	22.867	84	20	18	7.29	47	Non BRCA1/BRCA2 familial breast cancer
0.009465796	76.69	0.617499068	1.75	1.768	60.6	2.337	1.219	0	10	26	17	7.3	14	Intrahepatic cholangiocarcinoma
0.010545141	109.61	0.418195673	38.03	162.938	60.6	69.7143	8.257	44.358	134	17	12	7.29	124	High-grade serous ovarian cancer
0.020179317	30.51	0.145174184	32.07	3.598	60.58	34.9338	16.462	25.735	70	73	19	7.3	49	Human Diffuse Type Gastric Cancer
0.004037983	20.45	0.192671126	34.9	0	60.6	22.4203	8.678	11.336	75	45	20	7.3	37	Human Diffuse Type Gastric Cancer
0.162737212	105.7	0.330549661	38.65	189.277	60.6	83.4314	45.093	56.399	156	63	20	7.3	112	Human Diffuse Type Gastric Cancer
0.159664208	47.92	0.270533874	33.04	181.895	60.6	103.5671	29.507	39.064	105	92	22	7.3	79	Human Diffuse Type Gastric Cancer
0	60.77	0.270629261	32.6	173.755	60.6	48.3317	27.14	28.559	63	74	22	7.3	59	Human Diffuse Type Gastric Cancer
0.015599222	63.72	0.711262197	36.84	231.798	60.58	5.7179	4.019	14.9	58	17	19	7.28	22	Non BRCA1/BRCA2 familial breast cancer
0.008660345	18.52	0.345088433	33.33	0	60.6	38.7769	8.333	5.821	20	21	20	7.3	35	Human Diffuse Type Gastric Cancer
0.012209758	18.23	0.146385412	34.58	202.041	60.6	46.3679	16.018	16.525	60	66	25	7.3	71	Human Diffuse Type Gastric Cancer
0.001911835	105.96	0.322117765	36.41	121.258	60.6	55.3274	33.091	29.441	111	27	16	4.08	95	High-grade serous ovarian cancer
0.007508044	311.06	0.345679627	35.3	240.409	60.58	197.0901	46.616	59.27	283	16	19	7.3	198	Non BRCA1/BRCA2 familial breast cancer
0.048889848	80.41	0.358743271	37.44	235.946	60.6	47.5992	16.181	17.218	66	20	16	7.3	58	Human Diffuse Type Gastric Cancer
0.015997883	41.49	0.202382736	26.15	151.102	60.6	93.1681	55.978	35.788	97	92	19	7.3	91	Pancreatic adenocarcinoma
0.009218322	107.93	0.497918553	35.11	0.953	60.6	40.515	10.432	14.117	52	1	19	4.52	49	Human Diffuse Type Gastric Cancer
0.0043141	154.7	0.372281251	37.77	131.63	60.58	81.5838	33.488	40.468	161	15	15	2.64	161	High-grade serous ovarian cancer
0.025699643	316.63	0.548219073	1.57	0	60.59	0.1	3.663	1.808	121	93	20	2.69	124	Pancreatic adenocarcinoma
0.029262852	253.39	0.451510091	38.21	136.09	60.6	146.0696	68.226	70.797	200	22	17	7.3	223	High-grade serous ovarian cancer
0.003201829	17.97	0.518808103	36.2	349.215	60.6	6.8018	8.983	12.895	18	28	27	7.3	62	Intrahepatic cholangiocarcinoma
0.018798474	66.87	0.685636036	37.69	118.117	60.59	26.5916	3.444	10.499	66	87	21	7.3	61	Pancreatic adenocarcinoma
0	33.09	0.21174066	36.28	0.869	60.6	20.5954	9.571	11.418	50	30	28	7.3	43	Intrahepatic cholangiocarcinoma
0.023265567	90.11	0.721013279	38.6	3.528	60.6	14.7668	1.106	7.415	36	11	31	7.3	16	Intrahepatic cholangiocarcinoma
0.013485807	6.96	0.363340853	40.4	0	60.59	7.1331	3.322	1.3	14	18	6	7.28	16	Pancreatic adenocarcinoma
0.168531965	15.99	0.146790111	33.55	229.267	60.58	76.8011	27.655	35.005	95	91	22	7.3	69	Non BRCA1/BRCA2 familial breast cancer
0.011743811	150.05	0.486890747	37.58	119.807	60.6	89.7037	30.542	59.837	199	25	14	7.3	155	High-grade serous ovarian cancer
0.003103815	108	0.306506129	36.84	172.465	60.6	103.2134	48.362	56.673	135	93	19	7.3	140	Human Diffuse Type Gastric Cancer
0.013804707	27.48	0.498797961	34.6	4.11	60.6	10.5141	8.302	9.29	67	15	29	4.48	22	Intrahepatic cholangiocarcinoma
0	27.42	0.293611049	22.4	149.115	60.6	43.7144	24.376	15.247	60	77	17	7.3	54	Pancreatic adenocarcinoma
0.018782856	18.58	0.312006873	38.22	0	60.6	17.782	5.337	6.75	60	25	18	7.3	24	Human Diffuse Type Gastric Cancer
0	221.75	0.568772379	35.7	126.178	60.6	38.0979	26.756	31.31	148	18	18	4.54	129	High-grade serous ovarian cancer
0.034342194	123.82	0.320291205	26.63	186.734	60.6	90.9411	45.247	50.815	142	26	18	4.48	86	Human Diffuse Type Gastric Cancer
0.0299265	18.64	0.325900517	35.12	242.976	60.59	39.6187	5.933	7.525	38	18	33	7.3	23	Intrahepatic cholangiocarcinoma
0.032129641	62.93	0.558655396	36.98	0	60.59	7.933	5.578	5.242	61	27	16	7.29	19	Pancreatic adenocarcinoma
0.001966107	50.11	0.592752053	38.88	250.995	60.6	32.3652	4.686	8.755	61	17	23	7.3	22	Human Diffuse Type Gastric Cancer
0	31.93	0.616906635	37.37	0.893	60.6	27.7106	7.856	5.498	56	28	24	7.3	63	Intrahepatic cholangiocarcinoma
0.029411113	102.83	0.445712304	35.49	188.403	60.59	54.35	25.614	18.744	80	15	17	7.3	63	Human Diffuse Type Gastric Cancer
0.007034478	144.71	0.526694152	34.99	141.323	60.6	66.6688	26.398	40.917	119	30	18	4.22	135	High-grade serous ovarian cancer
0.019770325	25.91	0.348280859	31.05	168.664	60.59	33.4965	14.797	12.188	50	47	24	7.3	72	Human Diffuse Type Gastric Cancer
0	45.14	0.46561039	38.51	243.411	60.59	29.3788	5.326	11.995	19	18	30	7.3	18	Intrahepatic cholangiocarcinoma
0.013578298	24.92	0.466438468	35.87	236.41	60.57	32.3449	14.15	11.047	47	32	32	7.3	88	Non BRCA1/BRCA2 familial breast cancer
0.021406443	4.22	0.138787444	35.65	168.368	60.6	21.6286	6.829	8.316	42	86	15	7.3	36	Pancreatic adenocarcinoma
0.00287429	120	0.712067703	38.82	246.085	60.59	4.9597	4.418	3.612	52	1	22	2.18	54	Non BRCA1/BRCA2 familial breast cancer
0.008239007	35.79	0.391090266	37.93	0	60.6	24.706	10.033	16.004	17	33	20	7.3	20	Pancreatic adenocarcinoma
0	24.56	0.174295375	34.84	242.431	60.6	38.5623	12.549	10.405	57	65	19	7.3	38	Non BRCA1/BRCA2 familial breast cancer
0.013882958	24.79	0.456914792	37.69	0	60.59	4.5003	3.097	4.154	10	29	15	7.3	16	Pancreatic adenocarcinoma
0.010835084	57.3	0.459992938	36.34	0	60.6	19.7221	6.255	10.042	22	27	21	7.3	24	Human Diffuse Type Gastric Cancer
0.002550139	57.92	0.592151196	37.75	2.341	60.59	31.1609	9.196	5.874	63	23	34	7.3	56	Intrahepatic cholangiocarcinoma
0.00941073	69.83	0.169115283	37.06	144.744	60.6	93.5143	49.81	46.72	154	93	17	7.3	122	Pancreatic adenocarcinoma
0.008480456	32.18	0.267445789	31.05	0.326	60.58	17.7461	6.819	10.435	49	25	30	7.3	50	Intrahepatic cholangiocarcinoma
0	201.3	0.451857636	39.13	186.586	60.6	79.9167	30.304	29.163	119	24	16	7.3	121	Human Diffuse Type Gastric Cancer
0.00241154	630.75	0.702383461	40.21	263.773	60.6	17.1107	11.208	11.621	161	21	21	2.16	158	Non BRCA1/BRCA2 familial breast cancer
0.006420334	28.07	0.72980162	32.36	339.357	60.6	15.2287	1.534	6.12	53	23	26	7.3	21	Intrahepatic cholangiocarcinoma
0.031934343	68.75	0.375811088	39.12	140.872	60.6	59.8815	30.648	38.251	112	17	19	7.3	109	Pancreatic adenocarcinoma
0.133382588	99.82	0.368303426	32.82	175.597	60.59	75.1668	25.034	30.738	122	36	20	7.3	121	Human Diffuse Type Gastric Cancer
0.010873622	55.05	0.533726705	32.84	245.144	60.6	18.4636	7.963	11.148	84	24	30	7.3	18	Non BRCA1/BRCA2 familial breast cancer
0.013568423	136.14	0.549286123	38.71	164.943	60.6	38.9544	24.694	35.993	122	24	17	7.3	112	High-grade serous ovarian cancer
0.153231559	220.91	0.373266237	37.4	138.623	60.6	126.0856	41.748	48.114	213	9	18	2.69	137	High-grade serous ovarian cancer
0.003693277	240	0.971295895	0.2	122.964	60.6	1.8763	6.061	5.924	109	5	15	2.82	71	Pancreatic adenocarcinoma
0.17479371	90.49	0.483462002	38.12	177.414	60.6	59.1794	32.42	39.112	90	23	18	7.3	97	Human Diffuse Type Gastric Cancer
0.013960204	44.28	0.318023462	36.57	0.958	60.58	22.579	10.955	18.01	54	34	21	7.3	51	Human Diffuse Type Gastric Cancer
0	711.55	0.620039082	35.89	186.276	60.6	73.7798	37.217	24.308	259	19	18	7.29	165	High-grade serous ovarian cancer
0.00220529	41.8	0.637668568	40.09	2.307	60.6	21.1726	4.78	10.815	57	22	24	7.3	51	Intrahepatic cholangiocarcinoma
0.008395212	123.37	0.609890563	37.31	221.934	60.6	33.844	13.718	16.52	85	10	17	7.3	52	High-grade serous ovarian cancer
0.178784457	100.82	0.339128372	31.68	200.475	60.6	103.1269	45.008	51.758	152	76	20	7.3	103	Human Diffuse Type Gastric Cancer
0	32.26	0.477279872	37.82	0.924	60.59	27.4917	4.533	10.851	73	25	20	7.3	15	Human Diffuse Type Gastric Cancer
0	144.14	0.428000553	37.64	136.778	60.59	43.7142	23.676	19.342	109	23	19	7.3	74	Human Diffuse Type Gastric Cancer
0.004128462	20.2	0.300031356	37.86	215.303	60.58	19.2373	5.91	5.339	39	17	16	7.3	26	Non BRCA1/BRCA2 familial breast cancer
0	17.6	0.205713247	35.92	236.792	60.58	45.7313	21.103	16.635	71	22	20	7.3	43	Non BRCA1/BRCA2 familial breast cancer
0.021014026	61.89	0.339012786	29.46	198.799	60.6	117.3279	31.444	35.76	117	6	19	3.4	105	Human Diffuse Type Gastric Cancer
0.018486704	26.83	0.38488404	39.32	236.129	60.6	43.9193	7.339	8.13	61	15	20	7.3	31	Non BRCA1/BRCA2 familial breast cancer
0.161036344	68.04	0.222636778	36.59	145.933	60.6	99.1835	55.315	104.982	163	93	18	7.3	154	Human Diffuse Type Gastric Cancer
0.167257356	16.51	0.492631749	37.4	0	60.6	37.8795	6.014	3.744	49	21	28	7.3	40	Intrahepatic cholangiocarcinoma
0	12.58	0.405012246	23.19	237.731	60.58	75.1874	30.493	22.471	114	92	16	7.28	101	Non BRCA1/BRCA2 familial breast cancer
0.012691596	686.4	0.741624865	32.88	168.879	60.6	49.7386	21.915	16.593	236	12	19	2.3	242	High-grade serous ovarian cancer
0.012743739	6.36	0.175434147	33.04	187.303	60.6	24.0904	16.998	18.182	37	40	43	7.3	65	Intrahepatic cholangiocarcinoma
0.005679903	21.2	0.418714031	35.6	138.962	60.59	28.8783	3.21	8.429	40	35	17	7.3	56	High-grade serous ovarian cancer
0.019155944	91.94	0.236475551	33.66	177.423	60.6	173.2009	34.477	39.905	165	93	14	7.3	130	Human Diffuse Type Gastric Cancer
0.010413884	21.27	0.256504153	33.91	231.239	60.6	26.2838	6.396	10.535	55	41	20	7.3	27	Non BRCA1/BRCA2 familial breast cancer
0.003800976	197.53	0.812354015	36.42	4.034	60.59	2.7541	3.925	0.486	63	20	20	2.55	69	Human Diffuse Type Gastric Cancer
0.170447924	30.26	0.365680986	33.58	193.633	60.59	89.1596	41.459	61.594	124	93	17	7.3	101	Human Diffuse Type Gastric Cancer
0	78.13	0.421773024	39.75	229.381	60.6	29.7558	19.713	18.535	77	15	20	7.3	74	Non BRCA1/BRCA2 familial breast cancer
0.018882993	52.91	0.369355755	36.65	128.135	60.6	34.8877	21.205	21.213	65	22	14	7.3	79	Pancreatic adenocarcinoma
0.014574049	59.53	0.439769879	34.85	120.302	60.6	13.617	7.645	11.094	39	19	18	7.3	40	Pancreatic adenocarcinoma
0	162.07	0.424623307	35.76	190.386	60.59	109.8831	55.645	43.932	235	28	17	7.3	100	Human Diffuse Type Gastric Cancer
0.010338183	48.56	0.700842642	38.66	3.889	60.6	14.3878	4.777	4.069	42	7	18	4.49	71	Human Diffuse Type Gastric Cancer
0.012024741	57.27	0.344708138	24.18	157.949	60.6	80.5059	48.569	35.143	120	93	19	7.3	126	Pancreatic adenocarcinoma
0.001442457	33.41	0.450191441	36.68	0	60.58	25.238	3.048	3.827	38	22	39	7.3	41	Intrahepatic cholangiocarcinoma
0.001620153	60.1	0.353917263	38.25	131.531	60.59	58.7137	22.261	19.097	81	34	19	7.3	71	Pancreatic adenocarcinoma
0	36.29	0.437888015	39.04	131.479	60.6	11.4683	9.634	15.243	59	23	16	7.3	42	Pancreatic adenocarcinoma
0.059314725	160.67	0.316169403	37.57	123.352	60.59	91.5769	58.573	44.234	109	25	19	2.66	150	High-grade serous ovarian cancer
0.016634264	18.47	0.46276197	37.56	0.163	60.6	31.6175	2.47	14.954	37	22	32	7.29	40	Intrahepatic cholangiocarcinoma
0	104.89	0.636899543	37.83	274.803	60.6	25.4184	15.133	13.274	51	18	25	7.3	67	Non BRCA1/BRCA2 familial breast cancer
0.02877661	37.21	0.51255881	38.11	246.826	60.6	29.0052	4.596	8.819	65	19	22	7.3	24	Non BRCA1/BRCA2 familial breast cancer
0.056069265	47.11	0.348818241	36.79	245.359	60.59	32.4024	9.863	12.129	60	22	15	7.3	57	Human Diffuse Type Gastric Cancer
0.021101355	58.92	0.670976545	39.29	0	60.6	2.7108	0	3.363	19	22	21	7.3	28	Pancreatic adenocarcinoma
0.002883072	59.08	0.734821531	35.88	0	60.6	13.6723	1.946	4.705	56	26	24	7.3	59	Intrahepatic cholangiocarcinoma
0.004971164	143.65	0.284474327	39.18	211.306	60.59	85.2648	45.034	29.066	196	16	19	2.43	129	High-grade serous ovarian cancer
0	31.3	0.425627533	37.96	0	60.6	11.4239	5.028	8.113	48	28	12	7.3	17	Human Diffuse Type Gastric Cancer
0.01956181	47.64	0.945723716	39.35	0	60.59	8.1718	9.056	1.264	35	16	15	7.3	64	Pancreatic adenocarcinoma
0	19	0.417858645	31.21	0.006	60.6	34.2475	9.347	14.486	51	30	26	7.3	54	Intrahepatic cholangiocarcinoma
0	29.56	0.674844138	39.02	263.141	60.6	2.5491	3.045	0.319	15	26	26	7.3	14	Non BRCA1/BRCA2 familial breast cancer
0.006885515	54.74	0.233853553	40.82	175.276	60.6	62.909	28.273	28.834	76	60	15	7.3	81	Human Diffuse Type Gastric Cancer
0	20.64	0.305172823	35.43	286.356	60.6	30.9315	19.64	12.487	72	69	30	7.3	62	Human Diffuse Type Gastric Cancer
0	7.4	0.188911676	33.62	4.009	60.6	34.2894	5.656	9.899	49	32	31	7.3	48	Intrahepatic cholangiocarcinoma
0.004903622	24.82	0.436900029	39.11	0	60.6	31.5588	4.058	14.578	59	21	15	7.3	62	Human Diffuse Type Gastric Cancer
0.01456632	18.79	0.34389461	33.67	247.551	60.59	32.0221	3.674	7.031	58	33	24	7.3	12	Non BRCA1/BRCA2 familial breast cancer
0.024047307	80.21	0.657952074	1.27	0	60.6	14.2427	0	0	21	93	21	7.3	23	Pancreatic adenocarcinoma
0	195.71	0.238187891	37.52	151.893	60.6	127.2543	61.483	63.445	225	93	14	7.29	218	High-grade serous ovarian cancer
0.016990416	203.51	0.703479815	0.2	2.15	60.59	2.8564	0	3.303	68	86	18	7.29	53	High-grade serous ovarian cancer
0.048210009	142.32	0.481290252	38.35	158.808	60.6	42.4	27.692	35.114	72	20	15	7.29	103	Human Diffuse Type Gastric Cancer
0.013213434	44.81	0.699165411	35.17	0.153	60.6	20.5388	2.174	6.611	52	31	17	7.3	15	Pancreatic adenocarcinoma
0.002975926	8.24	0.34981039	37.92	136.742	60.59	16.2883	4.121	4.776	23	19	12	7.3	47	Pancreatic adenocarcinoma
0.00561083	61.4	0.506206677	37.2	0.071	60.6	33.4092	9.194	3.746	56	1	16	4.62	82	Human Diffuse Type Gastric Cancer
0.007658842	19.43	0.328631401	31.56	145.511	60.6	44.611	11.233	16.205	76	15	20	4.35	76	Human Diffuse Type Gastric Cancer
0.159547432	19.55	0.225483385	36.11	0	60.58	38.2636	10.486	17.232	33	37	32	7.3	46	Intrahepatic cholangiocarcinoma
0	11.31	0.200781438	33.32	245.142	60.6	27.4432	18.369	14.482	58	32	29	7.3	79	Human Diffuse Type Gastric Cancer
0.158689796	172.41	0.292528405	37.38	197.447	60.6	259.3855	58.897	64.188	225	91	20	7.3	247	Human Diffuse Type Gastric Cancer
0.17097336	161.34	0.496287372	40.79	187.676	60.6	80.0227	37.388	52.409	119	24	21	7.3	120	Human Diffuse Type Gastric Cancer
0	273.16	0.678571746	37.68	229.144	60.59	43.6329	19.681	21.744	120	23	17	7.3	122	Non BRCA1/BRCA2 familial breast cancer
0.012894592	81.82	0.297284897	36.84	173.393	60.59	55.4319	20.919	29.042	96	23	16	7.3	94	Human Diffuse Type Gastric Cancer
0.179480302	592.36	0.500310504	37.58	265.385	60.6	155.5273	66.599	55.138	180	22	19	7.3	237	Non BRCA1/BRCA2 familial breast cancer
0.068892441	28.87	0.296627645	33.53	195.531	60.58	29.185	8.545	8.996	53	1	22	4.47	52	Intrahepatic cholangiocarcinoma
0.166884164	33.04	0.328724464	35.45	0	60.6	22.1553	14.662	20.856	43	28	18	7.3	44	Human Diffuse Type Gastric Cancer
0.102120608	13.92	0.377243862	37.05	116.184	60.6	40.5463	5.814	3.866	55	23	17	7.3	47	Pancreatic adenocarcinoma
0.160748258	71.99	0.23075908	34.07	207.033	60.6	74.0701	34.315	36.911	89	93	18	7.3	129	Human Diffuse Type Gastric Cancer
0.016944984	17.42	0.34459462	36.65	239.074	60.59	24.5082	6.249	14.198	50	28	32	7.3	39	Non BRCA1/BRCA2 familial breast cancer
0.009882953	30.61	0.331308887	32.83	2.65	60.6	28.295	3.792	9.796	42	7	24	4.53	27	Intrahepatic cholangiocarcinoma
0	28.47	0.319707793	32.67	226.068	60.6	42.019	15.843	23.814	69	67	19	7.3	77	Human Diffuse Type Gastric Cancer
0.179168608	17.2	0.231662775	32.57	4.474	60.6	46.4985	10.881	14.948	67	50	23	7.3	37	Intrahepatic cholangiocarcinoma
0.031115485	28.23	0.376411232	33.78	1.127	60.6	20.0437	9.471	3.546	50	5	30	4.6	17	Intrahepatic cholangiocarcinoma
0.004780059	199.29	0.676541487	38.55	224.305	60.6	13.8117	6.699	16.328	55	8	20	2.21	59	Non BRCA1/BRCA2 familial breast cancer
0.013180347	81.85	0.471421391	41.88	0.603	60.58	37.2056	29.539	25.582	85	14	19	7.3	64	Human Diffuse Type Gastric Cancer
0	27.5	0.501081827	37.18	3.708	60.58	16.8832	6.376	16.487	43	20	29	7.3	70	Intrahepatic cholangiocarcinoma
0.009023837	406.82	0.550309899	0.33	0	60.6	1.744	0.224	3.761	140	20	17	7.3	123	High-grade serous ovarian cancer
0.008982884	109.4	0.457549615	36.33	1.306	60.56	6.5462	3.787	7.207	49	13	15	7.3	43	Human Diffuse Type Gastric Cancer
0	4.68	0.517092279	37.84	230.877	60.6	7.98	1.218	10.222	38	18	16	7.3	10	Non BRCA1/BRCA2 familial breast cancer
0.169600486	30.04	0.292354344	34.28	189.428	60.6	50.8711	22.596	29.516	72	69	20	7.3	75	Human Diffuse Type Gastric Cancer
0	71.84	0.660833112	36.98	1.896	60.6	4.3607	0.407	4.881	24	26	15	7.3	23	Human Diffuse Type Gastric Cancer
0	26.6	0.374510561	36.6	240.904	60.59	30.8968	13.903	23.004	58	16	16	7.3	65	High-grade serous ovarian cancer
0.01665169	173.58	0.549897292	38.31	172.776	60.59	40.0541	24.028	26.047	145	23	18	7.3	114	Human Diffuse Type Gastric Cancer
0.161613987	197.94	0.347351137	36.53	251.356	60.6	177.7906	62.628	55.047	181	57	18	7.3	148	Human Diffuse Type Gastric Cancer
0.001381348	146.65	0.70610732	0.9	0	60.58	1.2802	0	0	25	23	15	3.35	31	Pancreatic adenocarcinoma
0.011585125	154.24	0.686893299	36.86	247.692	60.6	8.5607	1.502	8.691	60	18	19	7.3	70	Human Diffuse Type Gastric Cancer
0.033099779	155.19	0.962850075	37.99	156.104	60.6	3.4841	5.561	3.642	52	28	19	7.29	57	Pancreatic adenocarcinoma
0	261.88	0.276716279	34.34	188.786	60.6	206.7142	57.753	86.898	295	64	21	7.3	252	Human Diffuse Type Gastric Cancer
0.011754503	14.54	0.29234156	30.66	251.408	60.6	30.5509	16.065	12.481	60	83	26	7.3	49	Non BRCA1/BRCA2 familial breast cancer
0	9.17	0.373193635	33.67	0	60.6	37.3969	8.445	13.771	45	47	17	7.3	63	Human Diffuse Type Gastric Cancer
0	31.31	0.279961572	36.2	173.284	60.6	66.0186	27.753	32.507	82	51	14	7.3	92	Pancreatic adenocarcinoma
0.001348884	584.68	0.538811679	36.18	179.258	60.6	85.6656	27.529	34.181	260	23	17	7.3	180	High-grade serous ovarian cancer
0	97.35	0.47932198	36.46	164.515	60.6	37.4829	22.209	18.502	82	25	17	7.3	68	High-grade serous ovarian cancer
0.157803875	64.28	0.333965783	33.29	203.519	60.6	41.6365	15.227	23.322	85	28	21	7.3	80	Human Diffuse Type Gastric Cancer
0.001654599	7.03	0.362997497	36.28	225.443	60.59	5.5097	2.842	6.873	35	35	11	7.3	14	Non BRCA1/BRCA2 familial breast cancer
0.010536649	50.63	0.563630199	37.02	224.487	60.6	11.0409	8.684	2.522	25	16	19	7.29	21	High-grade serous ovarian cancer
0.007379049	49.62	0.430387882	34.42	240.885	60.6	18.1038	5.952	4.041	46	21	18	7.3	28	Non BRCA1/BRCA2 familial breast cancer
0.008681625	36.17	0.606762784	39.16	0	60.6	21.8141	4.489	4.395	44	17	19	7.3	51	Human Diffuse Type Gastric Cancer
0.004726421	361.48	0.661404794	28.8	139.836	60.57	54.2868	25.452	45.484	211	3	17	3.29	177	High-grade serous ovarian cancer
0.012723072	164.83	0.423586769	37.87	195.785	60.6	75.7187	28.06	28.391	118	20	21	7.3	111	Human Diffuse Type Gastric Cancer
0.005840689	14.48	0.416148178	37.08	230.212	60.6	8.7605	2.501	6.95	53	23	25	7.3	30	Non BRCA1/BRCA2 familial breast cancer
0	35.01	0.423302708	38.62	1.903	60.6	21.573	9.408	14.276	73	17	14	7.3	72	Intrahepatic cholangiocarcinoma
0.021835287	22.05	0.251385375	37.73	245.107	60.6	23.1267	3.605	12.136	26	27	15	7.29	70	Non BRCA1/BRCA2 familial breast cancer
0.170857735	108.11	0.351032013	27.76	194.564	60.6	74.4477	28.244	36.294	103	48	21	4.48	104	Human Diffuse Type Gastric Cancer
0.016719504	66.7	0.359152519	29.6	124.572	60.6	55.564	20.784	33.509	100	18	17	3.21	119	Pancreatic adenocarcinoma
0.010127059	351.08	0.472208643	37.38	189.383	60.58	179.2365	58.603	75.774	252	24	15	7.29	209	High-grade serous ovarian cancer
0.027587542	156.2	0.704245632	36.73	0	60.6	6.8243	3.405	10.312	42	23	18	2.41	44	High-grade serous ovarian cancer
0	29.69	0.400604625	35.31	226.723	60.59	18.1045	12.776	13.201	83	16	20	7.3	46	Non BRCA1/BRCA2 familial breast cancer
0.039535492	76.25	0.36345416	36.19	2.532	60.6	32.2299	24.122	18.702	54	3	18	4.68	68	Human Diffuse Type Gastric Cancer
0.003723257	13.11	0.303371477	35.99	239.194	60.59	26.0912	10.994	13.048	34	22	28	7.3	51	Non BRCA1/BRCA2 familial breast cancer
0	63.47	0.640294391	38.16	129.219	60.6	23.7448	5.204	12.19	45	15	18	7.3	72	Pancreatic adenocarcinoma
0.014621147	32.59	0.501397815	38.22	0	60.6	26.8651	10.115	14.475	30	18	19	7.3	68	Human Diffuse Type Gastric Cancer
0.019398606	50.83	0.521384761	40.06	221.767	60.6	7.2306	4.765	2.884	18	21	16	7.3	21	Non BRCA1/BRCA2 familial breast cancer
0.008496255	41.19	0.212865018	37.22	224.9	60.59	137.7164	29.543	36.794	138	88	14	7.3	114	Non BRCA1/BRCA2 familial breast cancer
0.023358261	82.45	0.787362933	39.44	0	60.59	5.4787	3.643	1.746	43	23	21	7.29	33	Human Diffuse Type Gastric Cancer
0.014299432	24.24	0.292374992	37.82	242.798	60.6	44.4812	14.232	13.319	86	29	20	7.3	70	Non BRCA1/BRCA2 familial breast cancer
0	172.9	0.849138398	40.28	164.185	60.6	21.5256	12.21	16.312	107	26	15	7.29	119	High-grade serous ovarian cancer
0.018053572	251.98	0.357687892	36.96	106.817	60.6	126.5295	61.47	90.592	193	25	20	2.96	307	High-grade serous ovarian cancer
0.022036054	17.07	0.391344916	36.48	257.465	60.59	1.5211	4.73	6.735	10	19	25	7.3	10	Non BRCA1/BRCA2 familial breast cancer
0.005773123	217.64	0.320108451	31.47	119.405	60.6	184.9865	54.775	73.555	200	31	16	7.3	181	High-grade serous ovarian cancer
0	113.06	0.496163041	35.07	124.529	60.6	24.6212	8.751	17.203	80	29	18	7.3	56	High-grade serous ovarian cancer
0.012767054	33.96	0.470327117	39.49	0.984	60.59	25.3124	5.253	1.652	17	22	24	7.3	53	Intrahepatic cholangiocarcinoma
0.165690964	61.17	0.309780708	35.16	181.835	60.6	74.3532	27.734	29.022	108	68	20	7.3	111	Human Diffuse Type Gastric Cancer
0.002954638	112.96	0.551965955	37.87	229.739	60.58	56.0752	12.437	6.832	61	12	17	7.3	49	High-grade serous ovarian cancer
0	58.64	0.717650151	37.37	0.454	60.6	29.0939	6.821	10.314	58	14	17	7.3	25	Human Diffuse Type Gastric Cancer
0.008301251	149.84	0.38929728	38.65	135.48	60.6	85.3828	34.38	34.491	141	22	17	7.3	120	Pancreatic adenocarcinoma
0.005353806	13.73	0.243241944	35.36	245.454	60.6	33.4357	15.312	7.837	55	28	21	7.3	42	Non BRCA1/BRCA2 familial breast cancer
0	487.51	0.954640644	37.11	132.6	60.6	29.1008	17.333	10.626	108	28	15	2.37	112	High-grade serous ovarian cancer
0.003849543	79.09	0.748382862	37.35	1.906	60.59	28.4682	2.184	9.146	76	1	20	3.41	45	Human Diffuse Type Gastric Cancer
0	105.28	0.664172924	0.2	252.577	60.6	0.1	0.458	13.213	33	21	21	7.3	26	Non BRCA1/BRCA2 familial breast cancer
0.001013909	26.77	0.419885073	37.31	2.73	60.6	27.2099	7.142	2.201	33	23	14	7.3	16	Intrahepatic cholangiocarcinoma
0	72.66	0.581026853	39.87	161.202	60.6	12.1448	12.009	7.647	44	34	18	7.3	61	Pancreatic adenocarcinoma
0.021233373	20.02	0.21637839	34.42	247.35	60.6	50.9572	14.284	19.714	47	56	20	7.3	53	Non BRCA1/BRCA2 familial breast cancer
0.011652501	612.32	0.54378277	39.81	241.672	60.6	123.27	59.529	51.096	199	19	14	7.28	185	Non BRCA1/BRCA2 familial breast cancer
0.015042054	72.9	0.583052082	37.25	230.733	60.6	33.2597	5.072	13.775	53	19	26	7.3	38	Non BRCA1/BRCA2 familial breast cancer
0.017714346	98.85	0.433969084	39.2	198.521	60.59	25.4551	18.974	29.837	84	19	20	7.3	83	Human Diffuse Type Gastric Cancer
0.017728144	24.89	0.952715875	0.2	0	60.6	0.1	0	0.237	30	7	25	4.25	12	Intrahepatic cholangiocarcinoma
0.157303918	110.03	0.225663907	32.97	187.941	60.59	140.9048	27.032	99.569	150	90	19	7.3	218	Human Diffuse Type Gastric Cancer
0.014167124	38.84	0.419973095	35.84	0	60.6	38.7683	13.046	9.118	64	21	18	7.3	57	Human Diffuse Type Gastric Cancer
0.028872367	97.06	0.659715193	36.33	0.829	60.6	15.2605	12.501	5.805	47	1	20	3.42	54	Human Diffuse Type Gastric Cancer
0.418646687	721.81	0.686042059	32.72	140.281	60.6	106.1757	155.811	109.859	260	19	16	2.29	241	High-grade serous ovarian cancer
0.042862541	125.99	0.288200542	39.17	167.183	60.6	121.7985	15.165	67.358	201	80	17	7.3	159	Human Diffuse Type Gastric Cancer
0	56.79	0.387173999	38.47	178.172	60.6	33.0934	17.5	16.375	75	33	19	4.46	63	Human Diffuse Type Gastric Cancer
0	230.48	0.644510631	37.28	156.919	60.6	53.2483	38.693	23.078	131	25	19	7.3	159	High-grade serous ovarian cancer
0.010302201	137.37	0.492950912	37.89	160.406	60.6	80.7142	30.111	48.701	139	27	15	7.3	133	Human Diffuse Type Gastric Cancer
0.037100852	25.78	0.452349865	36.71	0.084	60.6	47.3622	3.269	4.724	37	27	20	7.3	43	Human Diffuse Type Gastric Cancer
0.009955564	52.13	0.607578379	40.21	4.181	60.6	22.5202	2.929	6.187	55	26	22	7.3	31	Intrahepatic cholangiocarcinoma
0.006928692	19.46	0.576877498	33.88	376.61	60.6	20.7609	2.995	5.076	50	12	38	7.3	31	Intrahepatic cholangiocarcinoma
0.013073142	22.02	0.743985113	34.51	255.038	60.6	18.6942	2.876	6.388	12	13	28	7.3	13	Non BRCA1/BRCA2 familial breast cancer
0.018027052	32.13	0.409932278	39.4	238.314	60.6	27.3307	13.705	17.344	60	25	20	7.3	57	Non BRCA1/BRCA2 familial breast cancer
0.002802524	25.9	0.378551351	35.31	0	60.6	49.2915	22.78	31.244	73	81	19	7.29	49	Human Diffuse Type Gastric Cancer
0.006214049	34.51	0.417511804	33.28	231.984	60.59	21.6494	1.741	16.221	39	21	31	7.3	12	Intrahepatic cholangiocarcinoma
0.026684962	267.74	0.593562471	38.72	228.356	60.56	12.3214	9.34	4.573	96	29	17	7.3	73	Non BRCA1/BRCA2 familial breast cancer
0	34.39	0.260972437	31.42	248.47	60.6	24.9649	12.714	9.779	56	23	19	7.3	56	Non BRCA1/BRCA2 familial breast cancer
0.023251409	70.87	0.748514023	36.89	1.328	60.6	25.6362	2.513	12.777	55	20	24	7.3	25	Human Diffuse Type Gastric Cancer
0	21.85	0.45617326	37.6	218.711	60.59	33.0752	6.035	8.406	68	31	16	7.3	15	Non BRCA1/BRCA2 familial breast cancer
0.001693513	30.34	0.509472202	36.63	0	60.59	14.0131	2.281	6.79	53	23	24	7.3	47	Intrahepatic cholangiocarcinoma
0.015029825	50.4	0.458090081	36.98	139.796	60.6	28.3606	15.449	16.449	86	17	18	7.3	57	Human Diffuse Type Gastric Cancer
0.005445573	531.82	0.697568646	34.52	141.251	60.59	29.2592	17.176	8.248	173	25	16	3.12	165	High-grade serous ovarian cancer
0.002987185	63.98	0.652372332	0.2	0.971	60.6	12.3617	1.45	1.421	36	29	18	2.89	53	Intrahepatic cholangiocarcinoma
0.163538053	25.75	0.261793899	33.34	1.978	60.6	38.396	3.934	10.667	22	44	34	7.3	49	Intrahepatic cholangiocarcinoma
0	44.68	0.518644576	36.75	0	60.6	25.0608	4.941	5.331	56	26	17	7.3	58	Human Diffuse Type Gastric Cancer
0.004107145	19.86	0.457979978	35.85	0	60.59	18.2148	5.664	6.118	17	23	17	7.3	64	Human Diffuse Type Gastric Cancer
0	11.89	0.571745579	33.66	263.342	60.6	27.0393	6.602	8.192	19	27	23	7.3	13	Intrahepatic cholangiocarcinoma
0.024617311	337.97	0.669565808	37.84	0	60.6	12.0027	3.566	3.019	95	20	17	7.28	80	High-grade serous ovarian cancer
0.011155324	141.95	0.472148129	36.21	116.771	60.6	58.4331	28.043	25.863	107	28	13	7.3	107	High-grade serous ovarian cancer
0.017355478	41.31	0.302653725	27.76	177.99	60.59	50.935	13.678	19.795	65	4	20	4.64	49	Human Diffuse Type Gastric Cancer
0.013148052	39.97	0.643360511	36.58	241.771	60.59	15.6159	4.255	3.31	26	22	19	7.3	37	Non BRCA1/BRCA2 familial breast cancer
0.022110399	82.23	0.261502348	38.88	251.366	60.6	110.2263	41.074	45.372	169	92	16	7.3	117	Non BRCA1/BRCA2 familial breast cancer
0.006125955	58.61	0.638129978	0.2	0	60.6	0.4414	1.369	5.452	49	93	21	7.3	43	Pancreatic adenocarcinoma
0.010793896	12.18	0.537117023	37.65	240.595	60.53	6.7047	1.274	7.754	21	14	28	7.3	15	Non BRCA1/BRCA2 familial breast cancer
0.018246463	38.17	0.293387751	36.2	252.896	60.6	59.5724	27.914	25.279	90	25	16	7.3	61	Non BRCA1/BRCA2 familial breast cancer
0.003889125	60.61	0.637503408	39.25	256.501	60.59	32.0727	2.187	10.45	47	11	21	7.3	23	Non BRCA1/BRCA2 familial breast cancer
0.026312425	61.88	0.525806721	37.77	1.067	60.6	31.7459	5.797	6.607	39	22	18	7.29	21	Human Diffuse Type Gastric Cancer
0.015410838	38.83	0.392889226	27.22	0	60.6	24.6792	12.456	8.58	37	9	13	4.57	39	Human Diffuse Type Gastric Cancer
0	137.71	0.494029305	38.24	182.056	60.6	72.9982	22.485	33.803	97	9	19	7.29	97	Human Diffuse Type Gastric Cancer
0.00938741	26.21	0.368240314	35.16	2.505	60.59	39.5814	7.356	7.364	52	28	40	7.3	49	Intrahepatic cholangiocarcinoma
0	33.29	0.286507879	36.68	230.822	60.59	26.239	12.806	8.252	59	20	16	7.3	25	Non BRCA1/BRCA2 familial breast cancer
0.006659524	80.69	0.583559115	0.2	0	60.6	0.1	2.495	2.661	48	27	17	3.04	35	Pancreatic adenocarcinoma
0.015770501	196.17	0.311754556	39.11	169.465	60.59	130.735	63.287	63.81	212	93	17	7.3	180	High-grade serous ovarian cancer
0.018714083	66.73	0.479209147	37.53	259.711	60.6	26.0302	17.021	17.621	52	23	23	7.3	80	Human Diffuse Type Gastric Cancer
0.0119873	520.94	0.494179144	38.11	175.942	60.6	245.5639	68.474	99.093	269	18	17	7.3	226	Human Diffuse Type Gastric Cancer
0.016540402	35.76	0.355848882	34.48	245.806	60.6	38.4264	18.483	11.518	65	13	22	7.3	38	Non BRCA1/BRCA2 familial breast cancer
0.00421287	18.04	0.423304065	34.78	290.255	60.6	24.9551	12.124	3.562	80	16	35	7.3	48	Intrahepatic cholangiocarcinoma
0.013084397	76.24	0.60029089	39.4	0.579	60.6	12.3707	2.045	12.675	61	19	18	7.3	19	Human Diffuse Type Gastric Cancer
0.096182996	81.36	0.503802934	37.92	149.589	60.6	34.0519	22.909	22.078	59	7	18	3.4	79	Human Diffuse Type Gastric Cancer
0.170583146	29.37	0.175506925	36.15	148.664	60.6	65.069	29.519	35.114	67	85	23	7.3	56	Human Diffuse Type Gastric Cancer
0	60.33	0.557990029	36.91	154.036	60.6	12.8188	4.258	4.348	51	27	14	7.3	43	Pancreatic adenocarcinoma
0.010006805	23.71	0.345303143	36.56	0	60.59	30.1499	10.897	4.87	56	27	24	7.3	64	Intrahepatic cholangiocarcinoma
0.019631306	25.94	0.217117943	40.05	123.601	60.59	48.4189	21.631	22.419	56	15	7	7.3	50	Pancreatic adenocarcinoma
0.000476298	52.43	0.349476748	31.16	0	60.6	32.0675	13.842	9.599	71	22	20	7.3	53	Human Diffuse Type Gastric Cancer
0.005846891	374.86	0.57829818	38.32	149.381	60.59	59.716	31.022	43.52	194	23	16	3.17	154	Human Diffuse Type Gastric Cancer
0.115183624	177.88	0.197643297	38.43	147.431	60.6	209.0164	53.391	114.919	271	93	18	4.35	221	Pancreatic adenocarcinoma
0.002901521	73.34	0.315534718	38.18	151.061	60.6	68.2892	24.503	38.319	103	66	16	7.3	85	Human Diffuse Type Gastric Cancer
0	45.93	0.685573341	37.74	253.405	60.6	9.1467	1.902	11.452	18	34	15	7.3	28	High-grade serous ovarian cancer
0.017590419	227.54	0.577214579	1.81	0.64	60.6	5.5376	4.45	1.78	52	24	19	2.57	51	Human Diffuse Type Gastric Cancer
0.008545058	198.05	0.672874212	37.23	142.874	60.6	47.4749	18.509	16.958	108	10	18	4.28	114	High-grade serous ovarian cancer
0	112.63	0.548848845	35.47	186.273	60.6	17.7615	8.695	12.555	61	26	25	7.3	37	Human Diffuse Type Gastric Cancer
0	83.86	0.33281923	38.53	113.186	60.59	68.6619	24.187	31.615	126	24	14	7.29	105	High-grade serous ovarian cancer
0	142.97	0.408306502	38.23	153.112	60.59	136.3177	62.499	51.753	161	20	16	2.9	209	High-grade serous ovarian cancer
0	68.74	0.320060136	39.75	144.544	60.59	59.4631	18.407	29.142	110	49	17	7.3	63	Pancreatic adenocarcinoma
0.005511716	34.63	0.388674996	36.7	171.009	60.59	29.8445	12.174	19.43	53	30	20	7.3	60	Human Diffuse Type Gastric Cancer
0.009366072	15	0.283024895	38.85	176.025	60.6	36.9587	12.229	12.77	57	30	15	7.3	22	Pancreatic adenocarcinoma
0.017176194	47.12	0.128550336	18.97	108.701	60.59	106.3274	35.017	50.17	175	93	13	7.3	124	Pancreatic adenocarcinoma
0.001758085	14.51	0.148904671	36.99	238.98	60.58	22.2716	6.783	9.011	39	27	13	7.3	33	Non BRCA1/BRCA2 familial breast cancer
0.016091792	95.61	0.310192224	37	155.165	60.6	91.0928	45.307	36.8	105	91	17	7.3	120	High-grade serous ovarian cancer
0.006562438	10.38	0.366336915	33.12	262.322	60.6	28.7159	6.278	10.911	13	24	28	7.3	49	Intrahepatic cholangiocarcinoma
0.180471776	71.74	0.260559015	36.6	182.977	60.6	36.2632	19.775	28.517	57	17	16	7.3	46	Human Diffuse Type Gastric Cancer
0.005123126	29.54	0.328691527	36.65	278.552	60.6	34.4161	9.693	8.178	56	20	31	7.3	25	Intrahepatic cholangiocarcinoma
0.013605861	122.52	0.48463553	41.13	3.919	60.6	34.7662	14.776	19.419	77	16	18	7.3	74	Human Diffuse Type Gastric Cancer
0.008236305	130.14	0.217994058	37.61	144.288	60.6	254.157	58.742	85.246	113	92	17	7.3	249	Pancreatic adenocarcinoma
0.005899797	47.32	0.782888101	37	0	60.58	4.026	1.794	7.034	51	2	17	3.16	24	Human Diffuse Type Gastric Cancer
0.168618662	56.09	0.259866347	34.63	184.648	60.6	71.195	22.633	30.532	89	76	26	7.3	109	Human Diffuse Type Gastric Cancer
0	103.24	0.261941737	36.99	177.994	60.6	179.8602	45.15	59.265	203	66	21	7.3	150	Human Diffuse Type Gastric Cancer
0.011528965	718.64	0.637389674	33.93	183.874	60.59	52.9985	22.193	29.67	210	20	15	7.3	152	High-grade serous ovarian cancer
0.018735464	25.41	0.619943121	35.74	239.321	60.6	10.1851	3.076	6.773	24	18	20	7.3	20	Non BRCA1/BRCA2 familial breast cancer
0.163600082	42.43	0.19550145	36.18	239.024	60.57	57.5588	26.049	24.163	128	53	26	7.3	77	Non BRCA1/BRCA2 familial breast cancer
0.008172234	50.11	0.448815073	37.42	0	60.59	15.2056	5.868	4.145	27	16	22	7.3	15	Intrahepatic cholangiocarcinoma
0.026249165	65.94	0.454802997	38.43	251.981	60.58	32.2078	14.825	8.09	72	8	20	7.28	31	Non BRCA1/BRCA2 familial breast cancer
0.160192305	29.77	0.231309394	33.78	195.236	60.6	42.0667	25.545	17.297	49	26	15	7.3	55	Human Diffuse Type Gastric Cancer
0.159910341	72.79	0.292270108	31.13	207.943	60.6	35.7245	13.599	18.085	74	24	22	7.3	43	Human Diffuse Type Gastric Cancer
0.003947267	105.11	0.569853464	39.33	126.314	60.6	30.659	14.773	15.045	73	29	19	7.3	53	High-grade serous ovarian cancer
0.016412699	189.27	0.535645035	36.74	147.45	60.6	105.591	56.472	52.829	159	14	19	4.29	146	High-grade serous ovarian cancer
0	42.14	0.357116274	38.84	3.015	60.6	17.0047	16.658	19.006	57	20	18	7.3	45	Human Diffuse Type Gastric Cancer
0.004263728	66.54	0.752979343	38.61	252.149	60.6	3.9526	1.254	11.23	57	22	26	7.29	25	Non BRCA1/BRCA2 familial breast cancer
0	110.51	0.433223316	37.82	150.786	60.6	33.5068	21.565	25.345	88	6	18	4.36	54	Human Diffuse Type Gastric Cancer
0.00663614	349.06	0.513251037	31.78	126.975	60.6	141.4579	48.362	61.609	229	23	17	7.3	181	High-grade serous ovarian cancer
0.084142229	219.07	0.304294264	36.45	136.916	60.6	137.5348	78.523	85.845	208	68	19	7.3	249	High-grade serous ovarian cancer
0.16832311	56.49	0.233779739	36.4	4.166	60.6	65.6703	30.242	32.844	89	62	29	4.55	109	Human Diffuse Type Gastric Cancer
0.009598164	76.49	0.842669036	37.87	0	60.58	28.2992	4.818	7.099	52	17	30	7.3	57	Human Diffuse Type Gastric Cancer
0.006661557	23.38	0.251560005	34.35	2.565	60.59	31.3692	10.145	20.252	40	29	28	7.3	36	Human Diffuse Type Gastric Cancer
0	19.63	0.167241664	35.15	256.271	60.6	39.4182	13.715	15.597	61	32	22	7.3	69	Non BRCA1/BRCA2 familial breast cancer
0.018448014	83.2	0.226598607	37.75	136.32	60.6	176.9923	46.482	72.03	156	93	14	7.3	156	Pancreatic adenocarcinoma
0.015045663	22.09	0.356195805	32.05	266.701	60.57	30.9257	1.905	2.61	34	30	20	7.3	15	Non BRCA1/BRCA2 familial breast cancer
0.162106564	130.5	0.344187248	36.81	193.759	60.6	155.6812	48.154	72.895	177	82	21	7.3	197	Human Diffuse Type Gastric Cancer
0.009145029	29.31	0.495463304	37.04	0.138	60.6	3.436	2.577	1.25	14	32	19	7.3	11	Human Diffuse Type Gastric Cancer
0	133.7	0.615195981	36.09	134.064	60.6	46.3882	27.687	21.949	129	6	15	3.01	101	High-grade serous ovarian cancer
0.169043809	53.07	0.21085995	37.71	203.737	60.59	139.5132	46.175	44.509	118	91	20	7.3	110	Human Diffuse Type Gastric Cancer
0.000879533	18.89	0.370682176	36.17	2.329	60.59	24.7258	6.805	12.321	69	16	27	7.3	75	Intrahepatic cholangiocarcinoma
0.015215984	389.28	0.587299491	39.57	185.778	60.59	58.4523	24.786	16.777	110	27	18	7.29	101	High-grade serous ovarian cancer
0.00864117	554.76	0.763945964	36.45	138.998	60.59	119.8944	43.695	50.419	196	93	18	7.3	123	High-grade serous ovarian cancer
0.00170416	128.72	0.779611576	37.88	120.772	60.59	8.3837	4.903	4.849	74	6	19	2.14	57	Pancreatic adenocarcinoma
0.002885033	157.79	0.404838445	37.22	179.909	60.58	101.6916	48.391	58.214	199	10	17	7.29	164	Human Diffuse Type Gastric Cancer
0.076138699	20.59	0.441774487	36.68	238.342	60.6	39.7351	2.707	8.391	43	19	25	7.3	44	Intrahepatic cholangiocarcinoma
0	13.95	0.345270063	37.71	182.604	60.6	14.7491	10.111	4.99	21	13	19	7.3	19	Human Diffuse Type Gastric Cancer
0	19.16	0.53634736	33.17	266.665	60.6	12.8753	3.019	3.4	14	24	21	7.3	12	Intrahepatic cholangiocarcinoma
0.153587436	141.55	0.451287302	36.95	264.472	60.6	47.2834	32.155	23.688	99	20	21	7.3	110	Human Diffuse Type Gastric Cancer
0.004332908	134.68	0.46654758	39.87	132.907	60.6	56.139	28.993	30.799	130	10	18	3.19	107	High-grade serous ovarian cancer
0.022034622	80.97	0.308859501	36.72	178.365	60.6	75.99	23.698	39.942	109	76	16	7.3	108	Human Diffuse Type Gastric Cancer
0.005966257	60.74	0.396337483	36.64	178.407	60.6	38.8486	16.866	10.512	59	2	13	4.6	54	Human Diffuse Type Gastric Cancer
0.173260056	111.27	0.309915135	37.67	175.264	60.6	128.4428	44.66	52.291	170	68	18	7.3	167	Human Diffuse Type Gastric Cancer
0.171538622	21.57	0.384868551	32.13	0	60.6	17.6444	13.082	10.18	48	11	19	7.3	42	Human Diffuse Type Gastric Cancer
0.005922399	62.31	0.281808504	38.52	146.526	60.58	47.1524	20.442	28.627	78	32	16	7.3	58	Human Diffuse Type Gastric Cancer
0.161148825	111.54	0.284521155	33.94	211.451	60.58	135.8271	58.914	117.014	190	93	20	7.3	97	Human Diffuse Type Gastric Cancer
0.001766868	20.17	0.620638	37.59	0	60.6	16.9628	3.956	9.087	10	30	31	7.3	10	Intrahepatic cholangiocarcinoma
0.012307153	99.95	0.491275225	36.02	105.658	60.6	62.6482	42.146	31.634	101	27	16	7.3	115	Pancreatic adenocarcinoma
0	16.73	0.262144399	34.38	267.257	60.57	26.6285	11.142	14.601	42	23	24	7.3	71	Non BRCA1/BRCA2 familial breast cancer
0.001385113	83.22	0.836784739	38.01	2.474	60.6	29.2171	7.063	13.131	70	6	17	4.65	22	Pancreatic adenocarcinoma
0.000848673	50.06	0.329604384	37.25	120.72	60.6	34.0846	17.823	23.75	64	21	18	7.3	51	Pancreatic adenocarcinoma
0.118564875	69.03	0.749985633	38.9	0.666	60.6	21.3621	7.298	10.64	52	4	19	4.43	27	Human Diffuse Type Gastric Cancer
0.000417761	250.64	0.465450788	40.02	204.435	60.6	84.3041	36.407	38.244	107	5	18	7.3	124	Human Diffuse Type Gastric Cancer
0.028080313	69	0.25155143	32.54	242.45	60.6	44.7555	25.521	26.322	72	74	17	7.3	69	Human Diffuse Type Gastric Cancer
0	158.13	0.516051947	36.09	150.764	60.6	76.6149	30.222	39.099	219	25	19	3.06	134	High-grade serous ovarian cancer
0	238.95	0.288941669	35.28	199.579	60.6	165.728	67.741	78.235	185	90	15	7.3	206	Human Diffuse Type Gastric Cancer
0.031409827	48.6	0.227953406	35.03	1.426	60.6	47.894	21.675	25.196	44	1	16	4.57	47	Human Diffuse Type Gastric Cancer
0.170108822	25.11	0.178224695	33.69	5.166	60.6	21.1013	10.492	9.494	34	30	33	7.29	63	Intrahepatic cholangiocarcinoma
0.010981793	58.97	0.31219719	36.45	194.52	60.59	35.0161	18.806	21.174	51	21	16	7.3	49	Human Diffuse Type Gastric Cancer
0	199.47	0.811729329	38.63	190.354	60.6	35.0584	11.443	21.954	102	25	20	7.3	104	Human Diffuse Type Gastric Cancer
0.165985073	32.28	0.274545581	36.78	168.872	60.59	112.0046	37.797	34.467	109	93	19	7.3	129	Human Diffuse Type Gastric Cancer
0.003403205	36.17	0.653186117	36.94	1.407	60.6	8.506	2.688	7.558	24	33	20	7.3	20	Human Diffuse Type Gastric Cancer
0.00264394	149.19	0.641414789	38.15	135.557	60.59	25.3247	6.924	8.03	74	1	13	4.31	80	Pancreatic adenocarcinoma
0.019213749	60.95	0.469953413	34.33	340.182	60.6	19.3559	5.939	8.242	74	20	31	7.3	77	Intrahepatic cholangiocarcinoma
0	75.79	0.38662998	37.98	245.686	60.6	44.2864	21.088	25.457	101	21	19	7.3	80	Non BRCA1/BRCA2 familial breast cancer
0.008228742	23.17	0.390524349	33.76	3.647	60.59	32.1856	6.8	5.93	63	29	36	7.3	72	Intrahepatic cholangiocarcinoma
0.003205408	14.85	0.304364449	36.1	232.436	60.6	17.309	2.826	10.821	36	15	33	7.3	10	Intrahepatic cholangiocarcinoma
0.000161244	13.81	0.248253933	35.55	232.817	60.6	33.4335	14.862	21.38	62	93	17	7.3	56	Non BRCA1/BRCA2 familial breast cancer
0.160803176	67.48	0.246240361	39.26	242.761	60.59	70.3335	52.67	39.189	125	89	20	7.3	89	Non BRCA1/BRCA2 familial breast cancer
0	17.36	0.427701948	33.94	230.048	60.6	30.377	7.33	10.084	38	21	34	7.3	19	Non BRCA1/BRCA2 familial breast cancer
0	15.31	0.28414189	33.69	162.755	60.6	32.4326	12.321	14.552	54	83	20	7.3	58	Human Diffuse Type Gastric Cancer
0.157977581	72.7	0.202502899	34.9	141.877	60.6	65.0003	33.897	36.418	100	67	16	7.29	92	Human Diffuse Type Gastric Cancer
0.004457485	66.44	0.707565065	23.64	119.048	60.58	28.6796	2.023	3.981	49	25	16	7.3	24	Pancreatic adenocarcinoma
0.00316782	67.44	0.18533567	38.4	223.602	60.6	52.6762	28.744	23.137	92	77	20	7.3	90	Non BRCA1/BRCA2 familial breast cancer
0.011166737	332.06	0.790592902	34.48	134.827	60.6	50.7782	28.792	39.728	177	18	15	7.29	166	High-grade serous ovarian cancer
0.015820718	33.79	0.441903725	37.91	157.682	60.59	76.8629	25.569	38.174	97	88	20	7.3	92	Pancreatic adenocarcinoma
0	150.7	0.492436119	37.92	216.123	60.59	52.8626	30.04	16.947	74	20	18	7.3	87	High-grade serous ovarian cancer
0.001358459	87.64	0.329439626	38.64	183.639	60.6	69.7184	23.31	23.262	98	22	16	7.3	107	Human Diffuse Type Gastric Cancer
0.01736941	58.83	0.867883789	38.94	0	60.6	18.7504	2.94	10.056	19	24	19	7.3	65	Intrahepatic cholangiocarcinoma
0	80.59	0.399033048	35.82	1.963	60.6	46.3866	19.367	21.828	52	19	20	7.3	75	Human Diffuse Type Gastric Cancer
0.017884204	189.38	0.576349955	39.46	170.204	60.6	27.6605	25.288	27.128	103	27	18	7.3	106	High-grade serous ovarian cancer
0.003749862	19.27	0.350501179	33.6	227.876	60.6	38.0836	12.775	8.476	54	19	24	7.3	57	Intrahepatic cholangiocarcinoma
0.005611957	60.11	0.554624704	0.96	4.455	60.59	10.0844	0	4.94	18	15	21	2.24	16	Intrahepatic cholangiocarcinoma
0.011956177	17.74	0.192547612	38.27	165.22	60.59	47.9603	25.383	24.106	58	90	12	7.3	70	Pancreatic adenocarcinoma
0.010844828	16.66	0.291510169	33.51	220.89	60.6	30.1019	13.759	11.592	66	26	23	7.3	79	Non BRCA1/BRCA2 familial breast cancer
0.008821471	22.8	0.434216596	36.77	243.191	60.58	30.6177	5.895	8.054	50	27	35	7.3	62	Non BRCA1/BRCA2 familial breast cancer
0.014391995	82.01	0.553945872	39.98	0.373	60.59	7.5092	2.963	3.463	23	24	13	7.29	28	Pancreatic adenocarcinoma
0.021840881	119.49	0.63998652	35.81	1.795	60.6	20.7265	13.152	11.739	61	1	18	4.45	62	Human Diffuse Type Gastric Cancer
0.005992664	65.11	0.36680836	36.43	133.805	60.6	67.8368	22.996	31.039	81	22	16	4.4	104	Human Diffuse Type Gastric Cancer
0.001150082	28.08	0.335280713	38.5	233.278	60.59	34.6404	15.913	9.392	54	21	18	7.3	45	Non BRCA1/BRCA2 familial breast cancer
0.009307603	55.52	0.838223234	36.66	0	60.6	4.5116	2.26	9.075	46	21	17	7.3	20	Human Diffuse Type Gastric Cancer
0.025511512	163.17	0.742595506	40.02	3.088	60.59	21.0628	12.371	6.726	59	2	23	3.05	58	Human Diffuse Type Gastric Cancer
0.020142627	23.47	0.300635032	38.22	0	60.6	31.9395	8.456	14.663	57	26	22	7.3	54	Intrahepatic cholangiocarcinoma
0.172422878	15.68	0.138191936	34.29	237.359	60.6	31.5148	10.164	15.679	43	78	22	7.3	43	Non BRCA1/BRCA2 familial breast cancer
0.009795847	37.58	0.623978231	36.28	1.854	60.6	3.4343	4.522	6.921	56	19	23	7.29	16	Intrahepatic cholangiocarcinoma
0.021688677	162.53	0.580141042	38.12	229.892	60.54	22.2202	2.345	2.649	48	15	19	2.37	65	Non BRCA1/BRCA2 familial breast cancer
0.001011602	44.98	0.383276052	33.75	235.975	60.6	16.8167	13.66	12.909	54	31	18	7.3	39	Human Diffuse Type Gastric Cancer
0.049988121	74.02	0.533971316	36.6	3.466	60.6	25.9284	12.004	13.404	65	18	17	7.3	51	Human Diffuse Type Gastric Cancer
0.022558414	18.27	0.250059382	35.94	238.097	60.58	12.778	5.889	10.012	70	26	17	7.3	32	Non BRCA1/BRCA2 familial breast cancer
0.015579649	28.18	0.125584294	36.97	163.107	60.6	49.2287	25.904	23.365	58	89	11	7.3	67	Pancreatic adenocarcinoma
0.006690291	102.69	0.809572616	37.67	4.547	60.6	23.0093	2.784	8.137	60	26	29	7.3	22	Intrahepatic cholangiocarcinoma
0	184.88	0.452441777	36.91	234.072	60.6	70.8459	31.93	29.009	160	29	22	7.29	99	Non BRCA1/BRCA2 familial breast cancer
0.015563187	63.01	0.219432528	38.76	212.058	60.59	99.0283	58.255	43.816	142	90	14	7.3	143	High-grade serous ovarian cancer
0.017119186	61.99	0.715249687	38.26	2.099	60.59	20.5428	1.164	10.922	69	5	24	2.91	69	Intrahepatic cholangiocarcinoma
0.007738975	21.41	0.366269033	32.8	248.021	60.57	36.1286	6.536	15.223	55	23	23	7.3	18	Intrahepatic cholangiocarcinoma
0.007855943	10.46	0.497854932	36.84	2.952	60.6	18.5366	1.206	10.18	40	14	38	7.3	10	Intrahepatic cholangiocarcinoma
0.008392203	22.71	0.328738235	39.08	0	60.6	16.969	10.212	5.653	51	27	20	7.3	63	Pancreatic adenocarcinoma
0.021640207	29.1	0.451620347	33.69	214.335	60.58	25.2128	13.303	11.872	51	28	25	7.3	18	Intrahepatic cholangiocarcinoma
0.030633967	77.19	0.458884655	36.74	0.772	60.54	11.7557	3.44	2.927	46	23	14	7.29	47	Human Diffuse Type Gastric Cancer
0.170442729	44.92	0.16319555	30.89	204.556	60.6	33.0966	15.275	24.086	78	54	22	7.3	72	Human Diffuse Type Gastric Cancer
0.023053373	310.27	0.683759836	38.66	163.118	60.59	12.2689	7.349	4.44	88	3	18	2.2	103	Pancreatic adenocarcinoma
0.177664593	29.7	0.120130198	36.59	195.243	60.6	61.6096	32.454	26.457	114	93	16	7.3	69	Human Diffuse Type Gastric Cancer
0.164310811	196.7	0.269719858	38.98	243.191	60.6	186.349	52.948	63.498	229	91	20	7.3	161	Non BRCA1/BRCA2 familial breast cancer
0.028492033	389.78	0.730812736	0.2	0	60.57	0.1	0	1.013	89	19	18	3.08	81	High-grade serous ovarian cancer
0.017964002	168.4	0.628908101	0.2	2.009	60.53	0.2141	1.566	9.349	61	30	20	2.48	65	Non BRCA1/BRCA2 familial breast cancer
0.002662974	159.57	0.716367122	37.01	136.406	60.6	12.695	5.3	5.154	79	24	17	2.92	63	Pancreatic adenocarcinoma
0.011774422	168.07	0.303400523	37.51	179.681	60.6	139.1519	37.048	70.001	220	93	16	7.3	222	Human Diffuse Type Gastric Cancer
0.000102662	16.32	0.257275712	38.37	0	60.6	14.2694	3.357	4.2	46	17	16	7.29	19	Intrahepatic cholangiocarcinoma
0.026754525	77.13	0.667485959	39.87	1.296	60.6	17.2874	2.387	3.999	60	5	19	3.62	22	Human Diffuse Type Gastric Cancer
0	28.53	0.624560042	38.81	4.102	60.57	15.5965	1.664	11.46	33	25	30	7.3	39	Intrahepatic cholangiocarcinoma
0	19.34	0.335941878	33.36	339.292	60.59	11.4152	6.881	8.973	68	17	33	7.3	20	Intrahepatic cholangiocarcinoma
0.018639138	37.8	0.564537069	34.68	258.46	60.6	15.8143	6.618	8.576	59	14	23	7.3	46	Non BRCA1/BRCA2 familial breast cancer
0.005706228	230.85	0.474146277	37.6	138.804	60.59	99.1361	45.945	46.396	145	28	16	7.3	175	High-grade serous ovarian cancer
0.012343873	52.2	0.416166662	36.8	258.412	60.59	34.2634	16.55	16.782	72	20	26	7.3	46	Non BRCA1/BRCA2 familial breast cancer
0.023006477	47.46	0.563602539	32.55	1.41	60.6	9.835	3.503	12.431	37	18	24	7.3	31	Intrahepatic cholangiocarcinoma
0.002187719	102.62	0.660575242	36.59	177.047	60.6	11.4112	7.925	6.373	38	15	20	7.3	39	Human Diffuse Type Gastric Cancer
0.010725772	147.8	0.620236604	37.26	0	60.6	19.0464	2.52	2.076	45	32	20	2.49	30	Human Diffuse Type Gastric Cancer
0.015963311	19.33	0.274366962	32.98	166.944	60.6	36.4329	16.646	17.237	69	24	20	7.3	41	Human Diffuse Type Gastric Cancer
0.014601866	32.26	0.19349	37.33	114.254	60.6	59.9344	27.365	37.501	80	93	16	7.3	68	Pancreatic adenocarcinoma
0.015586674	127.24	0.504880231	36.27	117.082	60.6	40.6347	16.951	21.348	87	17	17	4.54	85	Pancreatic adenocarcinoma
0	34.5	0.454818871	38.47	4.264	60.59	33.9438	10.945	19.119	43	17	14	7.3	49	Human Diffuse Type Gastric Cancer
0.019393618	20.95	0.257509229	30.56	0	60.6	19.8748	6.783	7.825	34	15	27	7.3	52	Intrahepatic cholangiocarcinoma
0.003349054	221.14	0.592117412	38.06	236.904	60.6	29.2566	15.361	18.26	115	23	21	7.3	95	Non BRCA1/BRCA2 familial breast cancer
0.016406893	353.1	0.462169238	33.56	97.493	60.6	115.867	67.657	69.312	202	18	18	7.3	249	High-grade serous ovarian cancer
0	31.3	0.29281161	37.74	3.132	60.6	25.6604	7.577	11.17	41	14	16	7.3	35	Human Diffuse Type Gastric Cancer
0	29.12	0.212853066	37.29	234.107	60.6	59.4778	21.011	17.867	85	70	18	7.3	65	Human Diffuse Type Gastric Cancer
0.006460754	191.76	0.395225825	38.27	177.604	60.59	114.4786	42.044	23.799	149	18	20	7.3	153	High-grade serous ovarian cancer
0.162487985	30	0.200189318	36.14	247.443	60.59	176.0946	45.892	52.121	156	93	17	7.3	122	Human Diffuse Type Gastric Cancer
0.011889933	128.63	0.762748415	38.57	1.71	60.58	34.8799	0.784	5.661	31	4	17	4.64	48	Human Diffuse Type Gastric Cancer
0.021133104	117.57	0.322038783	36.28	146.252	60.59	113.4267	54.145	51.735	158	57	17	7.3	165	High-grade serous ovarian cancer
0.186446642	31.06	0.284285211	26.72	182.337	60.6	49.7093	14.405	22.07	50	6	29	4.54	69	Human Diffuse Type Gastric Cancer
0.016409212	157.01	0.616677017	0.69	0	60.6	2.3006	0	2.436	61	15	16	3.15	47	High-grade serous ovarian cancer
0.01248134	31.79	0.455867103	39.2	2.718	60.6	9.3434	8.777	7.741	22	21	20	7.3	64	Human Diffuse Type Gastric Cancer
0.001756679	178.72	0.518392224	38.02	185.624	60.58	77.0022	42.441	36.911	202	23	19	7.29	112	Human Diffuse Type Gastric Cancer
0	24.57	0.657219658	39.24	0	60.59	17.4444	2.53	6.426	35	26	12	7.29	16	Intrahepatic cholangiocarcinoma
0.167026393	28.4	0.371669173	36.86	9.033	60.6	57.3897	13.05	32.742	74	70	24	7.3	60	Human Diffuse Type Gastric Cancer
0.017389909	145.53	0.18124411	37.21	129.426	60.6	156.0128	53.767	91.051	163	93	14	7.3	170	High-grade serous ovarian cancer
0.020244075	96.29	0.655973259	0.2	1.997	60.6	16.3446	0	0	31	4	18	2.71	25	Pancreatic adenocarcinoma
0	284.06	0.692372653	37.03	260.809	60.6	56.3806	30.156	28.007	94	26	17	7.3	110	Non BRCA1/BRCA2 familial breast cancer
0.011721937	83.57	0.485365891	33.24	265.029	60.6	29.74	16.006	13.035	44	17	27	7.3	34	Intrahepatic cholangiocarcinoma
0.011449689	19.99	0.321818091	32.24	175.701	60.59	17.5497	12.749	13.263	36	29	20	7.3	36	Intrahepatic cholangiocarcinoma
0.007006835	24.09	0.274610089	32.54	2.763	60.59	23.9126	10.433	7.125	40	27	30	7.3	15	Intrahepatic cholangiocarcinoma
0.027506892	27.76	0.337491061	33.87	257.512	60.57	30.9637	10.646	15.45	52	16	26	7.3	23	Non BRCA1/BRCA2 familial breast cancer
0	20	0.274425604	21.02	235.932	60.6	43.1882	17.476	27.348	68	93	14	7.3	63	Human Diffuse Type Gastric Cancer
0.022399266	21.32	0.219672949	34.83	0	60.59	14.1587	15.567	8.52	63	1	19	4.47	48	Human Diffuse Type Gastric Cancer
0.155099204	25.13	0.402368553	31.93	2.488	60.6	33.5881	4.542	7.71	33	22	44	7.3	15	Intrahepatic cholangiocarcinoma
0.019664123	64.82	0.794115296	40.49	0	60.59	23.1328	4.776	7.486	27	17	18	7.29	32	Human Diffuse Type Gastric Cancer
0	268.32	0.695272915	36.77	114.637	60.6	22.0355	16.294	17.842	163	29	17	2.48	131	High-grade serous ovarian cancer
0.04037642	69.35	0.567877233	35.64	0	60.6	15.7596	7.829	13.312	49	24	19	7.3	41	Human Diffuse Type Gastric Cancer
9.24E-05	29.07	0.362276934	36.91	267.595	60.59	59.6109	27.097	38.248	120	93	23	7.3	81	Non BRCA1/BRCA2 familial breast cancer
0.176764505	116.24	0.334564506	38.4	262.709	60.6	189.6034	48.985	107.305	183	91	17	7.3	176	Non BRCA1/BRCA2 familial breast cancer
0.180846245	53.4	0.191042499	34.57	1.598	60.6	50.1815	24.045	33.249	85	72	23	7.29	87	Human Diffuse Type Gastric Cancer
0.00300755	63.59	0.648936534	36.7	2.035	60.6	21.99	2.07	17.399	41	24	20	7.3	23	Intrahepatic cholangiocarcinoma
0.011007708	63.08	0.942900189	36.4	0.754	60.6	10.5432	3.354	2.594	24	7	19	4.3	25	Human Diffuse Type Gastric Cancer
0	9.85	0.23880547	33.99	1.823	60.6	42.7483	8.27	9.005	25	29	17	7.3	45	Human Diffuse Type Gastric Cancer
0	26.44	0.346619583	35.48	269.189	60.57	27.5924	4.493	2.669	32	24	16	7.3	23	Intrahepatic cholangiocarcinoma
0.005564303	29.85	0.289420588	34.67	177.235	60.6	46.7835	22.687	29.595	47	47	20	7.3	68	Human Diffuse Type Gastric Cancer
0.017165661	485.41	0.637810159	37.52	194.94	60.6	53.8261	26.42	22.427	133	3	19	2.58	109	Human Diffuse Type Gastric Cancer
0	24.06	0.463834811	32.8	312.382	60.59	20.4888	2.752	13.263	44	25	31	7.3	14	Intrahepatic cholangiocarcinoma
0	17.04	0.377984605	35.07	0.658	60.59	12.701	3.973	5.915	28	36	30	7.3	12	Intrahepatic cholangiocarcinoma
0.022715676	104.54	0.610487131	0.2	0.068	60.6	15.0908	2.259	3.25	34	31	20	3.15	43	Pancreatic adenocarcinoma
0.017768654	133.44	0.898723262	0.74	0.983	60.6	5.1839	2.103	1.037	48	7	17	2.67	43	Pancreatic adenocarcinoma
0.007981487	119.5	0.7323526	36.08	175.686	60.6	24.0788	7.303	4.91	41	25	20	7.3	57	Human Diffuse Type Gastric Cancer
0.164678028	54	0.341073967	35.42	162.537	60.6	50.0456	9.751	17.717	56	19	25	7.3	43	Human Diffuse Type Gastric Cancer
0.026611572	82.24	0.45025968	37.77	231.436	60.43	39.318	11.512	10.751	68	24	19	7.3	50	Non BRCA1/BRCA2 familial breast cancer
0.167903893	38.37	0.136565441	37.25	259.689	60.6	103.9586	51.388	37.178	143	93	24	7.3	100	Non BRCA1/BRCA2 familial breast cancer
0.024325455	46.75	0.270150106	34.14	174.728	60.6	24.9426	16.727	12.426	41	24	23	7.29	74	Human Diffuse Type Gastric Cancer
0.159941971	20.88	0.200085065	31.4	179.56	60.6	38.4366	9.668	12.44	49	66	21	7.3	44	Human Diffuse Type Gastric Cancer
0.002082519	434.83	0.639027064	0.21	0	60.6	2.944	2.495	0.362	108	31	18	3.45	121	High-grade serous ovarian cancer
0.003444086	70.37	0.34569245	36.76	242.23	60.58	64.3739	22.945	34.807	89	57	22	7.29	101	Non BRCA1/BRCA2 familial breast cancer
0.003794026	19.47	0.23243086	33.97	250.958	60.6	18.0734	9.184	10.633	45	15	37	7.29	64	Non BRCA1/BRCA2 familial breast cancer
0.022216066	34.56	0.619956175	37.86	141.425	60.6	27.5165	1.086	11.873	20	23	17	7.3	19	Pancreatic adenocarcinoma
0.012897712	37.52	0.49536874	34.42	3.221	60.6	24.1354	1.858	2.983	46	13	22	7.3	19	Human Diffuse Type Gastric Cancer
0.001483053	136.8	0.60498318	0.32	0	60.59	3.6531	0.889	3.592	59	93	16	7.3	52	Pancreatic adenocarcinoma
0.011022286	26.38	0.198405546	36.74	165.841	60.58	53.7652	14.742	24.689	58	83	14	7.3	46	Human Diffuse Type Gastric Cancer
0.071629119	235.61	0.287904326	39.16	218.5	46.63	66.6699	73.2	37.579	171	87	14	7.28	126	Non BRCA1/BRCA2 familial breast cancer
0.018958644	25.98	0.478647526	37.67	0	60.6	34.6219	5.099	8.696	38	25	14	7.3	64	Human Diffuse Type Gastric Cancer
0.040985304	17.08	0.488164446	37.3	249.383	60.6	29.5406	6.628	10.144	18	30	35	7.3	21	Intrahepatic cholangiocarcinoma
0.018102182	53.45	0.462150381	39.71	0	60.59	28.866	11.415	14.77	71	37	18	7.3	67	Human Diffuse Type Gastric Cancer
0.022192193	13.85	0.299543447	39.07	226.544	60.6	27.2637	15.07	11.333	49	29	17	7.3	40	Non BRCA1/BRCA2 familial breast cancer
0	105.37	0.382215623	36.62	175.909	60.6	45.7642	26.757	12.476	74	16	21	7.3	78	Human Diffuse Type Gastric Cancer
0.013724876	37.08	0.250966232	38.74	181.619	60.6	35.5566	14.841	13.613	60	35	15	7.3	54	Human Diffuse Type Gastric Cancer
0.165484183	197.56	0.441141367	38.59	246.502	60.6	99.1709	39.593	56.665	164	28	23	7.3	156	Non BRCA1/BRCA2 familial breast cancer
0.178068107	53.8	0.339534227	30.36	166.744	60.6	29.9071	14.383	17.358	41	23	20	7.3	51	Human Diffuse Type Gastric Cancer
0.008404041	97.09	0.340927379	39.14	195.906	60.6	66.2049	33.023	31.968	78	17	15	7.3	109	Human Diffuse Type Gastric Cancer
0.012660644	5.23	0.136518314	31.28	238.894	60.6	26.6085	12.831	11.709	62	74	22	7.3	23	Non BRCA1/BRCA2 familial breast cancer
0.007926508	206.71	0.722527892	37.25	142.571	60.6	26.3759	10.131	18.345	93	13	17	7.3	78	High-grade serous ovarian cancer
1.55E-05	12.89	0.284933513	34.72	260.464	60.58	31.9461	4.955	10.406	44	17	27	7.3	54	Non BRCA1/BRCA2 familial breast cancer
0.014449224	123.61	0.664701511	25.39	217.202	60.6	12.0032	2.765	2.678	65	20	15	7.29	54	Pancreatic adenocarcinoma
0	48.9	0.366911698	29.75	0	60.59	18.6141	13.94	7.236	53	6	15	4.73	39	Human Diffuse Type Gastric Cancer
0.000432139	29.61	0.580444863	37.13	0	60.6	1.1983	5.265	7.307	10	24	7	7.29	12	Pancreatic adenocarcinoma
0.013628875	21.23	0.479760491	37.53	220.39	60.6	3.5446	2.43	8.412	50	13	8	7.3	65	High-grade serous ovarian cancer
0.007058887	96.03	0.496802831	39.26	5.032	60.58	22.6733	10.613	24.316	45	10	18	4.54	61	Human Diffuse Type Gastric Cancer
0	29.45	0.450381347	39.13	0.729	60.59	9.2605	3.817	9.04	63	21	17	7.3	25	Human Diffuse Type Gastric Cancer
0.003441748	7.82	0.67994291	35.14	134.107	60.6	14.5254	15.364	4.738	101	10	16	4.23	95	High-grade serous ovarian cancer
0.009312172	23.05	0.578437155	37.03	213.95	60.6	12.3701	1.98	15.683	19	19	25	7.3	21	Intrahepatic cholangiocarcinoma
0.002576256	84.58	0.616474476	37.38	3.774	60.6	20.5253	9.789	12.553	70	21	17	7.3	43	Human Diffuse Type Gastric Cancer
0.021451697	18.85	0.330040106	31.73	342.886	60.6	31.8949	6.931	10.006	49	21	42	7.3	53	Intrahepatic cholangiocarcinoma
0.003725882	56.95	0.499119578	38.38	0	60.58	14.0604	6.241	4.777	46	19	14	7.3	21	Pancreatic adenocarcinoma
0.033419501	73.18	0.659599245	39.15	212.722	60.59	19.5521	10.721	8.516	50	14	16	7.3	60	High-grade serous ovarian cancer
0	86.99	0.724917596	36.3	121.406	60.59	13.1679	1.132	1.503	63	28	17	7.3	62	High-grade serous ovarian cancer
0.008926497	61.5	0.835332166	0.89	0	60.6	14.6189	2.665	6.12	48	70	16	4.16	28	Pancreatic adenocarcinoma
0.16968439	36.94	0.377051638	30.43	196.564	60.6	32.8058	13.728	18.86	48	25	23	7.3	41	Human Diffuse Type Gastric Cancer
0	68.88	0.431652169	35.35	254.518	60.59	39.0047	11.645	7.07	45	18	25	7.29	58	Non BRCA1/BRCA2 familial breast cancer
0	29.99	0.459738172	40.39	128.615	60.6	11.1139	4.032	7.134	18	24	18	7.3	38	Pancreatic adenocarcinoma
0.013955598	29.76	0.327944639	32.74	267.131	60.6	62.2387	14.754	17.607	60	93	25	7.3	41	Non BRCA1/BRCA2 familial breast cancer
0.004895626	9.85	0.195336035	33.02	0	60.6	29.6848	7.668	13.862	48	21	37	7.3	18	Intrahepatic cholangiocarcinoma
0.01872767	67.45	0.654834961	40.53	2.532	60.59	12.5071	7.233	13.748	43	20	18	7.3	20	Human Diffuse Type Gastric Cancer
0.009009488	451.75	0.516071179	38.09	171.354	60.51	21.66	6.684	7.149	218	25	18	2.49	155	High-grade serous ovarian cancer
0	12.91	0.409536321	31.41	0.976	60.58	13.1948	6.928	4.09	17	30	18	7.3	14	Intrahepatic cholangiocarcinoma
0.181443173	94.23	0.302773907	35.07	188.48	60.6	81.8059	43.699	47.797	119	22	21	4.37	104	Human Diffuse Type Gastric Cancer
0.017299392	43.17	0.591623209	38.9	234.77	60.6	23.6542	1.188	12.002	15	27	16	7.3	14	Human Diffuse Type Gastric Cancer
0.027199252	540.85	0.64903181	39.01	116.108	60.59	45.1939	50.318	30.366	203	93	18	7.3	195	High-grade serous ovarian cancer
0.000525911	65.8	0.522602938	39.57	249.916	60.6	19.4297	8.458	4.631	38	15	22	7.29	43	Non BRCA1/BRCA2 familial breast cancer
0.013507801	94.57	0.471851747	37.25	241.923	60.58	28.0851	12.512	16.965	68	20	17	7.29	43	Non BRCA1/BRCA2 familial breast cancer
0.011015678	25.6	0.449835412	36.84	0	60.59	17.5138	3.741	7.326	63	10	19	7.3	23	Intrahepatic cholangiocarcinoma
0	34.9	0.500848801	37.8	235.501	60.5	0.8999	1.183	3.704	39	21	22	7.3	15	Non BRCA1/BRCA2 familial breast cancer
0.008582684	28.5	0.631119253	38.59	130.056	60.6	6.331	4.558	3.988	18	31	16	7.3	14	Pancreatic adenocarcinoma
0.012528828	16.22	0.305079694	33.59	247.618	60.6	24.6969	6.81	6.251	20	16	19	7.3	22	Intrahepatic cholangiocarcinoma
0.018657113	82.72	0.486266652	20.97	109.098	60.59	21.8975	4.934	4.327	28	27	14	7.3	29	Pancreatic adenocarcinoma
0.012967119	66.48	0.407930345	40.25	4.813	60.6	9.8439	3.219	5.367	36	20	19	7.3	40	Human Diffuse Type Gastric Cancer
0	139.74	0.55607934	37.8	154.624	60.59	29.5317	20.57	4.95	75	21	16	7.3	62	Pancreatic adenocarcinoma
0.008108649	61.17	0.53566949	0.22	0.664	60.6	2.6326	2.833	8.501	58	21	19	3.06	20	Human Diffuse Type Gastric Cancer
0.015308124	63.28	0.55731993	39.77	243.147	60.58	16.092	10.246	8.08	62	13	23	7.3	74	Non BRCA1/BRCA2 familial breast cancer
0.022054636	26.12	0.333562025	36.64	0	60.6	31.8699	4.771	10.421	57	25	16	7.3	51	Human Diffuse Type Gastric Cancer
0.014949421	26.72	0.492349054	34.62	243.373	60.6	23.04	1.295	6.633	15	17	24	7.3	12	Intrahepatic cholangiocarcinoma
0.019615665	92.73	0.778484066	17.67	136.553	60.6	17.3053	3.095	3.335	60	20	13	4.6	84	Pancreatic adenocarcinoma
0	28.11	0.320615708	34.2	173.677	60.59	24.4983	18.994	21.894	43	26	19	7.3	50	Human Diffuse Type Gastric Cancer
0.01471445	154.76	0.308167062	37.83	165.155	60.6	100.5652	47.303	47.707	184	53	19	7.3	179	High-grade serous ovarian cancer
0.00053796	20.16	0.154920628	28.3	157.139	60.6	53.8713	25.949	29.042	79	92	19	4.6	41	Human Diffuse Type Gastric Cancer
0.001871982	91.85	0.566749399	38.73	1.148	60.6	27.2674	4.494	7.515	40	25	16	7.3	73	Human Diffuse Type Gastric Cancer
0	71.48	0.465363024	33.85	252.767	60.59	27.9818	16.145	22.176	91	19	25	7.3	80	Non BRCA1/BRCA2 familial breast cancer
0.180870798	27.43	0.264649519	34.68	231.785	60.59	43.0434	19.309	23.295	78	68	25	7.3	67	Non BRCA1/BRCA2 familial breast cancer
0	19.53	0.29536152	30.63	2.659	60.59	11.8653	11.943	6.305	47	27	41	7.3	73	Intrahepatic cholangiocarcinoma
0.015881366	30.44	0.418110344	38.29	0.108	60.59	38.4124	5.092	5.711	52	18	24	7.3	61	Intrahepatic cholangiocarcinoma
0.000599536	64.69	0.43257329	37.93	236.483	60.6	49.6214	24.504	15.43	81	23	18	7.3	61	Non BRCA1/BRCA2 familial breast cancer
0	170.54	0.689886632	38.35	245.536	60.6	22.1018	10.354	14.07	80	22	17	7.3	45	Human Diffuse Type Gastric Cancer
0.009150251	24.48	0.414764113	34.71	196.151	60.6	9.0117	3.319	16.752	45	20	20	7.3	34	Intrahepatic cholangiocarcinoma
0.002960493	35.06	0.63810513	34.17	1.049	60.59	11.2908	1.031	13.164	50	21	19	7.3	28	Intrahepatic cholangiocarcinoma
0.016328468	82.57	0.332406245	38.18	129.035	60.6	33.1178	10.886	25.267	47	30	14	7.3	68	Pancreatic adenocarcinoma
0.013732874	75.95	0.518434886	39.54	230.433	60.45	12.1743	10.556	7.287	61	30	16	7.3	64	Non BRCA1/BRCA2 familial breast cancer
0.09877053	72.34	0.77760704	36.79	0	60.6	9.9482	6.4	3.346	18	6	18	4.17	19	Human Diffuse Type Gastric Cancer
0.005318234	99.67	0.264299294	38.45	131.65	60.6	85.5204	83.009	48.097	117	62	13	7.3	124	Pancreatic adenocarcinoma
0.003093191	22.45	0.173442543	24.99	221.668	60.59	38.8215	11.473	20.715	58	40	14	7.3	52	Pancreatic adenocarcinoma
0.005697473	171.12	0.652609471	38.47	215.638	60.6	22.863	7.132	18.905	64	13	18	7.3	44	Non BRCA1/BRCA2 familial breast cancer
0.003631452	30.06	0.291745508	35.04	167.671	60.6	29.6143	11.189	9.688	57	25	22	7.29	56	Human Diffuse Type Gastric Cancer
0.018620086	288.35	0.353648377	38.6	140.146	60.6	209.2623	56.93	107.92	167	30	17	7.3	203	High-grade serous ovarian cancer
0.005111206	21.48	0.437719255	37.97	190.219	60.6	11.2585	7.535	7.976	60	5	17	7.29	46	Human Diffuse Type Gastric Cancer
0.007412689	28.29	0.298868267	34.3	231.158	60.6	27.819	12.199	9.191	43	22	29	7.3	47	Intrahepatic cholangiocarcinoma
0.008466855	36.06	0.420526555	37.7	0.227	60.59	5.6638	3.547	6.518	39	27	36	7.3	22	Intrahepatic cholangiocarcinoma
0.023247486	25.32	0.394240084	36.78	175.5	60.59	51.2145	23.746	26.153	68	91	15	7.29	63	Human Diffuse Type Gastric Cancer
0.00965658	243.2	0.469010457	39.63	231.317	60.58	48.8399	28.458	23.746	122	25	16	7.3	163	Non BRCA1/BRCA2 familial breast cancer
0.013465745	130.95	0.694322653	36.18	115.754	60.6	31.9647	2.129	13.091	38	53	21	7.29	61	Pancreatic adenocarcinoma
0	121.04	0.426853493	36.97	143.447	60.59	64.1411	37.762	39.624	176	23	18	7.3	133	High-grade serous ovarian cancer
0.015378114	60.57	0.482330663	35.66	224.991	60.6	12.2269	11.892	9.863	38	12	16	7.3	43	Non BRCA1/BRCA2 familial breast cancer
0	52.74	0.790507267	36.91	0.558	60.6	15.9153	0.11	14.912	59	22	11	7.29	53	Intrahepatic cholangiocarcinoma
0.007588701	9.56	0.276601988	32.37	270.584	60.6	15.5471	6.911	7.959	39	32	24	7.3	18	Intrahepatic cholangiocarcinoma
0.014825168	100.77	0.717210974	0.2	0.88	60.59	0.9775	1.74	11.964	32	42	19	7.3	19	Human Diffuse Type Gastric Cancer
0	21.79	0.501310127	37.55	0	60.58	32.4142	4.239	7.244	44	20	17	7.3	60	High-grade serous ovarian cancer
0.003762426	24.86	0.508510536	38.86	0.735	60.58	20.4474	4.783	9.047	33	25	29	7.3	15	Intrahepatic cholangiocarcinoma
0.029802569	59.44	0.615746886	32.76	270.184	60.59	27.7587	3.621	11.968	54	1	24	4.45	23	Intrahepatic cholangiocarcinoma
0.15897659	110.82	0.342176436	38.32	194.591	60.6	89.035	43.188	49.513	167	16	21	7.3	155	Human Diffuse Type Gastric Cancer
0.029245669	71.87	0.709929003	36.83	1.862	60.6	0.5585	3.641	9.301	16	10	23	4.5	18	Intrahepatic cholangiocarcinoma
0.003508286	230.11	0.695514763	0.81	3.639	60.6	5.779	2.828	2.417	59	93	21	3.11	67	Pancreatic adenocarcinoma
0	23.72	0.395189754	35.07	4.567	60.6	34.0672	10.131	15.053	81	21	36	7.3	78	Intrahepatic cholangiocarcinoma
0.01112227	91.01	0.536523841	38.19	127.117	60.6	22.6572	16.155	10.369	68	25	20	7.3	63	Pancreatic adenocarcinoma
0.00351813	66.71	0.438054541	36.27	0.452	60.6	23.7944	6.63	14.801	55	27	19	7.3	69	Human Diffuse Type Gastric Cancer
0.013543333	148.61	0.521237386	37.85	190.906	60.6	43.2654	12.126	18.785	104	22	17	4.39	78	Human Diffuse Type Gastric Cancer
0.003400015	147.59	0.625141257	39.19	224.77	60.59	11.2392	4.487	7.109	55	21	18	7.28	52	Pancreatic adenocarcinoma
0	20.39	0.632457523	31.61	310.559	60.6	14.6073	3.702	3.508	33	20	38	7.3	50	Intrahepatic cholangiocarcinoma
0	22.95	0.44855835	35.22	252.054	60.58	8.8355	3.675	10.36	21	19	24	7.3	19	Non BRCA1/BRCA2 familial breast cancer
0.000858867	48.64	0.371217908	38.92	137.406	60.6	34.4203	22.677	21.621	56	27	15	7.3	65	Pancreatic adenocarcinoma
0.169692083	99.51	0.259854646	35.79	174.321	60.6	76.1455	39.213	41.639	137	93	18	7.3	116	Human Diffuse Type Gastric Cancer
0.008594461	286.05	0.549850493	38.02	211.7	60.59	54.498	38.278	29.217	141	17	21	7.29	136	High-grade serous ovarian cancer
0.17110019	42.47	0.314664691	33.63	204.486	60.6	45.282	21.877	31.362	65	77	18	7.3	80	Human Diffuse Type Gastric Cancer
0.000682802	69.28	0.971762386	0.2	0	60.6	2.2071	1.472	9.222	18	13	17	4.3	20	Pancreatic adenocarcinoma
0.012117431	38.17	0.48295759	34.05	233.849	60.6	11.9596	5.703	8.303	46	25	20	7.3	31	Non BRCA1/BRCA2 familial breast cancer
0.024676838	32.19	0.652599899	38.01	0.019	60.6	29.2309	5.144	1.417	45	29	15	7.29	19	Human Diffuse Type Gastric Cancer
0	24.61	0.30446188	35.29	203.413	60.58	15.9851	11.769	20.926	34	45	38	7.3	42	Human Diffuse Type Gastric Cancer
0.002500149	249.53	0.329098299	35.28	148.739	60.6	128.4367	85.78	55.734	231	26	20	7.3	156	Human Diffuse Type Gastric Cancer
0.061554481	20.12	0.191042031	33.94	0.331	60.57	31.4712	13.818	10.703	51	5	17	7.3	53	Human Diffuse Type Gastric Cancer
0.026359271	29.43	0.547391376	37.9	0	60.6	2.7206	3.845	4.99	30	26	16	7.3	12	Intrahepatic cholangiocarcinoma
0.025726318	69.88	0.695565221	39.17	0	60.6	21.7918	8.617	11.493	51	26	23	7.3	39	Human Diffuse Type Gastric Cancer
0.022887717	49.2	0.247071644	37.8	256.394	60.6	69.2638	29.389	23.795	102	90	22	7.3	96	Non BRCA1/BRCA2 familial breast cancer
0.015747803	25.96	0.300656694	33.85	0	60.6	31.8554	11.959	11.395	39	25	27	7.3	21	Human Diffuse Type Gastric Cancer
0	34.98	0.487856423	33.48	183.279	60.59	56.7952	17.811	30.938	55	71	24	7.3	72	Human Diffuse Type Gastric Cancer
0.036478382	36.85	0.422639373	33.58	255.15	60.6	19.3533	13.1	5.766	35	29	22	7.3	35	Non BRCA1/BRCA2 familial breast cancer
0.005546716	49.09	0.384504548	38.69	238.694	60.6	26.4155	11.276	8.462	54	23	19	7.3	40	Non BRCA1/BRCA2 familial breast cancer
0.161035544	91.13	0.28693941	33.41	177.624	60.59	89.8169	37.592	40.584	131	22	16	7.3	135	Human Diffuse Type Gastric Cancer
0	728.61	0.686272216	0.2	0	60.6	20.7552	2.949	7.471	178	3	16	2.82	190	High-grade serous ovarian cancer
0.025971565	31.31	0.246298663	33.51	234.741	60.6	28.5015	15.139	9.322	65	24	23	7.3	79	Human Diffuse Type Gastric Cancer
0.020637903	17.96	0.305662905	31.79	189.041	60.6	31.9727	15.184	18.291	52	30	31	7.3	40	Intrahepatic cholangiocarcinoma
0.039220341	458.6	0.601880153	36.21	129.159	60.6	85.1269	53.753	67.952	262	23	15	7.3	186	High-grade serous ovarian cancer
0.021681052	21.34	0.299282301	36.05	1.334	60.58	19.4531	6.565	11.102	58	13	22	7.3	24	Human Diffuse Type Gastric Cancer
0	31.98	0.348827903	37.47	237.716	60.57	35.3547	15.941	18.401	78	29	18	7.28	52	Non BRCA1/BRCA2 familial breast cancer
0.001195292	72.4	0.64567412	36.97	113.846	60.6	18.4193	6.151	7.086	42	22	18	7.3	43	Pancreatic adenocarcinoma
0.011952818	86.61	0.526000624	35.6	238.948	60.59	34.2627	14.411	18.498	61	22	21	4.2	67	Human Diffuse Type Gastric Cancer
0.000828459	12.15	0.368923161	38.48	229.747	60.59	16.3548	5.634	9.67	64	25	27	7.3	62	Non BRCA1/BRCA2 familial breast cancer
0	84.21	0.468397773	38.39	0	60.6	29.977	11.78	12.294	43	20	17	7.3	47	Human Diffuse Type Gastric Cancer
0.017817552	6.97	0.419710087	30.52	346.91	60.59	29.7423	4.726	9.515	63	18	30	7.3	20	Intrahepatic cholangiocarcinoma
0.016338894	36.14	0.273465567	39.34	133.092	60.6	76.9646	32.012	28.594	85	59	16	7.3	97	Pancreatic adenocarcinoma
0.003177637	138.43	0.662031794	38.65	220.499	60.6	12.08	5.664	9.116	55	15	19	7.3	59	Pancreatic adenocarcinoma
0.180163314	72.27	0.118376856	34.47	139.621	60.6	198.6391	58.473	77.807	165	87	17	4.51	126	Human Diffuse Type Gastric Cancer
0.167375125	153.28	0.154291046	40	242.549	60.58	245.3709	125.48	55.44	270	89	18	7.3	244	Non BRCA1/BRCA2 familial breast cancer
0.003296434	25.84	0.486987654	40.46	0.638	60.6	29.9443	10.012	11.817	74	10	10	7.3	78	Intrahepatic cholangiocarcinoma
0.023976221	6.05	0.318805645	37.06	0	60.58	23.2179	3.133	3.596	31	32	20	7.3	14	Intrahepatic cholangiocarcinoma
0.019752458	55.06	0.656144341	37.27	229.914	60.6	4.6333	2.927	9.194	21	18	21	7.28	15	Non BRCA1/BRCA2 familial breast cancer
0.020376172	24.93	0.334096081	32.59	273.353	60.58	14.1815	4.779	10.634	55	27	20	7.3	38	Intrahepatic cholangiocarcinoma
0	220.43	0.480916409	37.43	180.141	60.6	116.8358	40.338	49.376	241	31	18	7.29	207	High-grade serous ovarian cancer
0.005164962	43.16	0.336307008	37.5	189.712	60.59	38.7987	16.187	30.239	76	23	17	7.3	76	Human Diffuse Type Gastric Cancer
0.002945123	33.46	0.514282937	36.03	282.489	60.6	18.0251	9.681	11.473	59	26	27	7.3	46	Intrahepatic cholangiocarcinoma
0.033000888	132.72	0.617875051	0.2	0.7	60.51	0.1	1.106	9.384	32	52	18	2.8	39	High-grade serous ovarian cancer
0.005494372	19.69	0.160133001	37.34	235.892	60.6	56.4795	29.047	21.849	99	93	18	7.3	57	Non BRCA1/BRCA2 familial breast cancer
0.012549044	21.15	0.336936644	37.22	214.265	60.6	10.8357	6.938	3.148	52	25	9	7.3	22	Non BRCA1/BRCA2 familial breast cancer
0.009643459	82.88	0.800183161	37.22	223.117	60.6	4.5765	3.682	2.498	31	22	19	7.3	26	Non BRCA1/BRCA2 familial breast cancer
0.008434093	18.96	0.518505712	34.09	254.05	60.59	5.1791	3.978	16.69	17	26	30	7.3	18	Non BRCA1/BRCA2 familial breast cancer
0.008420319	175.79	0.537672115	40.32	121.418	60.6	47.9813	25.007	32.391	123	17	16	7.3	136	High-grade serous ovarian cancer
0.01503039	43.59	0.770380512	39.57	0	60.6	18.0957	4.495	10.27	44	35	21	7.3	13	Pancreatic adenocarcinoma
0.027038828	270.53	0.346433449	37.3	234.859	60.6	118.2981	45.682	64.562	167	19	17	7.3	152	Human Diffuse Type Gastric Cancer
0.004613433	19.01	0.536592381	37.06	257.657	60.6	7.0544	3.649	3.126	15	26	30	7.3	39	Non BRCA1/BRCA2 familial breast cancer
0.018647593	680.87	0.653499749	32.39	3.503	60.54	51.9665	23.835	8.981	218	20	20	2.36	288	High-grade serous ovarian cancer
0.013796197	122.45	0.566709354	21.09	111.643	60.58	22.5885	9.437	2.628	66	29	19	7.28	41	Pancreatic adenocarcinoma
0.013389751	24.51	0.478370298	37.14	0	60.6	27.6355	6.412	8.445	41	21	28	4.51	45	Intrahepatic cholangiocarcinoma
0.026390269	45.58	0.423261372	36.55	230.05	60.6	39.4459	9.889	8.075	20	12	14	7.29	26	Human Diffuse Type Gastric Cancer
0.005790163	69.99	0.254342237	38.72	108.528	60.59	75.2526	36.238	26.538	100	78	15	7.3	85	Pancreatic adenocarcinoma
0.011382158	41.58	0.49663147	35.06	284.991	60.58	6.3802	3.425	10.543	19	20	27	7.3	60	Intrahepatic cholangiocarcinoma
0.012145355	111.57	0.60954227	36.78	131.55	60.6	43.4746	19.704	14.722	128	20	14	4.66	72	Pancreatic adenocarcinoma
0.003885291	188.77	0.387503394	39.81	179.59	60.6	97.7471	61.418	63.727	222	18	21	7.3	149	High-grade serous ovarian cancer
0.009930157	515	0.682701576	35.01	165.612	60.59	58.3358	29.666	30.799	168	16	20	7.3	138	Human Diffuse Type Gastric Cancer
0.032735598	23.66	0.571529255	37.11	0.996	60.6	21.595	4.15	10.257	10	14	20	7.3	11	Intrahepatic cholangiocarcinoma
0.001013191	29.36	0.319917331	32.1	1.482	60.58	23.7833	7.236	16.145	43	43	30	7.3	44	Human Diffuse Type Gastric Cancer
0.003120818	26.77	0.557867291	36.71	0.812	60.6	26.2359	4.219	5.082	14	19	34	7.3	54	Intrahepatic cholangiocarcinoma
0	19.89	0.307964719	35.18	0.515	60.6	25.5014	7.96	10.158	54	15	22	7.3	15	Human Diffuse Type Gastric Cancer
0.013575365	141.91	0.664787055	37.99	161.526	60.6	8.4866	1.803	5.989	41	19	18	4.31	43	Pancreatic adenocarcinoma
0.004318447	457.48	0.69305217	37.87	188.465	60.6	30.9106	13.634	11.826	125	1	19	2.61	127	High-grade serous ovarian cancer
0.016114818	61.12	0.366600724	37.12	168.589	60.59	40.33	11.473	19.686	55	26	21	7.3	67	Human Diffuse Type Gastric Cancer
0.001405323	233.98	0.295339621	40.92	242.26	60.59	247.1249	98.843	94.165	192	87	20	7.3	208	Non BRCA1/BRCA2 familial breast cancer
0.019147184	19.72	0.330632922	34.75	0	60.59	38.4754	6.373	4.141	36	20	20	7.3	19	Intrahepatic cholangiocarcinoma
0.178788375	67.68	0.308729261	36.16	237.342	60.6	78.2958	31.388	38.302	87	78	22	7.3	119	Human Diffuse Type Gastric Cancer
0.006920581	237.05	0.659677035	35.56	194.396	60.6	34.7656	13.444	15.55	104	17	21	4.18	92	Human Diffuse Type Gastric Cancer
0.005803296	14.41	0.576378597	35.8	3.179	60.6	18.1081	1.067	10.883	30	34	26	7.3	45	Intrahepatic cholangiocarcinoma
0.006165216	71.53	0.699000252	38.11	0.496	60.59	2.5023	7.568	4.06	23	17	17	7.3	27	Human Diffuse Type Gastric Cancer
0.010335548	25	0.45431654	35.86	256.571	60.58	29.2668	3.357	10.398	52	20	31	7.3	21	Non BRCA1/BRCA2 familial breast cancer
0.001952557	41.58	0.732672183	38.32	146.093	60.6	21.6061	2.107	13.475	10	15	16	4.21	12	Pancreatic adenocarcinoma
0.003437057	53.13	0.194123933	38.43	235.737	60.6	69.174	28.011	30.971	103	50	17	7.3	87	Non BRCA1/BRCA2 familial breast cancer
0.153155003	87.49	0.324016372	37.86	193.72	60.6	71.7232	35.179	33.578	121	23	19	7.3	100	Human Diffuse Type Gastric Cancer
0	341.2	0.781107063	37.26	156.884	60.59	25.7043	3.088	3.298	104	91	19	7.29	75	Pancreatic adenocarcinoma
0.165438231	27.72	0.214709759	39.13	198.194	60.6	82.7967	32.179	26.586	95	45	18	7.3	79	Human Diffuse Type Gastric Cancer
0.01526421	13.83	0.390894591	37.52	244.664	60.6	25.207	4.597	6.404	38	28	20	7.3	32	Non BRCA1/BRCA2 familial breast cancer
0.004483497	198.99	0.460724265	39.45	232.783	60.6	25.5593	13.079	12.526	105	26	18	7.3	91	High-grade serous ovarian cancer
0.001427288	30.59	0.339048281	36.77	167.698	60.59	43.9208	30.384	19.545	99	19	22	7.3	95	Human Diffuse Type Gastric Cancer
0	26.89	0.440271421	40.94	231.913	60.59	31.8148	4.564	12.477	50	29	25	7.3	49	Intrahepatic cholangiocarcinoma
0.00248339	720.44	0.480252089	34.26	179.777	60.6	189.8125	113.583	79.699	253	15	19	7.3	241	High-grade serous ovarian cancer
0.018700896	41.21	0.486584783	36.75	231.969	60.59	43.6152	8.644	7.977	48	24	23	7.3	58	Human Diffuse Type Gastric Cancer
0.000558799	18.49	0.50708077	34.63	261.201	60.6	3.0385	4.705	1.48	25	22	32	7.3	17	Non BRCA1/BRCA2 familial breast cancer
0.014786282	561.87	0.448312115	33.56	187.319	60.58	241.6591	115.323	92.843	308	28	20	7.3	410	Human Diffuse Type Gastric Cancer
0.007952724	20.07	0.354281214	31.74	181.035	60.59	45.4232	15.955	16.896	50	61	14	7.3	48	Human Diffuse Type Gastric Cancer
0.173407389	143.43	0.285280646	36.26	161.254	60.56	199.1071	33.336	83.684	232	93	19	7.3	243	High-grade serous ovarian cancer
0.15000846	41.33	0.358523364	34.35	0.871	60.6	23.9004	14.19	10.831	44	22	19	7.3	25	Intrahepatic cholangiocarcinoma
0	182.11	0.517499411	35.06	160.249	60.6	42.5558	12.914	23.745	105	28	17	7.3	78	High-grade serous ovarian cancer
0.014719455	65.42	0.777944886	38.94	0	60.58	3.5635	4.132	10.973	64	20	20	7.29	68	Human Diffuse Type Gastric Cancer
0	5.91	0.513607772	38.19	220.522	60.6	22.1645	3.783	2.705	14	21	15	7.3	16	Non BRCA1/BRCA2 familial breast cancer
0	144.97	0.386317166	38.08	163.796	60.6	65.5716	40.258	31.966	140	28	20	7.3	101	High-grade serous ovarian cancer
0	32.76	0.740325889	37.31	1.436	60.6	28.5158	2.661	11.843	49	1	26	4.57	21	Intrahepatic cholangiocarcinoma
0.01859932	119.27	0.434892816	38.98	234.528	60.59	70.6846	31.561	26.748	110	16	17	7.28	130	Non BRCA1/BRCA2 familial breast cancer
0.000194655	176.04	0.719821008	38.9	143.343	60.6	28.2261	10.374	13.723	103	15	17	7.3	64	Pancreatic adenocarcinoma
0.01570708	66.76	0.582147144	37.39	0	60.6	18.1159	1.77	4.179	43	23	44	7.3	52	Intrahepatic cholangiocarcinoma
0.000677533	38.92	0.300265933	35.05	314.875	60.6	45.2568	5.927	6.212	60	23	45	7.3	74	Intrahepatic cholangiocarcinoma
0.025651428	114.37	0.346085478	39.46	135.957	60.6	78.0409	31.592	45.079	166	27	16	3.1	126	Pancreatic adenocarcinoma
0.015162712	124.75	0.310006538	38.58	215.858	60.6	57.6594	43.516	36.854	131	71	18	7.3	75	Non BRCA1/BRCA2 familial breast cancer
0.160435852	113.48	0.315586022	38.11	252.246	60.6	96.5229	41.722	28.111	103	64	18	7.3	85	Non BRCA1/BRCA2 familial breast cancer
0	56.08	0.32339829	38.73	255.956	60.6	45.9817	18.571	18.924	101	21	21	7.3	55	Non BRCA1/BRCA2 familial breast cancer
0.021768716	18.98	0.320314194	36.5	0	60.6	12.3132	12.087	5.894	20	23	27	7.3	18	Intrahepatic cholangiocarcinoma
0.01686369	20.46	0.280422081	37.53	213.988	60.59	19.2385	7.318	16.494	46	17	9	7.29	39	Non BRCA1/BRCA2 familial breast cancer
0	31.99	0.430114875	37.85	2.049	60.6	47.7849	7.716	12.645	53	21	20	7.3	23	Human Diffuse Type Gastric Cancer
0	76.79	0.189772109	39.61	253.461	60.6	182.3217	58.145	51.957	215	90	18	7.3	162	Non BRCA1/BRCA2 familial breast cancer
0.001846637	74.77	0.685275651	39.44	125.621	60.6	27.4577	3.02	4.003	54	23	16	7.3	28	Pancreatic adenocarcinoma
0.018671835	25.91	0.451670445	37.17	257.443	60.6	18.8382	10.291	3.057	39	23	29	7.3	41	Non BRCA1/BRCA2 familial breast cancer
0.118291196	188.28	0.441880674	36.96	167.262	60.6	105.4095	54.17	45.822	157	18	17	4.15	165	High-grade serous ovarian cancer
0.016348109	14.64	0.297111417	35.15	2.956	60.6	35.7164	11.941	7.432	50	18	28	7.3	52	Intrahepatic cholangiocarcinoma
0	19.47	0.253258239	35.09	3.597	60.59	19.1376	4.968	10.453	24	28	21	7.3	12	Intrahepatic cholangiocarcinoma
0.008620124	270.66	0.715952711	39.92	241.715	60.6	33.0796	24.704	19.915	105	23	19	7.3	114	Non BRCA1/BRCA2 familial breast cancer
0.020815192	71.33	0.78437413	38.7	0	60.59	7.8485	4.742	4.492	72	25	17	7.3	36	Human Diffuse Type Gastric Cancer
0.001898697	114.44	0.275406513	38.8	216.942	60.59	113.9178	49.078	54.43	140	84	17	7.3	103	Non BRCA1/BRCA2 familial breast cancer
0.005489416	197.96	0.621687741	37.71	145.869	60.6	52.3746	23.592	32.795	148	18	15	2.96	122	High-grade serous ovarian cancer
0.016261453	33.43	0.516894545	38.83	142.615	60.6	20.7538	7.883	9.925	30	33	17	7.3	40	Pancreatic adenocarcinoma
0.007430499	24.71	0.430486744	33.24	0	60.6	9.0728	7.102	4.358	18	24	17	7.3	23	Intrahepatic cholangiocarcinoma
0	11.53	0.184893175	21.88	215.563	60.6	49.0218	17.463	9.25	45	17	7	7.3	58	Non BRCA1/BRCA2 familial breast cancer
0.002359411	465.6	0.531658459	35.93	120.422	60.6	119.1902	59.385	80.781	200	25	17	2.47	225	High-grade serous ovarian cancer
0.16614864	25.81	0.102221425	38.47	0.071	60.58	60.0102	27.412	32.957	90	91	19	7.3	72	Human Diffuse Type Gastric Cancer
0.003831621	311.34	0.625966619	32.56	178.848	60.6	39.8977	18.919	19.954	113	26	16	2.76	96	Human Diffuse Type Gastric Cancer
0.019967918	92.01	0.480112268	40.11	127.575	60.59	25.3758	15.333	16.191	52	22	18	7.3	74	Pancreatic adenocarcinoma
0.012711313	128.82	0.826407884	36.67	0	60.6	5.5817	6.061	11.281	59	26	23	2.71	60	Human Diffuse Type Gastric Cancer
0.006676326	342.98	0.512398717	38.43	173.79	60.6	160.974	47.429	60.898	199	19	19	7.28	161	High-grade serous ovarian cancer
0	22.69	0.184115497	34.56	245.182	60.59	42.4831	9.523	11.847	57	44	27	7.3	26	Intrahepatic cholangiocarcinoma
0	4.22	0.189929196	36.62	230.898	60.59	28.6666	8.64	12.561	48	34	10	7.3	42	Human Diffuse Type Gastric Cancer
0.176909475	38.73	0.414132022	38.63	255.773	60.59	72.654	42.468	37.172	138	63	26	7.3	105	Non BRCA1/BRCA2 familial breast cancer
0.01449783	433.07	0.492090642	37.32	178.452	60.6	133.3393	60.899	67.073	259	23	16	7.3	148	High-grade serous ovarian cancer
0.157202086	14.95	0.311777375	30.41	237.1	60.6	17.8411	4.183	7.53	35	16	21	7.3	38	Non BRCA1/BRCA2 familial breast cancer
0.016693473	236.96	0.506519528	38.26	123.785	60.6	66.8609	35.386	24.58	130	26	17	7.29	125	High-grade serous ovarian cancer
0	28.35	0.457170482	35.66	2.442	60.6	22.0204	3.539	10.865	38	18	32	7.3	56	Intrahepatic cholangiocarcinoma
0.027789909	48.96	0.423380387	36.22	247.247	60.6	35.7255	13.366	6.604	49	10	20	7.29	41	Non BRCA1/BRCA2 familial breast cancer
0.011545175	61.43	0.488711749	37.39	0	60.6	42.6877	5.252	11.658	77	21	20	7.3	44	Human Diffuse Type Gastric Cancer
0	156.06	0.674435377	37.25	155.863	60.6	18.9749	16.737	16.382	71	15	18	2.53	66	Human Diffuse Type Gastric Cancer
0.173975955	73.94	0.286500966	34.5	178.676	60.6	60.3694	41.762	35.583	96	37	19	4.48	88	Human Diffuse Type Gastric Cancer
0.016796977	750.57	0.8343327	36.87	174.298	60.6	10.5383	2.793	6.882	135	67	18	2.19	98	High-grade serous ovarian cancer
0.103482602	31.17	0.836251287	31.94	268.491	60.6	2.9737	0	3.282	48	1	24	4.14	14	Intrahepatic cholangiocarcinoma
0	26.62	0.222263213	24.07	246.344	60.6	53.8412	16.114	27.206	78	69	22	7.3	54	Non BRCA1/BRCA2 familial breast cancer
0	234.79	0.730619485	39.33	135.148	60.6	35.2204	25.925	17.025	114	28	18	7.3	87	Pancreatic adenocarcinoma
0.023130494	7.13	0.385739528	32.53	247.736	60.59	19.9659	10.824	12.829	54	40	23	7.3	35	Non BRCA1/BRCA2 familial breast cancer
0.009076099	45.73	0.370155202	37.09	113.739	60.6	14.0366	8.101	7.556	42	20	15	4.26	30	Pancreatic adenocarcinoma
0	56.27	0.591479327	35.73	202.376	60.6	12.8849	10.004	13.167	63	18	20	7.29	68	Human Diffuse Type Gastric Cancer
0.025538712	19.63	0.390571545	33.26	271.48	60.59	10.3514	2.736	4.502	49	16	40	7.3	10	Intrahepatic cholangiocarcinoma
0.020288462	7.3	0.256596742	35.26	345.913	60.6	15.7328	6.82	11.537	61	21	36	7.3	30	Intrahepatic cholangiocarcinoma
0.011098254	19.56	0.381338684	37.19	0	60.58	25.5343	9.147	13.888	53	24	16	4.55	66	Human Diffuse Type Gastric Cancer
0.03820136	138.97	0.637217428	2.56	1.807	60.6	17.3221	0.309	3.852	28	91	19	7.3	65	Pancreatic adenocarcinoma
0	25.86	0.609288807	36.56	0	60.6	0.9525	0.217	8.425	47	21	15	7.3	39	Intrahepatic cholangiocarcinoma
0.010034836	232.27	0.493733041	38.35	193.717	60.6	59.0023	33.349	27.178	119	21	18	7.3	134	Human Diffuse Type Gastric Cancer
0	12.74	0.403478837	38.79	113.008	60.59	4.2599	2.72	9.075	47	25	9	7.3	22	Pancreatic adenocarcinoma
0	74.44	0.305408045	33.47	174.712	60.6	62.7485	31.839	36.571	87	29	16	7.3	77	Human Diffuse Type Gastric Cancer
0.018817862	22.53	0.548083577	37.99	309.007	60.59	23.276	5.671	10.194	49	23	21	7.3	47	Intrahepatic cholangiocarcinoma
0	64.7	0.230028242	36.37	144.438	60.6	53.616	24.644	45.672	104	46	15	3.28	95	Pancreatic adenocarcinoma
0.173708481	74.01	0.204136949	38.17	186.719	60.59	136.5308	42.621	60.127	150	93	15	7.3	142	Human Diffuse Type Gastric Cancer
0	83.61	0.682100932	36.59	270.402	60.6	22.4638	3.004	10.406	79	20	25	7.3	70	Intrahepatic cholangiocarcinoma
0.016176535	21.31	0.540041068	38.71	1.372	60.6	23.5865	3.328	8.206	32	20	27	7.3	14	Intrahepatic cholangiocarcinoma
0.01919975	165.89	0.650119957	37.1	3.414	60.57	3.5665	4.393	15.135	53	5	19	2.38	54	Human Diffuse Type Gastric Cancer
0.016404284	196.44	0.608327115	0.2	0.01	60.6	0.1	1.57	1.168	46	91	19	7.3	63	High-grade serous ovarian cancer
0.014449938	20.27	0.297529501	35.26	128.618	60.6	45.8426	18.159	15.286	44	25	14	7.3	78	Pancreatic adenocarcinoma
0.026490748	31.65	0.200239726	34.4	182.685	60.6	66.2865	33.261	26.84	90	63	15	4.2	90	Human Diffuse Type Gastric Cancer
0.020824363	67.4	0.27414987	36.95	122.206	60.6	71.6796	45.148	40.16	101	73	18	7.3	118	Human Diffuse Type Gastric Cancer
0.007499171	208.19	0.45475019	38.5	163.732	60.6	103.3538	38.089	46.171	146	21	20	7.3	150	High-grade serous ovarian cancer
0.017975945	115.95	0.445105105	39.05	183.168	60.6	53.1857	21.067	29.866	81	6	16	7.3	89	Human Diffuse Type Gastric Cancer
0.007628654	20.66	0.305995455	33.03	0.047	60.6	26.4818	5.96	18.467	55	24	16	7.3	35	Human Diffuse Type Gastric Cancer
0.022657871	119.26	0.365831605	37.68	134.615	60.6	99.954	36.42	54.317	171	67	15	7.3	155	High-grade serous ovarian cancer
0.018847884	146.61	0.534047419	38.3	125.296	60.6	37.7552	14.902	25.158	101	18	15	7.3	105	High-grade serous ovarian cancer
0	47.85	0.311576853	40.32	120.955	60.6	54.892	26.849	37.984	104	30	14	7.3	74	Pancreatic adenocarcinoma
0	74.69	0.227560453	39.22	216.584	60.6	32.7887	21.488	13.869	72	19	19	7.3	52	Human Diffuse Type Gastric Cancer
0	10.71	0.339423321	33.97	0	60.6	12.8689	8.722	6.24	61	29	23	7.3	50	Intrahepatic cholangiocarcinoma
0.002347295	31.9	0.545631062	37.58	0	60.6	8.6995	3.769	9.945	58	26	17	7.3	67	Intrahepatic cholangiocarcinoma
0	699.57	0.717066917	39.77	218.934	60.59	10.0452	27.684	9.736	195	90	21	7.3	182	High-grade serous ovarian cancer
0.167335774	64.02	0.456331903	36.11	197.464	60.6	74.4569	36.52	36.712	127	56	21	7.3	101	Human Diffuse Type Gastric Cancer
0	24.09	0.292695362	39.35	2.414	60.6	39.6701	5.252	13.058	61	5	16	4.59	19	Intrahepatic cholangiocarcinoma
0	8.9	0.191194538	34.35	155.718	60.6	30.2858	13.92	19.968	48	59	16	7.3	27	Pancreatic adenocarcinoma
0.016607998	59.99	0.325133892	37.37	186.735	60.59	45.0641	16.886	16.353	96	16	16	7.3	68	Human Diffuse Type Gastric Cancer
0	24.86	0.438669079	38.46	0	60.55	6.5127	2.231	7.678	72	17	19	7.3	39	Human Diffuse Type Gastric Cancer
0.000549689	450.94	0.616853363	40.47	236.642	60.58	75.6033	44.01	42.819	124	20	19	7.3	182	Non BRCA1/BRCA2 familial breast cancer
0.01313995	47.08	0.352827943	34.88	0.357	60.6	27.7363	11.228	16.169	76	30	19	7.3	63	Human Diffuse Type Gastric Cancer
0.000706268	79.63	0.580212321	35.46	124.498	60.6	20.3318	11.954	9.061	59	19	18	7.29	65	Pancreatic adenocarcinoma
0.064115357	96.82	0.565122233	38.6	141.753	60.6	26.8853	11.067	18.849	71	20	16	2.91	79	Human Diffuse Type Gastric Cancer
0.015447718	90.94	0.576163003	2.47	1.666	60.58	9.669	3.163	1.701	56	23	17	2.92	62	High-grade serous ovarian cancer
0.021118457	126.99	0.677375525	0.2	0.135	60.6	0.1	0.2	6.369	43	25	19	3.11	84	Human Diffuse Type Gastric Cancer
0	60.23	0.277616559	37.7	175.598	60.59	46.657	16.449	25.073	81	5	19	4.46	103	Human Diffuse Type Gastric Cancer
0.025094521	104.59	0.337045885	36.97	139.642	60.59	49.9556	23.696	35.127	152	15	16	7.3	99	Human Diffuse Type Gastric Cancer
0.003624809	28.86	0.606679132	36.24	227.569	60.6	23.8587	0.577	4.687	39	9	18	7.28	18	High-grade serous ovarian cancer
0.001933301	32.58	0.253052017	38.56	0	60.6	39.49	23.776	16.905	56	21	21	7.3	51	Human Diffuse Type Gastric Cancer
0.018719035	151	0.783557031	0.2	0	60.6	22.0613	1.534	3.767	59	6	14	4.16	27	Pancreatic adenocarcinoma
0	180.08	0.594658197	0.2	0.717	60.59	0.3308	0	2.917	63	91	17	7.3	73	Pancreatic adenocarcinoma
0.190642423	17.44	0.154929178	36.04	4.466	60.59	52.7542	20.216	29.712	61	73	36	7.3	90	Human Diffuse Type Gastric Cancer
0	183.02	0.462508212	37.08	174.921	60.6	61.0633	25.214	13.842	119	5	20	4.18	79	Human Diffuse Type Gastric Cancer
0	55.46	0.575779069	36.2	127.837	60.6	12.7055	9.417	6.106	29	22	13	7.3	49	Pancreatic adenocarcinoma
0	54.91	0.230459641	36.6	110.744	60.58	49.7085	25.388	22.693	65	70	14	7.3	101	Pancreatic adenocarcinoma
0.024471675	130.11	0.455580958	37.75	171.64	60.6	111.5799	28.108	30.67	140	14	17	7.3	122	Human Diffuse Type Gastric Cancer
0.020570172	72.82	0.676094169	41.1	0	60.58	20.6558	0.149	5.931	56	8	15	3.2	26	Pancreatic adenocarcinoma
0	15.33	0.320056676	37.64	0	60.59	31.6613	6.568	4.299	43	28	20	7.3	55	Intrahepatic cholangiocarcinoma
0.001077371	83.11	0.225782142	38.49	226.374	60.6	34.7706	20.445	18.169	71	20	15	7.29	36	Non BRCA1/BRCA2 familial breast cancer
0.013847684	25.55	0.31581009	35.06	0	60.6	7.9229	3.472	8.646	34	18	19	7.3	10	Pancreatic adenocarcinoma
0.011045598	69.17	0.485039036	37.67	1.099	60.6	35.1533	6.476	8.366	55	18	17	7.3	84	Human Diffuse Type Gastric Cancer
0.010411356	39.27	0.397991526	37.07	198.827	60.6	50.198	21.535	17.767	72	24	21	7.3	59	Human Diffuse Type Gastric Cancer
0.170626936	66.67	0.242834359	31.81	255.478	60.59	63.3776	32.079	26.736	111	66	18	7.3	85	Non BRCA1/BRCA2 familial breast cancer
0.012202773	118.97	0.182199156	38.31	153.28	60.6	241.7381	48.338	89.616	226	92	17	7.3	226	Pancreatic adenocarcinoma
0.082450082	66.59	0.529087508	25.86	203.464	60.6	35.3776	8.628	12.592	49	1	25	4.63	50	Human Diffuse Type Gastric Cancer
0.001627576	47.82	0.295563007	36.6	174.966	60.6	63.813	23.636	32.368	97	88	16	7.3	74	Human Diffuse Type Gastric Cancer
0.011917704	33.95	0.297670401	36.31	260.532	60.58	36.1219	22.657	9.083	93	19	22	7.3	60	Non BRCA1/BRCA2 familial breast cancer
0	59.82	0.676028661	0.37	1.955	60.59	3.6483	0	3.309	38	58	26	2.78	10	Intrahepatic cholangiocarcinoma
0.167391125	144.45	0.264502333	39.04	206.665	60.6	166.2657	57.714	86.745	188	61	18	7.3	194	Human Diffuse Type Gastric Cancer
0.014228659	161.91	0.387856943	34.38	139.352	60.6	201.758	96.354	81.322	272	6	16	3.58	229	High-grade serous ovarian cancer
0.178160299	102.56	0.541529473	35.76	201.359	60.6	38.8961	23.815	21.701	86	17	18	7.3	66	Human Diffuse Type Gastric Cancer
0.013357951	14.75	0.211761804	35.5	234.065	60.6	45.6978	16.337	14.526	49	59	27	7.3	35	Non BRCA1/BRCA2 familial breast cancer
0.024623382	125.68	0.963101106	1.02	0	60.6	12.8526	2.943	2.26	47	31	20	3.05	45	Pancreatic adenocarcinoma
0.008792499	112.03	0.327951359	37.79	134.493	60.59	106.5001	38.115	47.148	134	30	17	7.3	112	Human Diffuse Type Gastric Cancer
0.157650949	240.06	0.480936083	39.29	248.556	60.59	88.7374	47.318	49.992	179	19	17	7.3	140	Non BRCA1/BRCA2 familial breast cancer
0	192.99	0.681958812	37.53	6.966	60.6	16.1683	10.433	9.628	82	17	18	7.3	56	Human Diffuse Type Gastric Cancer
0	89.99	0.371208015	40.81	161.124	60.6	64.4044	34.875	42.224	114	26	19	7.3	127	High-grade serous ovarian cancer
0.004469173	157.54	0.741538285	37.07	0	60.6	10.9532	8.665	6.381	51	4	19	2.65	55	Human Diffuse Type Gastric Cancer
0	61.85	0.633469029	0.2	3.841	60.59	0.1	0	5.534	13	7	26	3.3	24	Intrahepatic cholangiocarcinoma
0.01080395	14.16	0.228058334	30.68	241.454	60.6	16.1956	5.46	5.291	26	22	34	7.3	42	Non BRCA1/BRCA2 familial breast cancer
0.015435222	103.09	0.540232399	37.29	2.909	60.6	24.9054	11.239	15.698	88	17	22	3.18	46	Human Diffuse Type Gastric Cancer
0.027496294	25.93	0.193347369	34.22	206.395	60.6	36.7914	19.2	27.217	46	64	25	4.48	67	Human Diffuse Type Gastric Cancer
0.023858113	160.55	0.312609132	32.88	157.324	60.6	116.8376	49.076	53.973	188	57	14	4.51	200	Human Diffuse Type Gastric Cancer
0.028558058	403.83	0.627021656	38.59	0	60.59	5.7467	4.934	0.467	111	12	19	2.44	115	Pancreatic adenocarcinoma
0	264.11	0.53020613	39.48	158.284	60.6	363.941	122.128	58.195	469	29	20	7.3	495	High-grade serous ovarian cancer
0.173587328	16.08	0.220481874	36.71	222.493	60.58	41.0543	8.595	3.589	25	24	26	7.3	22	Non BRCA1/BRCA2 familial breast cancer
0.003727768	81.88	0.599595491	0.3	3.314	60.45	0.1	2.359	9.655	20	23	15	7.29	26	High-grade serous ovarian cancer
0	6.53	0.221093437	32.91	3.291	60.59	24.8628	13.276	5.797	50	9	44	4.72	34	Intrahepatic cholangiocarcinoma
0.005037161	120.4	0.642717156	36.91	225.14	60.58	21.1958	6.463	3.673	74	26	17	4.18	64	Non BRCA1/BRCA2 familial breast cancer
0.00059707	141.63	0.660232125	36.71	147.442	60.6	19.493	6.32	8.556	76	6	16	2.84	62	High-grade serous ovarian cancer
0.010871199	15.86	0.36082272	34.85	0	60.6	22.5669	3.119	10.767	30	30	16	7.3	63	Human Diffuse Type Gastric Cancer
0.016976794	111.94	0.369970004	28.31	123.934	60.6	117.5174	36.767	72.591	234	20	17	3.27	165	Pancreatic adenocarcinoma
0.159008023	171.61	0.322992175	37.18	193.853	60.58	206.0021	62.848	78.002	215	93	19	7.3	258	Human Diffuse Type Gastric Cancer
0.020939784	38.63	0.170175658	27.89	144.138	60.6	62.5013	40.024	32.735	107	74	19	7.3	113	Human Diffuse Type Gastric Cancer
0.164149017	18.87	0.292306264	35.1	3.283	60.6	29.8218	14.59	11.785	43	45	28	7.3	23	Intrahepatic cholangiocarcinoma
0.00601047	56.88	0.380792173	37.46	244.29	60.59	39.6759	22.99	16.745	114	18	15	7.3	79	Non BRCA1/BRCA2 familial breast cancer
0.002507078	24.35	0.412072297	37.52	265.853	60.59	39.0906	2.676	4.647	35	21	23	7.3	41	Intrahepatic cholangiocarcinoma
0.02092448	111.62	0.537104499	37.86	167.506	60.59	30.3206	10.145	17.684	75	13	19	7.3	63	High-grade serous ovarian cancer
0.173676531	93.97	0.166798272	34.82	181.468	60.6	122.3336	62.635	44.911	198	93	17	4.49	140	Human Diffuse Type Gastric Cancer
0.002671326	14.67	0.352295113	32.56	2.882	60.59	26.0757	6.644	16.439	47	19	24	7.29	37	Human Diffuse Type Gastric Cancer
0.007361292	33.91	0.478321355	36.43	0.256	60.6	29.3874	6.742	9.679	58	29	21	7.3	54	Human Diffuse Type Gastric Cancer
0.013433006	134.67	0.307293602	37.35	136.535	60.59	155.412	45.487	49.818	131	70	15	7.3	143	Pancreatic adenocarcinoma
0.006910318	145.74	0.577733295	39.34	227.626	60.6	23.2773	20.131	15.933	100	19	17	7.3	66	Pancreatic adenocarcinoma
0.025250184	462.35	0.648696993	38.73	4.312	60.6	24.9955	21.51	9.801	126	1	16	3.3	123	High-grade serous ovarian cancer
0.002924164	81.6	0.482747382	38.09	240.755	60.58	49.4201	23.485	25.174	84	6	19	7.29	56	Non BRCA1/BRCA2 familial breast cancer
0.003464083	73.23	0.409373348	37.36	2.909	60.6	24.463	8.412	10.775	86	19	18	7.3	39	Human Diffuse Type Gastric Cancer
0.01277817	114.7	0.515238732	38.93	235.269	60.6	36.8038	11.386	11.923	66	19	18	7.3	47	Non BRCA1/BRCA2 familial breast cancer
0.010009956	107.72	0.361741431	39.67	245.584	60.59	45.7732	22.221	26.931	78	23	18	7.29	59	Non BRCA1/BRCA2 familial breast cancer
0	26.65	0.471201661	36.77	119.114	60.6	11.4221	7.457	6.547	31	19	19	7.3	16	Pancreatic adenocarcinoma
0.010764779	443.68	0.677269238	36.36	172.598	60.6	56.7061	31.416	26.79	216	19	16	2.61	172	High-grade serous ovarian cancer
0.003403692	172.79	0.537075423	35.85	181.2	60.6	57.355	20.32	29.477	98	17	19	4.21	106	Human Diffuse Type Gastric Cancer
0	11.71	0.524687315	33.57	237.065	60.6	12.7983	4.764	10.029	42	15	27	7.3	12	Non BRCA1/BRCA2 familial breast cancer
0	62.53	0.354446233	40.11	150.308	60.59	51.5893	18.469	31.356	80	23	19	3.21	85	Pancreatic adenocarcinoma
0.016262097	15.88	0.41671881	34.17	3.984	60.6	43.0237	20.653	28.882	70	69	28	7.3	61	Human Diffuse Type Gastric Cancer
0.005177513	34.42	0.419135908	39.27	235.553	60.6	20.9847	10.089	8.383	73	18	17	7.3	35	Non BRCA1/BRCA2 familial breast cancer
0.021028272	162.9	0.67036379	40.31	142.211	60.59	17.5064	5.519	12.732	70	19	18	7.3	76	Pancreatic adenocarcinoma
0.009308452	6.71	0.177274902	32.74	239.62	60.6	37.099	15.449	12.594	52	42	20	7.3	40	Non BRCA1/BRCA2 familial breast cancer
0.020469171	257.14	0.541181637	38.84	123.331	60.6	60.0432	29.447	35.997	128	31	16	3	113	High-grade serous ovarian cancer
0	57.27	0.145714594	36.86	187.724	60.58	91.9908	51.892	43.62	124	93	14	7.3	119	High-grade serous ovarian cancer
0	68.02	0.424819347	37.81	174.176	60.6	34.2237	19.538	22.229	62	26	21	4.55	59	Human Diffuse Type Gastric Cancer
0	96.08	0.606838065	35.86	1.089	60.6	20.0364	7.193	13.76	60	23	19	7.3	62	Human Diffuse Type Gastric Cancer
0.010242559	30.36	0.471271029	35.05	0.158	60.6	27.6125	6.067	8.196	47	33	23	7.3	18	Intrahepatic cholangiocarcinoma
0.01313413	30.82	0.386230472	34.59	271.187	60.59	33.1007	11.743	7.588	45	13	18	7.3	54	Non BRCA1/BRCA2 familial breast cancer
0.007844746	47.85	0.288018604	34.81	129.207	60.6	20.0988	5.968	13.828	54	21	16	4.49	41	Human Diffuse Type Gastric Cancer
0.016429641	65.83	0.488322063	36.93	243.142	60.6	43.3907	20.823	15.676	95	13	17	7.3	80	Human Diffuse Type Gastric Cancer
0.000717688	21.1	0.360866294	37.4	0	60.6	29.0873	2.504	3.269	45	24	16	7.3	40	Intrahepatic cholangiocarcinoma
0.008074038	51.9	0.298765426	36.41	166.93	60.6	62.7642	21.372	18.415	72	30	20	7.3	55	Human Diffuse Type Gastric Cancer
0.005492745	48.22	0.238810284	38.52	247.016	60.58	59.1917	28.836	18.605	90	62	21	7.3	56	Non BRCA1/BRCA2 familial breast cancer
0.019732616	191.6	0.736814491	38.39	2.429	60.6	26.2005	3.247	3.231	66	16	19	2.62	40	Human Diffuse Type Gastric Cancer
0.005956526	61.66	0.110138722	27.27	131.21	60.6	65.0558	30.22	33.207	76	93	19	3.37	85	Pancreatic adenocarcinoma
0.0012259	5.89	0.427042397	39.69	217.17	60.6	35.745	4.245	9.974	54	28	17	7.3	19	Pancreatic adenocarcinoma
0.06439158	48.98	0.516510589	33.47	193.977	60.6	20.193	5.41	11.033	40	23	21	7.3	40	Intrahepatic cholangiocarcinoma
0	53.67	0.21634159	37.59	118.726	60.6	72.3114	45.501	46.174	113	93	17	7.3	124	Pancreatic adenocarcinoma
0.027956701	4.22	0.166416086	22.08	224.208	60.56	46.7131	23.85	9.589	85	89	20	7.29	46	Non BRCA1/BRCA2 familial breast cancer
0.176572353	31.51	0.130824701	37.38	180.433	60.59	103.0154	26.929	33.492	131	91	17	7.3	104	Human Diffuse Type Gastric Cancer
0.162141759	99.07	0.281838048	34.15	196.882	60.59	51.5511	16.345	31.332	77	31	19	7.3	79	Human Diffuse Type Gastric Cancer
0.026520618	12.08	0.524802597	34	1.122	60.6	34.0513	5.823	4.606	31	25	42	7.3	14	Intrahepatic cholangiocarcinoma
0.006734699	84.64	0.42900413	40.25	218.07	60.6	31.775	15.341	11.983	57	17	16	7.3	48	Non BRCA1/BRCA2 familial breast cancer
0	7.53	0.167821948	35.3	2.812	60.59	26.2333	9.252	13.327	36	23	35	7.3	50	Intrahepatic cholangiocarcinoma
0.003355036	134.07	0.482721571	35.42	131.376	60.6	25.9356	16.406	17.855	86	23	17	7.3	64	Human Diffuse Type Gastric Cancer
0.000611415	10.97	0.392811747	39.87	0	60.6	22.1308	4.241	8.765	32	22	12	7.3	13	Intrahepatic cholangiocarcinoma
0.000336963	164.71	0.458290506	38.99	217.948	60.6	60.1841	31.27	25.67	116	27	17	7.3	116	Non BRCA1/BRCA2 familial breast cancer
0.00335789	39.89	0.296087328	28.6	169.449	60.59	52.622	24.777	23.667	76	21	19	3.56	62	Human Diffuse Type Gastric Cancer
0.167620334	60.26	0.488969843	34.62	145.794	60.6	54.7948	26.352	42.935	114	83	19	7.3	87	Human Diffuse Type Gastric Cancer
0.026540153	93.54	0.37594633	37.44	175.984	60.6	24.045	19.381	21.023	66	28	17	7.3	78	Human Diffuse Type Gastric Cancer
0	15.64	0.513114277	33.74	246.873	60.6	3.69	1.864	9.013	56	13	26	7.3	10	Non BRCA1/BRCA2 familial breast cancer
0.002895137	109.56	0.417974839	40.54	220.698	60.58	77.1878	45.741	29.525	114	92	10	7.3	139	Non BRCA1/BRCA2 familial breast cancer
0	229.46	0.505182323	39.7	226.636	60.57	46.7771	28.979	25.661	110	31	19	7.3	80	Non BRCA1/BRCA2 familial breast cancer
0.015955343	131.71	0.682717536	39.82	0	60.58	12.7775	15.806	16.253	59	25	22	7.3	65	Human Diffuse Type Gastric Cancer
0.169741477	107.77	0.351488523	31.41	181.232	60.6	100.7925	37.026	48.489	94	60	17	7.3	95	Human Diffuse Type Gastric Cancer
0.012422669	46.47	0.387900196	35.76	191.81	60.6	18.2462	10.791	14.647	47	30	20	7.3	59	Human Diffuse Type Gastric Cancer
0.010484332	59.39	0.686544449	36.81	121.571	60.6	3.4377	7.05	3.074	33	9	17	3.16	22	Pancreatic adenocarcinoma
0.009570288	63.72	0.520808297	35.96	248.817	60.59	35.8983	3.39	14.335	32	14	29	7.3	55	Intrahepatic cholangiocarcinoma
0.020002403	137.79	0.608641592	39.49	237.505	60.58	8.7661	8.075	3.079	69	28	20	7.3	70	Non BRCA1/BRCA2 familial breast cancer
0	23.79	0.471755905	37.13	228.071	60.59	40.8117	4.996	12.058	74	12	26	7.3	24	Human Diffuse Type Gastric Cancer
0.012106329	36.18	0.296157292	38.71	255.203	60.6	31.6504	23.196	24.626	93	17	15	7.3	46	Non BRCA1/BRCA2 familial breast cancer
0.016413324	64.2	0.474537238	36.79	229.592	60.59	17.1981	10.427	12.456	55	23	20	7.3	49	Human Diffuse Type Gastric Cancer
0.002791565	106.9	0.403295212	37.78	104.681	60.6	64.6265	42.311	35.269	140	28	16	7.3	118	Pancreatic adenocarcinoma
0.008294747	82.06	0.381301998	32.65	206.936	60.6	70.0357	36.723	28.59	85	62	22	7.3	83	Human Diffuse Type Gastric Cancer
0.014498245	352.68	0.758984353	36.05	195.321	60.6	34.0159	12.609	15.671	100	10	17	2.83	117	Human Diffuse Type Gastric Cancer
0	46.74	0.165359743	39.79	0.251	60.6	42.6373	19.241	27.266	52	4	19	4.58	75	Human Diffuse Type Gastric Cancer
0.006951569	35.27	0.309816757	34.24	237.767	60.58	29.9462	6.625	5.685	33	20	34	7.3	15	Non BRCA1/BRCA2 familial breast cancer
0.016000033	41.72	0.453801203	38.3	0	60.59	34.8559	7.973	10.097	57	18	18	7.3	52	Human Diffuse Type Gastric Cancer
0	74.43	0.334173754	32.57	176.035	60.6	64.9116	31.451	42.896	128	71	16	7.3	93	Human Diffuse Type Gastric Cancer
0.169235284	28.36	0.331967705	37.91	252.056	60.6	205.1331	61.374	81.25	257	93	19	7.3	195	Non BRCA1/BRCA2 familial breast cancer
0.057233193	43.1	0.513940845	31.81	4.527	60.6	31.4724	9.196	5.83	57	23	24	7.3	44	Intrahepatic cholangiocarcinoma
0	181.92	0.334260356	38.88	145.211	60.6	80.9424	52.773	56.813	93	29	19	7.3	115	High-grade serous ovarian cancer
0.014168281	14.17	0.282690249	35.07	1.431	60.58	28.0493	7.332	10.144	59	21	37	7.3	60	Intrahepatic cholangiocarcinoma
0.037044435	31.38	0.472642832	32.63	3.722	60.6	19.6216	5.118	9.101	18	25	24	7.3	21	Intrahepatic cholangiocarcinoma
0.164701739	103.99	0.177977196	37.03	198.306	60.6	111.2556	42.727	53.783	140	93	18	7.3	131	Human Diffuse Type Gastric Cancer
0.183776027	46.52	0.284990151	36.94	227.71	60.6	32.4045	22.586	16.244	65	37	19	7.3	61	Non BRCA1/BRCA2 familial breast cancer
0.013217929	144.84	0.49738128	37.16	231.333	60.6	58.3406	44.003	33.245	127	23	20	7.3	101	Non BRCA1/BRCA2 familial breast cancer
0	55.88	0.501499682	36.14	0.629	60.6	28.7076	7.033	7.211	38	20	17	7.3	45	Human Diffuse Type Gastric Cancer
0.012168093	97.3	0.697370556	1.89	0	60.6	2.6356	4.7	9.499	70	9	18	3.39	69	Pancreatic adenocarcinoma
0.024151948	11.33	0.512283548	39.01	237.067	60.58	1.6388	1.917	9.464	12	18	28	7.29	11	Non BRCA1/BRCA2 familial breast cancer
0.03870663	67.38	0.653091658	38.01	3.049	60.6	4.3127	3.881	3	15	27	17	4.21	16	Intrahepatic cholangiocarcinoma
0.011885071	66.26	0.524265003	35.41	175.743	60.58	35.912	15.009	11.349	52	18	18	7.3	66	Human Diffuse Type Gastric Cancer
0.165219499	154.28	0.214672313	36.07	259.36	60.6	75.238	49.015	61.058	171	90	18	7.3	153	Non BRCA1/BRCA2 familial breast cancer
0.009873778	71.29	0.813943178	37.16	129.613	60.6	27.7114	0.532	3.824	23	32	15	7.3	42	Pancreatic adenocarcinoma
0.052278965	56.45	0.289440977	34.08	200.835	60.6	59.1792	19.388	28.438	53	34	25	7.3	76	Human Diffuse Type Gastric Cancer
0.038376969	50.7	0.313394145	37.51	0	60.59	36.6407	6.918	12.238	57	2	18	4.18	30	Human Diffuse Type Gastric Cancer
0	70.98	0.317252543	37.37	0	60.6	31.821	14.1	22.66	59	12	16	4.8	46	Human Diffuse Type Gastric Cancer
0	100.42	0.245702608	36.76	158.838	60.58	39.7219	22.698	26.868	89	30	9	7.3	64	High-grade serous ovarian cancer
0.018827602	30.23	0.249843056	36.77	260.476	60.6	38.4245	15.034	14.068	59	37	22	7.3	44	Non BRCA1/BRCA2 familial breast cancer
0.023230138	51.19	0.60615873	38.44	2.466	60.6	20.042	1.697	14.401	38	24	26	7.29	14	Intrahepatic cholangiocarcinoma
0.177644229	121.8	0.217996713	37.15	188.041	60.6	226.8099	100.166	95.056	159	89	19	4.39	151	Human Diffuse Type Gastric Cancer
0.007353443	107.64	0.582484731	38.14	2.392	60.59	18.5408	7.324	8.432	47	11	21	7.3	50	Human Diffuse Type Gastric Cancer
0.005433813	78.44	0.243029261	40.4	253.475	60.59	100.3304	43.574	29.661	126	70	19	7.3	107	Non BRCA1/BRCA2 familial breast cancer
0.021214502	360.42	0.365285574	36.29	168.037	60.6	289.129	54.171	107.057	293	93	18	2.38	220	High-grade serous ovarian cancer
0.012732682	260.49	0.510266808	37.95	145.767	60.6	26.9348	5.484	11.561	104	15	19	3.14	110	Pancreatic adenocarcinoma
0.00492442	66.94	0.373650986	39.26	245.46	60.58	37.4308	14.348	15.72	67	18	18	7.3	62	Non BRCA1/BRCA2 familial breast cancer
0.000598758	29.57	0.49565986	37.44	0	60.6	24.3672	6.533	3.063	15	25	31	7.3	19	Intrahepatic cholangiocarcinoma
0	130.29	0.578825969	0.2	0	60.59	2.9608	2.187	1.027	46	87	15	7.29	65	Pancreatic adenocarcinoma
0.162014235	169.72	0.418277923	34.84	175.158	60.59	195.1985	62.956	64.082	207	21	19	7.3	271	Human Diffuse Type Gastric Cancer
0.16403936	81.67	0.283090893	36.51	201.282	60.6	121.7488	44.229	59.904	165	81	16	4.43	121	Human Diffuse Type Gastric Cancer
0.020627707	36.58	0.45691958	33.24	4.503	60.59	38.0344	13.471	9.224	44	18	33	7.3	70	Intrahepatic cholangiocarcinoma
0.170748579	49.01	0.20600826	35.86	178.904	60.6	55.1472	22.627	38.155	82	63	20	7.3	82	Human Diffuse Type Gastric Cancer
0.169785556	122.47	0.380008239	38.61	235.306	60.59	100.4884	32.68	37.454	160	27	19	7.3	114	Non BRCA1/BRCA2 familial breast cancer
0	93.73	0.544933727	39.44	229.041	60.6	34.2707	21.183	17.672	79	11	18	7.3	68	Non BRCA1/BRCA2 familial breast cancer
0	27.14	0.48544023	38.62	0	60.6	26.5443	6.436	2.12	20	16	18	4.44	51	Intrahepatic cholangiocarcinoma
0.005086203	205.24	0.470025114	40.22	230.43	60.59	93.2563	49.95	35.607	148	19	16	7.28	119	Non BRCA1/BRCA2 familial breast cancer
0.009796157	24.37	0.474604973	34.22	0	60.6	22.6506	4.761	8.131	19	20	36	7.3	56	Intrahepatic cholangiocarcinoma
0.022416139	60.67	0.648349707	38.29	242.504	60.6	11.466	4.919	3.584	48	18	18	7.3	42	Non BRCA1/BRCA2 familial breast cancer
0	271.31	0.467433117	37.73	167.871	60.6	72.9752	32.55	30.085	140	23	17	7.3	128	High-grade serous ovarian cancer
0.009245682	88.59	0.388861998	37.4	215.172	60.58	36.1548	16.419	6.922	75	10	10	7.29	63	Non BRCA1/BRCA2 familial breast cancer
0.003663849	56.34	0.493113714	40.55	3.994	60.6	38.6076	5.797	13.535	42	45	19	7.3	30	Human Diffuse Type Gastric Cancer
0.001276368	60.05	0.557514375	34.92	255.622	60.59	18.3898	8.402	7.939	55	24	27	7.3	53	Non BRCA1/BRCA2 familial breast cancer
0.013187813	23.54	0.194957706	37.77	241.007	60.6	74.2689	34.358	17.265	102	89	23	7.29	68	Non BRCA1/BRCA2 familial breast cancer
0.015778475	34.19	0.30245602	38.23	0	60.6	36.3392	9.113	15.697	62	17	15	4.45	28	Human Diffuse Type Gastric Cancer
0	67.99	0.513945157	35.64	227.543	60.59	10.9831	7.31	7.638	56	11	24	7.3	34	Non BRCA1/BRCA2 familial breast cancer
0	132.35	0.709819495	41.08	0.813	60.6	30.9725	3.79	4.608	41	17	21	7.3	46	Human Diffuse Type Gastric Cancer
0.029766046	21.52	0.44184763	37.71	212.592	60.57	14.0465	9.968	6.478	50	18	9	7.3	63	Non BRCA1/BRCA2 familial breast cancer
0.003676025	51.02	0.647602814	38.55	1.87	60.6	24.1176	2.136	8.484	44	22	27	7.3	46	Intrahepatic cholangiocarcinoma
0.168218982	148.92	0.253978614	35.93	203.41	60.59	154.5377	63.957	80.321	226	88	23	4.27	125	Human Diffuse Type Gastric Cancer
0.007876484	26.5	0.323856746	33.46	1.407	60.59	38.5028	14.878	13.704	53	30	28	7.3	54	Intrahepatic cholangiocarcinoma
0.006821816	99.42	0.422890766	38.31	0	60.6	33.1821	17.969	16.836	48	29	23	7.3	51	Human Diffuse Type Gastric Cancer
0	57.54	0.583095226	0.2	3.992	60.6	7.681	3.033	2.423	56	6	17	2.98	17	Intrahepatic cholangiocarcinoma
0.007582787	25.69	0.433649508	31.73	2.096	60.59	6.9007	0.63	10.959	48	20	29	7.29	10	Intrahepatic cholangiocarcinoma
0.172810109	41.94	0.084073428	36.87	191.978	60.6	224.0888	61.797	58.002	155	90	16	7.3	154	Human Diffuse Type Gastric Cancer
0.015252535	125.44	0.301161969	28.61	193.743	60.6	79.3659	25.508	50.779	109	6	24	4.47	111	Human Diffuse Type Gastric Cancer
0.01028229	9.21	0.19982695	33.49	1.492	60.6	18.91	9.536	7.537	55	68	25	7.3	29	Human Diffuse Type Gastric Cancer
0.011820266	65.71	0.540107703	38.55	127.446	60.59	13.9556	5.379	3.977	55	22	15	7.29	32	Pancreatic adenocarcinoma
0.018248916	34.45	0.316460789	36.21	230.311	60.57	43.6663	20.14	10.265	90	20	16	7.3	61	Non BRCA1/BRCA2 familial breast cancer
0.011425411	4.22	0.426571423	25.22	213.206	60.57	9.259	6.716	1.739	40	25	15	7.3	16	Non BRCA1/BRCA2 familial breast cancer
0.003287802	22.18	0.574878812	37.53	0.063	60.6	5.427	1.841	8.993	51	15	30	7.3	43	Intrahepatic cholangiocarcinoma
0.015733189	23.8	0.406627506	32.49	249.622	60.6	21.8213	12.48	15.918	71	33	20	7.29	36	Non BRCA1/BRCA2 familial breast cancer
0.012323511	26.68	0.30330137	36.5	239.044	60.6	48.6716	27.915	19.334	91	66	22	7.3	72	Non BRCA1/BRCA2 familial breast cancer
0	50.97	0.204600961	28.06	134.989	60.58	49.7388	36.151	26.768	97	51	12	4.45	107	Pancreatic adenocarcinoma
0	30.22	0.230028923	35.21	0	60.6	23.1208	9.173	13.709	55	49	27	7.3	58	Intrahepatic cholangiocarcinoma
0.05607276	344.77	0.356073375	34.16	162.23	60.6	128.9067	60.458	62.778	208	19	15	4.12	258	High-grade serous ovarian cancer
0.013315412	76.98	0.633329118	38.87	3.571	60.6	9.959	5.108	6.139	48	7	19	7.3	37	Human Diffuse Type Gastric Cancer
0	29.95	0.360495727	32.22	259.617	60.59	24.5896	8.748	6.713	22	13	29	7.3	53	Intrahepatic cholangiocarcinoma
0.009344397	36.34	0.368884899	33.55	264.843	60.58	63.4742	22.708	25.006	96	23	22	7.3	92	Non BRCA1/BRCA2 familial breast cancer
0	248.8	0.388174563	36.4	140.71	60.59	194.4716	130.085	93.071	224	25	16	7.3	154	High-grade serous ovarian cancer
0	271.95	0.740997312	36.47	223.563	60.58	29.61	15.701	10.583	92	27	16	7.29	95	High-grade serous ovarian cancer
0.030509179	259.14	0.761782306	38.73	133.914	60.6	12.4269	5.706	11.102	82	29	20	2.58	98	Pancreatic adenocarcinoma
0.019387331	61.42	0.33010398	26.72	97.567	60.6	44.1502	34.736	31.446	82	27	12	7.3	86	Pancreatic adenocarcinoma
0	116.76	0.3551826	36.82	224.303	60.57	124.3749	56.171	65.144	204	91	19	7.3	175	High-grade serous ovarian cancer
0.013043095	240.25	0.606457172	40.42	185.086	60.6	48.2967	33.585	34.846	128	24	22	7.3	154	Human Diffuse Type Gastric Cancer
0.01962455	18.75	0.521397805	35.79	0.243	60.6	29.1469	3.978	9.517	48	2	17	4.28	17	Intrahepatic cholangiocarcinoma
0.006445061	70.71	0.508399388	38.19	163.87	60.6	33.1802	11.553	11.014	49	12	23	4.53	58	Human Diffuse Type Gastric Cancer
0.004357879	16.54	0.301071819	34.33	211.845	60.6	19.9858	10.334	16.485	61	25	30	7.3	68	Non BRCA1/BRCA2 familial breast cancer
0.003869549	4.22	0.264692145	32.98	187.26	60.6	25.8558	8.89	9.349	70	50	27	7.3	39	Intrahepatic cholangiocarcinoma
0.006858246	101	0.571120472	35.54	141.249	60.6	42.4234	26.761	16.291	118	24	19	4.53	78	High-grade serous ovarian cancer
0	90.62	0.499434247	38.88	173.739	60.6	45.3693	21.024	16.156	94	24	18	7.3	92	Human Diffuse Type Gastric Cancer
0.012455613	72.64	0.592951894	37.98	132.899	60.6	16.6752	7.734	4.442	37	23	17	7.3	46	Pancreatic adenocarcinoma
0	38.64	0.302497566	33.61	193.24	60.6	25.6541	9.979	17.509	59	18	22	7.3	98	Human Diffuse Type Gastric Cancer
0	23.49	0.462030579	36.34	0	60.6	29.7413	4.824	9.191	36	22	20	7.3	51	Human Diffuse Type Gastric Cancer
0	53.42	0.404627388	36.61	0.572	60.6	24.9994	10.159	14.219	59	10	19	4.47	47	Human Diffuse Type Gastric Cancer
0.005971917	33.99	0.623928627	39.1	1.797	60.58	1.6069	3.993	11.839	39	24	19	7.29	18	Human Diffuse Type Gastric Cancer
0.005377142	194.09	0.620423199	37.51	179.714	60.6	22.7683	11.859	8.592	111	24	17	7.29	74	High-grade serous ovarian cancer
0.016328318	856.16	0.561653901	20	117.652	60.58	40.71	42.639	29.901	183	18	15	2.43	304	High-grade serous ovarian cancer
0.013202774	123.87	0.454106312	39.14	142.129	60.6	102.204	40.537	50.632	143	31	14	7.29	152	High-grade serous ovarian cancer
0	38.59	0.516984113	37.02	0	60.57	27.1457	7.317	4.644	12	26	30	7.3	50	Intrahepatic cholangiocarcinoma
0.011627495	15.2	0.312107998	35.49	166.002	60.58	37.5137	4.691	4.972	18	26	17	7.3	20	Human Diffuse Type Gastric Cancer
0.168539558	28.39	0.212177657	33.76	173.714	60.6	70.7214	24.201	27.489	79	93	19	7.3	75	Human Diffuse Type Gastric Cancer
0.006791362	116.89	0.592282437	1.59	1.492	60.6	0.5487	0.443	2.831	30	18	21	2.8	52	Human Diffuse Type Gastric Cancer
0.006545176	94.97	0.533063645	37.63	124.095	60.5	45.1618	21.711	21.987	72	13	21	7.3	56	Pancreatic adenocarcinoma
0.00908184	553.97	0.671688819	33.04	151.177	60.6	20.7393	4.101	4.565	204	24	19	2.73	212	High-grade serous ovarian cancer
0.017201489	72.41	0.401277197	35.35	204.991	60.59	38.5636	21.598	27.079	93	24	25	7.3	93	Human Diffuse Type Gastric Cancer
0.011879958	249.07	0.650966383	0.55	0.825	60.59	0.1	0.431	1.298	60	31	19	7.3	59	High-grade serous ovarian cancer
0.017275161	96.44	0.789841718	38.28	0	60.6	6.2308	3.931	1.849	34	22	20	7.3	48	Human Diffuse Type Gastric Cancer
0.016558746	74.59	0.499995323	36.9	117.54	60.59	34.4251	22.654	11.692	52	22	15	4.32	102	Pancreatic adenocarcinoma
0.027679884	36.84	0.287488646	35.52	268.205	60.6	21.6353	16.249	10.619	61	28	22	7.3	26	Non BRCA1/BRCA2 familial breast cancer
0.00838269	10.26	0.161465511	38.91	238.996	60.59	40.157	12.883	13.348	50	74	20	7.3	61	Non BRCA1/BRCA2 familial breast cancer
0.015572884	75.81	0.640380737	36.04	0	60.57	25.5107	1.986	12.131	17	19	14	7.29	24	High-grade serous ovarian cancer
0.01811927	70.06	0.33644322	37.18	127.43	60.6	46.9152	16.934	14.038	56	7	15	4.07	44	High-grade serous ovarian cancer
0.019173715	731.22	0.595575554	33.64	153.634	60.6	54.7788	39.055	37.309	143	24	18	7.3	208	High-grade serous ovarian cancer
0	16.11	0.129604934	36.21	0	60.6	26.0517	9.485	11.524	56	37	19	7.3	34	Pancreatic adenocarcinoma
0.002109852	96.18	0.272988097	37.29	198.111	60.59	71.0923	44.764	46.763	117	5	20	4.58	125	Human Diffuse Type Gastric Cancer
0.00781888	21.32	0.131645733	31.68	185.676	60.6	30.9784	10.983	10.526	62	75	21	7.3	61	Intrahepatic cholangiocarcinoma
0.019314825	70.17	0.233656204	38.9	145.921	60.6	51.6752	16.035	34.31	79	80	15	7.3	66	Human Diffuse Type Gastric Cancer
0.013171995	75.3	0.508375162	39.27	0	60.6	11.8651	7.04	5.044	72	7	18	4.54	54	Human Diffuse Type Gastric Cancer
0.005208332	112.19	0.744759038	38.32	248.132	60.58	7.4394	3.701	5.828	49	19	17	7.29	56	Non BRCA1/BRCA2 familial breast cancer
0.029056294	59.3	0.499763699	33.35	253.103	60.6	26.115	10.252	14.003	32	18	24	7.3	45	Intrahepatic cholangiocarcinoma
0.038293589	140.26	0.639320494	37.22	138.973	60.6	37.4779	20.199	21.688	66	18	19	4.32	74	Human Diffuse Type Gastric Cancer
0.013607731	22.71	0.471589778	37.32	0	60.6	19.3812	2.66	2.479	12	25	29	7.3	40	Intrahepatic cholangiocarcinoma
0.005614134	38.72	0.268295682	36.29	185.142	60.6	60.2244	27.094	31.45	85	20	17	7.3	84	Human Diffuse Type Gastric Cancer
0.012477938	419.47	0.585276689	31.46	143.607	60.57	54.3931	19.888	27.686	158	20	16	7.3	119	High-grade serous ovarian cancer
0.161945035	257.34	0.461807564	36.85	187.872	60.6	110.2777	54.701	65.73	211	25	18	7.3	192	Human Diffuse Type Gastric Cancer
0.010813095	22.83	0.244268066	35.72	2.14	60.58	28.6451	11.493	17.372	67	34	25	7.3	84	Human Diffuse Type Gastric Cancer
0.022824836	71.93	0.45511381	36.2	131.312	60.6	54.1651	13.854	25.386	59	26	20	7.3	87	High-grade serous ovarian cancer
0.015188369	20.81	0.59099365	39.8	0	60.6	27.8222	6.47	11.396	46	24	35	7.3	63	Intrahepatic cholangiocarcinoma
0.004180978	55.61	0.48817266	38.89	146.524	60.6	37.4258	7.521	6.991	25	13	20	7.3	72	Human Diffuse Type Gastric Cancer
0	288.5	0.785624747	38.63	187.153	60.6	25.6569	10.307	21.315	116	20	18	7.29	110	Human Diffuse Type Gastric Cancer
0.018685535	175.65	0.432419955	38.84	108.965	60.6	73.5183	49.309	46.47	124	7	15	2.73	162	Pancreatic adenocarcinoma
0	28.06	0.394298282	35.21	0	60.59	37.9105	8.153	6.98	64	25	22	7.3	57	Human Diffuse Type Gastric Cancer
0.022569721	301.9	0.657126849	0.2	1.18	60.58	0.8528	0.351	3.267	61	29	18	2.55	50	Non BRCA1/BRCA2 familial breast cancer
0.015832446	63.08	0.470922976	36.87	0.625	60.59	20.5898	3.132	14.677	59	41	21	7.3	53	Human Diffuse Type Gastric Cancer
0.17212308	141.17	0.316963209	33.56	201.274	60.6	113.3462	33.964	33.144	115	51	23	7.3	140	Human Diffuse Type Gastric Cancer
0.017455212	86.13	0.473868174	35.82	193.348	60.59	36.574	20.873	30.804	94	29	18	7.3	78	Human Diffuse Type Gastric Cancer
0.011693296	215.9	0.465055483	39.03	163.928	60.6	58.3207	36.716	22.527	112	22	16	7.3	108	Human Diffuse Type Gastric Cancer
0.028094046	9.49	0.250879975	36.18	1.026	60.6	29.7182	4.205	18.564	34	29	36	7.3	10	Intrahepatic cholangiocarcinoma
0.100581629	125.64	0.192992192	36.09	128.832	60.6	193.9056	53.815	143.744	251	91	15	7.3	243	High-grade serous ovarian cancer
0.012890048	18.35	0.502852123	37.61	154.021	60.6	33.2719	5.447	2.612	18	20	19	7.3	16	Pancreatic adenocarcinoma
0.003908336	17.34	0.278934908	35.44	0.85	60.6	17.4538	13.683	12.902	41	30	38	7.3	52	Intrahepatic cholangiocarcinoma
0.166771425	23.97	0.191209091	32.88	255.396	60.6	44.7732	29.517	27.794	94	72	27	7.3	75	Non BRCA1/BRCA2 familial breast cancer
0.024720952	28.06	0.182890102	25.63	124.315	60.6	50.6165	15.658	19.414	64	84	6	7.3	75	Pancreatic adenocarcinoma
0.003227097	8.87	0.25013075	30.67	4.569	60.6	21.7386	10.82	11.725	19	27	26	7.3	32	Intrahepatic cholangiocarcinoma
0.165811932	72	0.370650467	34.07	183.412	60.6	54.0266	12.08	29.649	55	43	19	7.3	57	Human Diffuse Type Gastric Cancer
0	234.71	0.453889662	38.23	196.239	60.59	64.9312	35.968	39.641	110	28	21	7.3	139	Human Diffuse Type Gastric Cancer
0	174.49	0.713199867	41.22	249.601	60.6	31.6334	6.412	5.599	57	16	20	7.3	51	Non BRCA1/BRCA2 familial breast cancer
0.019954511	35.71	0.641374111	37.69	0	60.59	4.1783	2.19	1.213	20	21	19	4.18	19	Human Diffuse Type Gastric Cancer
0.021475879	24.98	0.324614803	37.83	0	60.6	46.2002	6.372	9.992	39	23	19	4.7	48	Human Diffuse Type Gastric Cancer
0.156654359	23.43	0.144775198	37.47	190.619	60.6	72.5394	29.797	31.644	104	90	13	7.3	80	Human Diffuse Type Gastric Cancer
0.014741894	21.92	0.530271094	38.33	218.85	60.6	9.2101	8.102	0.706	18	13	14	7.3	15	Non BRCA1/BRCA2 familial breast cancer
0	61.54	0.631860197	0.68	0	60.6	16.2887	2.323	8.123	23	23	16	3.59	64	Pancreatic adenocarcinoma
0	205.54	0.690901892	35.76	181.658	60.6	45.5131	11.978	23.305	95	4	22	2.41	105	Human Diffuse Type Gastric Cancer
0.015144774	26.85	0.360240819	32.24	0.452	60.6	21.752	7.699	6.368	53	29	33	7.3	47	Intrahepatic cholangiocarcinoma
0	7.41	0.403458528	31.6	317.684	60.59	25.8445	7.762	7.525	60	16	36	7.3	28	Intrahepatic cholangiocarcinoma
0.001670783	64.46	0.35927578	40.93	0	60.59	26.9803	20.1	25.568	68	21	18	4.42	61	Human Diffuse Type Gastric Cancer
0	357.03	0.751578748	1.2	0	60.6	3.229	5.324	3.233	121	24	19	3.12	94	Pancreatic adenocarcinoma
0.020467451	33.67	0.674376449	33.51	0	60.6	26.6889	3.492	10.087	54	19	31	7.3	19	Intrahepatic cholangiocarcinoma
0.011583543	33.03	0.25189679	36.31	0	60.6	52.9434	16.908	17.993	63	25	21	7.3	50	Human Diffuse Type Gastric Cancer
0.111971084	108.95	0.466353257	38.49	231.563	60.57	28.1945	21.499	15.946	63	16	21	7.29	59	Non BRCA1/BRCA2 familial breast cancer
0.026415272	194.92	0.708619687	39.1	1.377	60.6	15.8611	10.725	5.989	65	20	20	7.3	68	Human Diffuse Type Gastric Cancer
0.006312542	15.9	0.501494322	36.94	0.567	60.57	5.5471	2.992	3.114	45	23	10	7.3	39	Intrahepatic cholangiocarcinoma
0.006453792	77.09	0.59342149	37.19	0.451	60.6	11.6344	4.571	7.836	31	21	19	7.3	29	Human Diffuse Type Gastric Cancer
0.023639881	80.4	0.74869166	37.96	0	60.6	26.4403	3.821	2.58	49	24	15	7.29	41	Human Diffuse Type Gastric Cancer
0.01536533	91.62	0.662829135	36.68	0	60.6	1.3024	5.084	5.401	14	36	19	7.3	26	Pancreatic adenocarcinoma
0	23.97	0.251674891	27.32	181.96	60.58	39.4968	21.637	20.432	59	26	17	4.75	63	Human Diffuse Type Gastric Cancer
0.01817393	194.41	0.58042309	40.01	129.027	60.6	59.956	23.405	29.888	149	40	15	2.93	134	High-grade serous ovarian cancer
0.024576952	17.64	0.35146982	34.88	5.969	60.59	8.7889	8.19	15.084	10	27	27	7.3	52	Intrahepatic cholangiocarcinoma
0	33.16	0.198620496	37.97	245.372	60.58	82.1833	49.126	29.228	131	87	19	7.3	115	Non BRCA1/BRCA2 familial breast cancer
0	299.58	0.645419881	38.48	263.485	60.6	34.9488	14.968	16.735	90	7	23	7.3	115	Non BRCA1/BRCA2 familial breast cancer
0.004123123	18.49	0.195742189	41.42	247.229	60.59	40.9329	17.856	12.2	35	21	20	7.3	30	Non BRCA1/BRCA2 familial breast cancer
0	18.39	0.329512951	34.6	241.156	60.58	24.0273	11.078	7.937	55	31	20	7.29	52	Non BRCA1/BRCA2 familial breast cancer
0.016713774	54.68	0.240352398	36.23	155.654	60.6	56.5637	25.89	33.755	107	77	16	7.3	96	Human Diffuse Type Gastric Cancer
0	34.97	0.566184018	37.97	3.052	60.59	28.7955	9.493	11.058	62	22	29	4.46	75	Intrahepatic cholangiocarcinoma
0	43.72	0.569485858	37.43	139.823	60.6	27.4689	4.506	7.486	17	23	18	7.3	19	Pancreatic adenocarcinoma
0.015181122	49.62	0.444744083	36.38	123.608	60.6	28.2026	10.154	14.029	35	19	14	4.48	41	Pancreatic adenocarcinoma
0.003946447	24.16	0.468958652	38.37	257.108	60.6	18.8403	2.694	11.32	51	26	22	7.3	19	Non BRCA1/BRCA2 familial breast cancer
0.031256744	61.02	0.451119013	37	188.719	60.58	38.5754	20.048	17.277	58	16	20	7.29	66	Human Diffuse Type Gastric Cancer
0	60.33	0.65709163	38.07	0	60.6	28.0494	3.803	7.025	19	30	19	7.3	26	Human Diffuse Type Gastric Cancer
0.001186263	63.34	0.401661656	36.62	131.454	60.6	28.5278	6.49	7.195	73	22	15	7.3	49	Pancreatic adenocarcinoma
0	127.53	0.516068352	37.73	170.086	60.6	39.7414	15.692	12.764	87	24	15	7.3	67	High-grade serous ovarian cancer
0.003682737	128.95	0.634455444	0.2	1.721	60.58	17.7049	2.241	3.727	53	18	18	7.3	78	Non BRCA1/BRCA2 familial breast cancer
0.012148252	136.15	0.779384146	37.5	0.247	60.6	5.6116	6.397	0.048	52	8	17	3.3	49	Pancreatic adenocarcinoma
0.000454022	67.02	0.431679891	32.85	186.147	60.59	34.4596	17.354	16.325	43	13	23	7.3	39	Human Diffuse Type Gastric Cancer
0.016556635	48.83	0.705860003	38.39	0	60.6	3.2424	5.277	3.935	17	22	20	4.47	27	Pancreatic adenocarcinoma
0.021528145	64.76	0.546949558	38.94	0	60.6	10.7201	3.389	2.958	17	19	20	7.3	34	Human Diffuse Type Gastric Cancer
0.173166217	51.85	0.342865784	39.98	239.946	60.6	76.7821	38.571	34.025	81	25	20	7.3	78	Human Diffuse Type Gastric Cancer
0.025435328	828.36	0.5754826	39.21	166.466	60.6	91.8509	49.491	43.782	197	23	18	2.68	198	High-grade serous ovarian cancer
0.0098241	64.3	0.843840087	0.2	0	60.6	5.4592	0.437	5.618	49	1	11	2.97	19	Pancreatic adenocarcinoma
0.025031174	140.95	0.504337858	36.24	232.728	60.59	62.9555	30.505	17.188	106	20	18	7.29	116	Non BRCA1/BRCA2 familial breast cancer
0.008924116	61.14	0.349432668	40.12	180.625	60.6	26.6783	8.963	18.291	51	26	17	7.3	56	Pancreatic adenocarcinoma
0	9.44	0.389267024	38.66	2.682	60.58	4.9317	5.941	8.228	36	21	32	7.3	12	Intrahepatic cholangiocarcinoma
0.008845694	27.26	0.287832796	38.91	4.557	60.6	22.6163	9.104	18.499	26	24	33	7.3	30	Intrahepatic cholangiocarcinoma
0.01261155	45.07	0.756521331	36.71	1.015	60.6	10.7582	2.232	0	14	9	35	2.84	19	Intrahepatic cholangiocarcinoma
0.093563684	231.42	0.702684368	38.33	142.709	60.6	42.2621	21.671	19.865	88	23	21	2.55	113	High-grade serous ovarian cancer
0.006061286	89.52	0.648438468	36.88	130.018	60.6	6.9317	1.73	3.761	30	24	19	7.3	17	Pancreatic adenocarcinoma
0.009990323	58.5	0.470910983	39.59	0	60.58	32.516	10.883	16.477	43	33	18	7.3	76	Human Diffuse Type Gastric Cancer
0.067732863	14.17	0.459309774	37.11	239.865	60.59	32.6461	7.201	3.629	28	21	20	7.29	19	Non BRCA1/BRCA2 familial breast cancer
0.003005454	59.22	0.46549753	38.6	236.399	60.59	33.6493	11.376	7.103	54	19	15	7.3	46	Non BRCA1/BRCA2 familial breast cancer
0.004959777	198.21	0.769777998	0.2	0	60.6	0.1	0	0	94	88	18	7.29	76	Pancreatic adenocarcinoma
0.170248281	19.21	0.310555554	35.69	2.996	60.6	33.0164	14.916	14.032	45	31	19	7.3	51	Human Diffuse Type Gastric Cancer
0.004385277	240.21	0.340594689	38.37	171.968	60.6	149.5818	83.01	86.791	228	89	17	7.3	209	High-grade serous ovarian cancer
0.006988409	55.75	0.669894103	38.4	229.002	60.57	4.1031	1.041	2.19	24	19	12	7.3	18	Non BRCA1/BRCA2 familial breast cancer
0	772.89	0.557748484	31.97	5.513	60.6	7.4863	1.548	3.973	187	27	19	7.29	153	High-grade serous ovarian cancer
0	21.25	0.290419735	37.48	0.747	60.6	24.9253	5.123	8.861	53	27	26	7.3	25	Intrahepatic cholangiocarcinoma
0	37.32	0.244783679	37.14	148.154	60.6	61.7973	24.225	30.719	65	93	19	7.3	75	Human Diffuse Type Gastric Cancer
0.012336248	11.78	0.388583974	34.66	3.009	60.59	6.361	2.106	5.508	23	25	29	7.3	11	Intrahepatic cholangiocarcinoma
0.006049124	160.08	0.394298639	39.5	158.767	60.59	83.6851	40.69	59.648	176	27	19	4.65	147	Human Diffuse Type Gastric Cancer
0.001407561	38.77	0.524004945	34.53	0.928	60.6	27.2683	8.406	4.348	67	16	33	7.3	55	Intrahepatic cholangiocarcinoma
0.026906409	44.14	0.591637888	38.51	233.877	60.58	28.7921	1.664	12.077	35	17	19	7.3	14	Non BRCA1/BRCA2 familial breast cancer
0.021716085	56.33	0.597734773	40.04	0	60.56	21.9978	2.781	12.794	21	14	15	7.3	27	Human Diffuse Type Gastric Cancer
0.009938337	68.78	0.400038923	39.07	225.691	60.6	40.4403	19.577	17	90	22	16	7.3	52	Human Diffuse Type Gastric Cancer
0.094329941	64.86	0.35541385	37.29	0.155	60.59	23.8814	9.07	18.241	58	3	27	4.56	74	Human Diffuse Type Gastric Cancer
0.020963594	20.03	0.288144421	38.15	0	60.6	21.0438	6.507	12.207	57	18	18	7.3	59	Human Diffuse Type Gastric Cancer
0.093610683	20.92	0.458281581	38.14	0	60.6	41.4653	4.72	8.042	33	20	19	7.3	23	Intrahepatic cholangiocarcinoma
0.033725195	150.29	0.778741435	23.93	127.537	60.6	7.7441	2.258	5.519	57	93	20	2.96	69	Pancreatic adenocarcinoma
0.177372907	40.72	0.312420234	37.54	259.358	60.6	47.2591	16.777	20.328	65	23	27	7.3	78	Non BRCA1/BRCA2 familial breast cancer
0.016844766	205.81	0.530507533	38.59	135.462	60.6	47.8303	32.618	22.992	102	17	17	7.3	89	High-grade serous ovarian cancer
0.010215498	138.81	0.581317565	39.2	0	60.6	23.1993	12.055	17.449	68	25	18	7.3	56	Human Diffuse Type Gastric Cancer
0.005812297	49.61	0.497499157	38.69	1.656	60.58	26.2399	5.457	3.898	17	20	39	7.3	20	Intrahepatic cholangiocarcinoma
0.011362865	114.85	0.28857117	38.2	132.961	60.6	174.6838	115.838	83.729	203	90	17	3.08	317	Pancreatic adenocarcinoma
0.012983097	15.87	0.507794411	38.3	0	60.6	26.6983	3.54	13.064	41	29	27	7.3	18	Intrahepatic cholangiocarcinoma
0.002567582	50.06	0.420295301	36.51	2.665	60.6	32.9288	20.778	20.08	72	19	20	7.3	57	Human Diffuse Type Gastric Cancer
0.041445879	32.86	0.228014767	27.7	0	60.6	41.3088	15.794	18.317	64	38	18	4.64	64	Human Diffuse Type Gastric Cancer
0.010236228	136.56	0.837861048	36.01	134.844	60.59	7.7663	1.517	4.864	43	6	18	4.3	37	Human Diffuse Type Gastric Cancer
0.007007954	68.21	0.333582572	36.65	178.661	60.6	39.4937	10.806	24.349	55	36	17	7.29	44	Human Diffuse Type Gastric Cancer
0.00201894	40.6	0.581180646	37.3	0	60.59	30.8058	3.149	6.302	60	21	16	7.3	27	High-grade serous ovarian cancer
0	25.57	0.503343882	36.88	238.674	60.6	34.4661	3.805	5.607	52	19	24	7.3	55	Non BRCA1/BRCA2 familial breast cancer
0	8.18	0.433074951	36.95	244.914	60.59	7.0667	2.474	11.025	11	23	28	7.3	17	Non BRCA1/BRCA2 familial breast cancer
0.013380731	201.08	0.389258235	36.35	231.232	60.57	60.773	28.166	40.762	158	17	17	7.29	137	Non BRCA1/BRCA2 familial breast cancer
0.019426266	332.76	0.437568166	37.39	186.058	60.6	213.6075	75.714	101.432	157	92	17	7.3	195	Human Diffuse Type Gastric Cancer
0.009320042	43	0.7057177	36.64	1.469	60.6	27.8903	4.628	12.279	54	34	16	7.3	18	Human Diffuse Type Gastric Cancer
0.163445369	26.95	0.206816903	35	177.187	60.6	63.5559	27.138	34.968	106	93	18	7.3	116	Human Diffuse Type Gastric Cancer
0.003995256	571.84	0.468013677	37.13	144.897	60.6	163.7267	65.686	75.314	261	25	18	7.3	160	High-grade serous ovarian cancer
0.123623864	74.32	0.452272584	39.54	134.533	60.6	21.5677	15.189	11.651	45	14	19	7.3	64	Pancreatic adenocarcinoma
0.008462127	26.92	0.463460432	38.55	0	60.6	7.5095	3.84	12.055	18	10	20	7.3	14	Human Diffuse Type Gastric Cancer
0	55.73	0.28751469	33.86	195.765	60.6	47.1498	19.876	24.036	47	13	18	4.5	42	Human Diffuse Type Gastric Cancer
0.021687689	81.81	0.588838519	0.2	0	60.59	0.1	0.336	2.612	24	19	18	2.58	25	High-grade serous ovarian cancer
0.164122109	185.88	0.422503836	35.4	185.355	60.6	199.4401	76.431	134.074	234	86	18	7.29	235	Human Diffuse Type Gastric Cancer
0.016580879	57.32	0.64721405	38.19	1.066	60.6	25.0267	4.774	11.02	55	15	29	4.45	53	Intrahepatic cholangiocarcinoma
0.018171526	144.19	0.68698517	39.59	0.675	60.6	9.3975	1.946	4.417	67	21	20	2.56	43	Human Diffuse Type Gastric Cancer
0.029195787	64.01	0.517599491	34.8	237.491	60.59	26.2451	13.067	12.431	85	27	21	4.08	67	Non BRCA1/BRCA2 familial breast cancer
0.062286947	143.39	0.81645339	38.33	1.508	60.59	10.6046	4.627	9.186	57	2	21	2.65	29	Human Diffuse Type Gastric Cancer
0.009994406	285.69	0.527375774	39.07	138.912	60.6	93.3242	29.898	43.383	208	25	18	7.3	133	High-grade serous ovarian cancer
0.115424656	20.61	0.64924881	34.48	3.295	60.6	1.0365	4.577	11.893	11	4	38	4.71	17	Intrahepatic cholangiocarcinoma
0.026785334	27.35	0.236528206	39.24	0	60.6	18.2376	10.977	13.198	71	26	32	7.3	70	Intrahepatic cholangiocarcinoma
0	164.33	0.351639998	38.5	177.19	60.6	70.534	22.154	28.936	92	19	17	7.3	82	Human Diffuse Type Gastric Cancer
0.008280591	14.71	0.106411646	27.33	123.819	60.6	206.217	37.313	24.846	62	90	16	3.53	95	Pancreatic adenocarcinoma
0.023480957	13.95	0.484090527	38.78	0	60.6	29.2682	6.454	10.618	52	20	14	7.3	16	Human Diffuse Type Gastric Cancer
0.010488085	33.19	0.590205062	39.03	0	60.59	15.6764	0.308	5.103	26	17	21	7.3	10	Intrahepatic cholangiocarcinoma
0	67.58	0.548926023	39.33	0	60.6	29.2279	7.503	10.089	50	25	20	7.3	59	Human Diffuse Type Gastric Cancer
0.00914681	9.07	0.470211595	37.14	0.786	60.6	28.4974	2.05	4.778	38	23	31	7.3	36	Intrahepatic cholangiocarcinoma
0	67.99	0.346721876	39.09	3.08	60.59	41.6213	14.303	14.766	61	19	21	7.3	76	Human Diffuse Type Gastric Cancer
0.000260421	74.19	0.333830351	27.84	186.189	60.6	47.4982	14.508	26.365	61	23	19	4.48	82	Human Diffuse Type Gastric Cancer
0.009491056	25.12	0.235702918	34.57	243.307	60.59	50.445	25.661	23.499	63	72	19	7.3	73	Non BRCA1/BRCA2 familial breast cancer
0.018860052	65.05	0.181918373	39.99	244.771	60.6	78.9853	30.026	27.233	116	67	19	7.3	126	Non BRCA1/BRCA2 familial breast cancer
0.166426457	21.26	0.176223164	33.59	180.658	60.6	53.8233	18.804	20.978	58	74	18	7.3	56	Human Diffuse Type Gastric Cancer
0	150.44	0.549531997	38.21	185.155	60.58	45.909	21.207	20.253	103	22	18	7.3	97	Human Diffuse Type Gastric Cancer
0.001145119	24.56	0.50866574	38.56	0	60.6	26.4404	4.789	6.41	18	21	19	7.29	23	Pancreatic adenocarcinoma
0.006233621	110.54	0.761613234	39.12	224.8	60.6	6.0394	2.668	4.818	41	12	17	7.29	30	Non BRCA1/BRCA2 familial breast cancer
0.008861997	122.63	0.478661083	38.16	0	60.58	21.1026	1.737	8.282	50	32	18	7.29	80	Human Diffuse Type Gastric Cancer
0.020694176	75.62	0.712942661	38.63	141.915	60.6	45.4684	4.383	13.35	79	26	19	7.3	54	Human Diffuse Type Gastric Cancer
0.013281279	187.76	0.511778224	39.32	194.564	60.6	48.527	19.093	28.172	126	25	22	7.3	128	Human Diffuse Type Gastric Cancer
0.165365749	73.66	0.278947156	33.18	201.766	60.6	132.7289	54.683	60.534	189	93	27	7.3	134	Human Diffuse Type Gastric Cancer
0.021089308	18.15	0.514039337	35.54	254.906	60.58	8.3002	4.803	15.987	28	15	23	7.3	21	Non BRCA1/BRCA2 familial breast cancer
0	24.44	0.562057005	36.56	0	60.6	28.6373	4.066	15.559	30	29	20	7.3	15	Human Diffuse Type Gastric Cancer
0	238.01	0.516930772	38.63	157.577	60.6	74.1236	45.48	33.517	195	20	19	3.21	180	Human Diffuse Type Gastric Cancer
0.17042344	82.66	0.294857166	39.84	170.548	60.59	42.5266	17.715	25.337	85	18	21	7.3	62	Human Diffuse Type Gastric Cancer
0	137.02	0.543757188	39.25	131.974	60.6	18.0756	10.887	7.052	67	31	16	7.3	73	Pancreatic adenocarcinoma
0.008154787	13.45	0.331562744	36.46	0.128	60.59	29.2612	8.723	10.516	38	27	20	7.3	17	Human Diffuse Type Gastric Cancer
0.006602477	72.04	0.677111364	38.82	122.77	60.59	5.7149	3.018	3.611	35	25	18	7.3	33	Pancreatic adenocarcinoma
0.007202913	23.63	0.287594718	38.25	0	60.6	34.3459	11.145	12.441	44	8	16	4.65	39	Human Diffuse Type Gastric Cancer
0.171441749	224.38	0.340162139	37.07	201.835	60.6	153.3143	55.52	56.306	158	47	18	7.3	148	Human Diffuse Type Gastric Cancer
0.021797677	18.84	0.738655658	34.13	257.108	60.59	3.1764	2.621	12.224	12	14	27	7.3	10	Non BRCA1/BRCA2 familial breast cancer
0.014733727	171.47	0.642505641	15.63	128.552	60.6	35.2242	11.002	13.205	94	1	15	2.77	73	Pancreatic adenocarcinoma
0.175095705	125.75	0.245970922	37.1	197.688	60.6	234.6394	65.205	80.633	214	88	21	7.3	240	Human Diffuse Type Gastric Cancer
0.00929412	371.19	0.486503355	37.57	128.131	60.58	99.801	31.032	34.622	165	19	17	7.3	178	High-grade serous ovarian cancer
0.030151835	16.58	0.287894318	35.09	2.257	60.57	32.0113	18.167	24.635	55	60	24	7.3	53	Human Diffuse Type Gastric Cancer
0.186856613	58.34	0.406476924	34.18	140.945	60.59	69.0886	28.839	42.761	97	85	22	7.3	115	Pancreatic adenocarcinoma
0.165452696	203.63	0.413693849	37.83	194.721	60.6	85.8841	44.294	32.786	122	19	21	7.3	104	Human Diffuse Type Gastric Cancer
0.009359122	31.94	0.477843135	36.44	236.406	60.58	7.3042	5.967	11.708	60	19	21	7.3	17	Non BRCA1/BRCA2 familial breast cancer
0.000531226	20.08	0.48214896	38.87	2.426	60.58	35.0025	3.134	19.083	49	22	23	7.3	58	Intrahepatic cholangiocarcinoma
0.010860634	55.27	0.497137971	37.43	0	60.6	21.0685	4.745	8.439	23	27	20	7.3	27	Intrahepatic cholangiocarcinoma
0.016367671	384.5	0.640078551	38.97	136.039	60.6	11.2009	14.689	5.22	109	13	19	2.94	129	Pancreatic adenocarcinoma
0.000737314	17.86	0.179164885	32.58	192.551	60.59	41.6773	17.153	13.054	62	54	26	7.3	60	Human Diffuse Type Gastric Cancer
0.07778047	64.76	0.565999578	36.3	2.137	60.59	19.1937	7.848	15.344	62	3	16	4.19	41	Human Diffuse Type Gastric Cancer
0.010348385	169.88	0.755508064	38.86	221.001	60.6	37.9697	9.617	2.996	66	20	21	4.03	53	Pancreatic adenocarcinoma
0.016961203	12.16	0.46053428	36.99	0	60.59	24.6654	3.544	3.761	16	26	16	7.3	15	Human Diffuse Type Gastric Cancer
0.027865115	6.42	0.328649591	36.76	252.449	60.57	14.0231	10.553	14.375	56	31	25	7.3	55	Non BRCA1/BRCA2 familial breast cancer
0.00112371	121.11	0.763993689	37.98	0.002	60.58	6.2435	0	11.93	42	21	17	4.42	26	Pancreatic adenocarcinoma
0.006909773	21.79	0.484760702	36.77	0	60.59	19.7412	8.83	5.408	48	26	19	7.3	34	Intrahepatic cholangiocarcinoma
0.01133405	147.16	0.549398027	38.7	143.179	60.59	36.2936	28.173	29.462	112	27	17	7.3	160	High-grade serous ovarian cancer
0.163412677	79.92	0.332698262	29.72	207.241	60.6	61.4453	23.454	51.506	88	8	22	4.64	132	Human Diffuse Type Gastric Cancer
0	302.62	0.627402824	1.56	0.853	60.6	3.5189	1.789	1.121	121	19	16	7.3	123	High-grade serous ovarian cancer
0.173642302	28.2	0.33021446	37.96	187.615	60.6	30.3171	22.171	21.135	75	20	18	7.29	71	Human Diffuse Type Gastric Cancer
0.013090974	24.73	0.268491172	36.07	206.442	60.6	30.8093	14.082	14.002	53	21	34	7.3	39	Intrahepatic cholangiocarcinoma
0.01826741	57.14	0.459908489	36.36	269.044	60.6	8.6988	4.768	9.508	58	21	23	7.3	31	Non BRCA1/BRCA2 familial breast cancer
0.013373871	38.73	0.351298763	35.24	209.331	60.6	61.8116	26.108	32.67	73	22	22	7.3	76	Human Diffuse Type Gastric Cancer
0.031630392	59.37	0.605257189	37.65	0	60.59	26.5883	3.592	11.379	16	31	17	7.3	54	Intrahepatic cholangiocarcinoma
0.022348554	36.08	0.637213021	39.13	0.593	60.6	2.0244	0.085	5.988	51	28	16	7.29	20	Intrahepatic cholangiocarcinoma
0.159170402	79.99	0.172678533	37.85	159.152	60.6	220.0055	60.482	109.759	160	93	18	7.3	251	Human Diffuse Type Gastric Cancer
0.026096907	228.94	0.534020996	39.18	218.396	60.6	45.3414	22.147	26.218	93	21	18	7.29	110	Non BRCA1/BRCA2 familial breast cancer
0.027797444	296.86	0.986712453	1.16	0	60.6	6.1957	2.484	1.547	60	25	17	7.3	35	Pancreatic adenocarcinoma
0	113.37	0.584222838	2.74	0	60.59	15.6028	2.057	0	44	21	16	4.46	28	Pancreatic adenocarcinoma
0.043945161	168.15	0.758798321	38.64	3.931	60.6	30.2861	10.578	9.98	61	1	15	2.7	53	Human Diffuse Type Gastric Cancer
0.019557129	20.37	0.311241026	36.59	2.559	60.6	41.3241	7.796	11.435	29	25	19	4.57	54	Human Diffuse Type Gastric Cancer
0.01553622	29.2	0.434275371	33.87	1.087	60.58	20.0533	8.706	4.427	17	17	29	7.3	21	Intrahepatic cholangiocarcinoma
0.009220847	67.65	0.583426101	35.87	142.384	60.59	34.7509	13.853	10.203	53	23	16	4.16	58	High-grade serous ovarian cancer
0.176423724	70.19	0.161874005	37.81	156.466	60.6	171.3907	76.176	56.127	192	89	16	7.3	235	Pancreatic adenocarcinoma
0	17.03	0.347885075	41.2	243.447	60.57	26.5821	12.501	12.341	46	15	17	7.3	50	Non BRCA1/BRCA2 familial breast cancer
0	89.72	0.247193495	32.26	165.272	60.59	95.8786	32.15	29.946	111	24	19	4.5	95	Human Diffuse Type Gastric Cancer
0.007389847	19.9	0.809014085	37.18	310.356	60.6	21.3272	0.192	10.566	10	16	25	7.3	14	Intrahepatic cholangiocarcinoma
0.00050764	130.84	0.800174777	37.6	0	60.58	9.8017	2.464	4.695	55	33	18	7.3	48	Human Diffuse Type Gastric Cancer
0	10.32	0.368290889	30.99	5.714	60.6	27.3272	6.854	9.965	46	46	30	7.3	43	Intrahepatic cholangiocarcinoma
0.010658513	121.17	0.585405799	37.24	111.112	60.6	38.0548	14.571	10.216	58	18	15	7.3	77	Pancreatic adenocarcinoma
0.007078442	88.64	0.269679683	36.69	136.482	60.57	81.2562	25.064	39.247	86	67	20	3.21	119	Human Diffuse Type Gastric Cancer
0.100319945	78.18	0.577558388	38.13	229.263	60.6	34.202	18.73	14.772	76	1	18	4.16	62	High-grade serous ovarian cancer
0.16643317	25.99	0.442340198	33.96	1.56	60.6	73.334	27.129	38.907	67	84	19	7.3	84	Human Diffuse Type Gastric Cancer
0	17.28	0.284587675	31.92	236.25	60.59	17.0868	10.558	11.357	39	35	20	7.3	28	Non BRCA1/BRCA2 familial breast cancer
0	30.77	0.420364795	34.26	379.876	60.6	14.0938	9.529	15.66	62	26	28	7.3	65	Intrahepatic cholangiocarcinoma
0.032963819	35.96	0.681873572	39.39	0	60.57	20.2154	1.96	7.073	10	24	46	7.3	15	Intrahepatic cholangiocarcinoma
0.005811641	455.77	0.66054099	31.27	177.142	60.59	19.8061	23.557	36.58	137	31	16	7.3	163	High-grade serous ovarian cancer
0.002915163	52.04	0.336901652	37.9	148.476	60.6	49.905	24.499	24.318	84	17	18	4.5	64	Human Diffuse Type Gastric Cancer
0.156954763	51.64	0.284016308	37.79	178.765	60.6	65.0325	26.79	41.096	102	61	19	7.3	91	Human Diffuse Type Gastric Cancer
0.020615295	78.73	0.491569844	39.26	142.923	60.6	28.4118	13.496	13.132	55	2	16	4.34	29	Pancreatic adenocarcinoma
0.008175337	79.12	0.540809122	1.08	0.372	60.6	17.3661	0	1.112	25	15	18	2.52	63	High-grade serous ovarian cancer
0.004182804	17.17	0.301605606	30.01	332.325	60.6	44.4175	15.78	10.443	43	62	31	7.3	72	Human Diffuse Type Gastric Cancer
0.019970286	136.35	0.580052331	40.82	139.709	60.6	36.533	25.495	21.039	116	1	18	3.18	98	Pancreatic adenocarcinoma
0.156081126	52.4	0.250267263	31.63	193.861	60.6	54.489	28.816	30.974	92	61	20	7.3	69	Human Diffuse Type Gastric Cancer
0	104.01	0.336121765	39.28	140.58	60.6	52.6656	18.579	24.172	84	17	19	4.54	87	Pancreatic adenocarcinoma
0	40.54	0.581119195	38.76	140.407	60.59	34.0258	9.367	14.507	28	24	17	7.3	27	Pancreatic adenocarcinoma
0.01215648	124.57	0.61303206	36.71	0	60.6	19.4068	7.851	5.056	61	15	17	4.12	57	High-grade serous ovarian cancer
0	173.16	0.500571816	35.94	230.756	60.6	45.5046	26.85	23.565	91	25	18	7.3	81	Non BRCA1/BRCA2 familial breast cancer
0.173222099	55.05	0.159525553	37.18	192.133	60.6	59.8246	24.633	31.986	81	93	35	7.3	108	Human Diffuse Type Gastric Cancer
0.01154867	99.44	0.525917742	38.02	167.588	60.6	24.311	13.421	12.209	48	27	18	7.3	66	Human Diffuse Type Gastric Cancer
0.157788899	111.94	0.424326718	32.82	148.255	60.6	151.6986	53.38	58.142	179	93	18	7.3	159	Human Diffuse Type Gastric Cancer
0.024727284	309.7	0.43546448	37.31	139.215	60.6	96.3933	64.978	50.474	163	20	17	7.3	134	High-grade serous ovarian cancer
0.020332931	47.27	0.953113084	37.57	129.501	60.6	1.7116	0.613	11.618	21	53	18	7.3	36	Pancreatic adenocarcinoma
0.015764151	22.16	0.726371151	35.4	3.132	60.6	19.6743	2.871	10.074	32	1	15	4.65	14	Intrahepatic cholangiocarcinoma
0.020122776	17.86	0.487225431	36.38	219.512	60.59	28.1384	2.028	5.333	10	19	18	7.3	11	Human Diffuse Type Gastric Cancer
0.000152207	24.2	0.39049515	35.96	231.452	60.6	31.9626	6.048	5.072	13	13	29	7.3	42	Non BRCA1/BRCA2 familial breast cancer
0	14.06	0.42032519	37.72	2.72	60.6	32.5401	2.554	9.18	24	29	33	7.3	67	Intrahepatic cholangiocarcinoma
0.019349116	46.34	0.501584614	36.9	0	60.59	23.8711	1.642	9.194	67	4	18	4.25	22	Human Diffuse Type Gastric Cancer
0.017194601	495.96	0.434511275	36.69	157.529	60.6	152.4217	80.268	79.3	210	22	15	2.55	177	High-grade serous ovarian cancer
0.016993114	50.67	0.75014881	37.93	244.841	60.58	22.4884	3.801	1.642	40	17	23	7.3	15	Non BRCA1/BRCA2 familial breast cancer
0.025317613	83.08	0.730164776	0.2	1.062	60.58	0.1	0	5.124	36	27	15	4.25	20	Intrahepatic cholangiocarcinoma
0.012939833	199.28	0.865844254	0.35	1.78	60.59	10.2651	1.051	5.669	89	21	19	2.81	78	High-grade serous ovarian cancer
0	83.19	0.311203346	37.55	197.497	60.59	52.9254	21.964	19.717	52	4	19	4.49	61	Human Diffuse Type Gastric Cancer
0.010492614	584.09	0.590427528	36.87	118.793	60.6	47.1248	38.639	35.364	202	30	16	2.9	285	High-grade serous ovarian cancer
0	7.65	0.219386395	34.64	261.679	60.59	10.2113	2.267	2.43	18	20	20	7.29	10	Non BRCA1/BRCA2 familial breast cancer
0.186236837	86.34	0.268208163	34.46	208.919	60.6	100.3672	43.58	33.553	137	75	19	7.3	140	Human Diffuse Type Gastric Cancer
0.008099544	24.62	0.531705567	35.22	288.287	60.59	9.6987	4.103	9.187	41	13	18	7.3	10	Intrahepatic cholangiocarcinoma
0.004245229	166.77	0.290146371	27.81	117.402	60.6	113.2496	74.229	62.021	240	93	15	3.08	165	High-grade serous ovarian cancer
0.012148992	92.14	0.394280951	39.76	132.475	60.6	17.3599	12.577	19.502	56	23	18	7.3	48	Pancreatic adenocarcinoma
0.001468379	154.63	0.653295027	39.74	246.08	60.59	11.607	5.883	7.071	53	20	14	7.28	69	Non BRCA1/BRCA2 familial breast cancer
0.015384123	52.25	0.183961154	28.92	174.544	60.58	84.3553	38.972	47.636	89	5	19	3.64	86	Pancreatic adenocarcinoma
0.010116444	34.67	0.612950485	37.44	135.01	60.59	25.5523	6.786	12.152	46	25	22	7.3	20	Pancreatic adenocarcinoma
0.012413044	70.5	0.652500297	39.33	165.155	60.57	31.4435	6.52	13.877	23	22	17	7.3	31	Pancreatic adenocarcinoma
0	50.66	0.601566924	36.81	0.656	60.6	31.7789	2.304	15.813	27	15	25	7.3	54	Intrahepatic cholangiocarcinoma
0.020096365	102.16	0.575913922	38.15	0	60.43	2.3731	3.05	1.762	52	31	18	7.3	28	Non BRCA1/BRCA2 familial breast cancer
0.021191395	83.3	0.572695221	37.05	0	60.6	26.0804	3.664	9.758	54	90	19	7.3	30	Pancreatic adenocarcinoma
0	158.66	0.623242886	0.2	0.921	60.6	0.1	0.938	1.163	47	22	16	2.27	44	High-grade serous ovarian cancer
0.005687011	18.91	0.096996806	32.15	165.245	60.6	83.6652	33.678	41.206	78	93	17	7.3	87	Human Diffuse Type Gastric Cancer
0.098694792	25.6	0.300087185	37.82	1.241	60.6	14.3368	11.451	11.56	27	10	14	4.45	69	Human Diffuse Type Gastric Cancer
0.000115559	83.18	0.206915172	27.44	161.113	60.59	109.2463	47.449	46.942	92	22	17	3.69	123	Pancreatic adenocarcinoma
0.024341419	77.87	0.498455984	31.12	320.044	60.6	21.0426	8.919	5.693	68	24	28	7.3	74	Intrahepatic cholangiocarcinoma
0.014388358	64.8	0.337282209	37.66	229.45	60.49	37.5347	9.781	15.712	52	24	16	7.3	39	Non BRCA1/BRCA2 familial breast cancer
0.003888492	787.45	0.631025538	38.01	245.279	60.6	85.6202	45.272	43.695	158	21	18	7.29	215	Non BRCA1/BRCA2 familial breast cancer
0.013253446	141.36	0.703022805	39.27	126.247	60.58	34.545	24.174	11.76	92	27	19	7.3	85	Pancreatic adenocarcinoma
0.006977371	26.02	0.274183624	38.12	0	60.6	29.4622	19.868	23.604	53	21	16	7.3	28	Pancreatic adenocarcinoma
0	64.03	0.273139189	36.08	227.619	60.6	72.2681	32.132	28.176	77	78	17	7.3	121	Non BRCA1/BRCA2 familial breast cancer
0.006300471	27.82	0.342892548	37.11	0.11	60.59	36.4771	7.791	13.034	39	23	20	7.3	65	Intrahepatic cholangiocarcinoma
0.028143559	16.25	0.481043987	30.94	2.093	60.6	21.8796	7.693	3.631	18	25	35	7.3	47	Intrahepatic cholangiocarcinoma
0.017370894	34.72	0.740599108	38.98	0	60.6	18.2466	5.436	8.696	13	34	20	7.3	15	Pancreatic adenocarcinoma
0.029367614	303.64	0.699649062	38.13	125.021	60.6	40.8771	25.094	26.944	121	9	16	2.28	114	Pancreatic adenocarcinoma
0.087570235	71.87	0.615369438	37.45	1.664	60.59	15.2757	0.668	2.768	29	1	18	2.47	20	Human Diffuse Type Gastric Cancer
0.020611149	707.93	0.438697295	39.35	149.265	60.6	127.7534	67.105	65.736	235	22	18	7.3	145	High-grade serous ovarian cancer
0	58.56	0.574948731	0.2	0	60.56	0.1	0.876	8.728	19	67	18	2.5	21	Pancreatic adenocarcinoma
0.014592997	61.72	0.34538327	29.34	2.169	60.6	32.083	16.555	21.843	60	6	19	4.67	55	Human Diffuse Type Gastric Cancer
0	66.41	0.229208705	33.4	196.011	60.58	72.7571	30.132	31.512	100	76	17	7.29	97	Human Diffuse Type Gastric Cancer
0.022859436	118.65	0.769132448	37.73	0	60.6	21.5286	7.055	11.567	51	32	19	7.3	23	Human Diffuse Type Gastric Cancer
0	11.18	0.331522009	34.28	0	60.6	22.0097	6.83	7.512	25	36	22	7.3	39	Intrahepatic cholangiocarcinoma
0.025631673	223.57	0.512701576	1.85	0	60.51	1.4814	4.261	2.882	73	92	20	7.3	78	High-grade serous ovarian cancer
0	64.98	0.527693903	0.2	1	60.51	0.1	0.583	0.585	13	24	17	7.3	25	High-grade serous ovarian cancer
0.011283531	38.48	0.470520282	35.55	0	60.6	33.2173	10.108	6.242	40	19	17	4.5	32	Human Diffuse Type Gastric Cancer
0.011705838	109.18	0.466830458	39.91	217.039	60.59	37.6221	26.57	19.655	33	20	19	4.19	74	Pancreatic adenocarcinoma
0.022188595	156.39	0.498032191	38.09	221.659	60.6	57.3897	28.416	26.427	129	3	17	4.18	126	Non BRCA1/BRCA2 familial breast cancer
0.003833843	11.36	0.301492905	34.82	323.737	60.6	15.6727	5.63	9.134	66	25	35	7.3	49	Intrahepatic cholangiocarcinoma
0.015618459	74.58	0.604174031	37.5	127.392	60.6	28.4902	12.721	13.518	50	25	20	7.3	44	Pancreatic adenocarcinoma
0	53.83	0.277904778	34.63	233.254	60.6	30.495	13.736	21.087	57	27	18	7.29	46	Human Diffuse Type Gastric Cancer
0.013659249	43.11	0.539934125	39.1	134.578	60.6	6.4327	3.257	16.161	48	17	15	7.3	23	Pancreatic adenocarcinoma
0.179323072	77.95	0.390554765	36.53	193.01	60.6	60.5903	24.169	35.333	80	16	21	7.3	64	Human Diffuse Type Gastric Cancer
0.075486802	40.63	0.575580151	32.65	3.162	60.6	32.3017	8.116	13.686	67	8	21	4.53	59	Intrahepatic cholangiocarcinoma
0	22.54	0.441803843	34.17	0	60.6	31.4882	3.373	10.935	39	36	24	7.3	16	Intrahepatic cholangiocarcinoma
0.022219603	125.46	0.627848725	39.73	0	60.6	16.6147	6.608	9.844	59	27	21	7.3	71	Pancreatic adenocarcinoma
0	20.94	0.332480214	38.33	0	60.6	26.7014	4.452	5.858	40	23	19	7.3	43	Human Diffuse Type Gastric Cancer
0.014705871	111.73	0.342351444	38.17	221.374	60.56	48.8065	35.157	28.486	92	15	14	7.3	86	High-grade serous ovarian cancer
0.001098854	12.27	0.440748577	33.81	241.665	60.59	21.8271	7.866	8.123	50	13	27	7.3	18	Non BRCA1/BRCA2 familial breast cancer
0.012083541	42.85	0.342323734	35.38	249.99	60.6	49.4508	20.882	24.086	79	25	25	7.3	59	Non BRCA1/BRCA2 familial breast cancer
0	49.1	0.76463546	32.41	256.19	60.6	19.3821	1.826	15.703	21	11	28	7.3	21	Intrahepatic cholangiocarcinoma
0.025024435	72.44	0.535975419	36.58	169.542	60.6	35.2564	17.523	11.748	61	23	17	7.3	80	Human Diffuse Type Gastric Cancer
0.025083565	326.25	0.581064288	3.16	5.763	60.6	17.2393	7.596	7.691	118	24	18	7.3	133	High-grade serous ovarian cancer
0	21.99	0.340289854	31.59	0.396	60.58	14.6796	5.806	9.281	56	23	34	7.3	16	Intrahepatic cholangiocarcinoma
0	141.01	0.516216622	39.27	139.765	60.6	45.4198	25.233	28.453	91	29	16	7.3	62	Pancreatic adenocarcinoma
0	15.88	0.275866816	33.49	164.242	60.6	23.7842	13.811	10.342	66	41	29	7.3	81	Human Diffuse Type Gastric Cancer
0.041650563	27.28	0.154329946	17.57	167.234	60.6	122.0057	51.438	55.295	122	93	16	7.29	108	Human Diffuse Type Gastric Cancer
0.021220983	50.37	0.771767301	36.82	149.61	60.6	6.3161	2.605	4.533	22	5	16	3.1	15	Pancreatic adenocarcinoma
0.170967952	133.35	0.282521786	35.59	181.162	60.6	66.2029	50.382	52.559	148	58	18	4.49	167	Human Diffuse Type Gastric Cancer
0.127057012	61.11	0.164225024	38.19	159.762	60.6	202.3707	114.446	84.288	252	91	19	4.18	262	Pancreatic adenocarcinoma
0.011224346	219.22	0.638757725	0.73	1.812	60.6	6.8401	0	3.258	42	89	18	2.79	29	High-grade serous ovarian cancer
0.027795557	42.32	0.274395856	37.33	174.353	60.57	48.9757	28.146	29.411	98	75	15	7.3	59	Human Diffuse Type Gastric Cancer
0.00861017	40.54	0.453836433	38.44	0	60.59	27.6596	5.018	12.543	50	15	27	4.5	19	Intrahepatic cholangiocarcinoma
0.174277601	33.8	0.337423778	35.65	0.727	60.6	40.1257	10.878	10.025	42	20	25	7.3	22	Human Diffuse Type Gastric Cancer
0.023144869	76.98	0.521514235	0.49	0	60.54	0.1	2.987	0.022	23	29	15	7.3	35	High-grade serous ovarian cancer
0.165527825	9.57	0.155568736	32.82	1.464	60.6	88.0621	27.589	36.727	95	90	18	7.3	63	Human Diffuse Type Gastric Cancer
0.015786078	289.35	0.784926301	38.91	168.576	60.59	65.8231	39.594	31.425	210	26	15	7.29	185	High-grade serous ovarian cancer
0.020608982	53.94	0.770487365	39.34	1.247	60.6	18.4238	0.658	1.501	21	5	19	4.45	15	Human Diffuse Type Gastric Cancer
0.035655562	27.53	0.339069266	37.09	176.087	60.59	35.1046	19.185	24.673	62	26	18	7.3	72	Human Diffuse Type Gastric Cancer
0.013256034	22.51	0.440379089	39.61	3.311	60.6	33.6305	5.014	6.517	55	19	35	7.3	25	Intrahepatic cholangiocarcinoma
0	282.39	0.675407775	0.2	0	60.5	0.1	2.641	3.8	69	93	18	3.14	41	High-grade serous ovarian cancer
0.006533388	238.41	0.588945176	37.7	178.686	60.6	52.0418	17.118	23.436	129	23	19	7.29	128	Human Diffuse Type Gastric Cancer
0.174953191	96.75	0.282534053	38.13	191.83	60.6	63.4907	50.552	63.647	137	64	19	7.3	133	Human Diffuse Type Gastric Cancer
0.001864496	21.2	0.522825421	36.97	2.173	60.6	28.1991	4.48	4.993	43	29	29	7.3	46	Intrahepatic cholangiocarcinoma
0	133.75	0.54789849	36.93	136.567	60.6	38.8042	22.401	23.086	123	31	18	7.3	95	High-grade serous ovarian cancer
0.011133543	18.38	0.326393235	39.13	139.256	60.6	24.3657	15.273	10.354	60	23	15	7.3	56	Pancreatic adenocarcinoma
0.060225536	72.43	0.963120659	37.05	0	60.6	9.3482	2.341	4.963	23	3	19	2.21	20	Pancreatic adenocarcinoma
0	253.5	0.496806031	39.1	235.351	60.58	110.4656	44.457	28.441	186	23	20	7.3	151	Non BRCA1/BRCA2 familial breast cancer
0.014464701	45.35	0.306038499	33.47	188.866	60.6	46.2388	24.792	28.187	69	38	18	7.3	73	Human Diffuse Type Gastric Cancer
0.021984639	164.75	0.661408471	38.53	191.332	60.6	43.2784	15.928	16.579	131	30	18	7.3	91	Human Diffuse Type Gastric Cancer
0	6.83	0.112638672	32.96	218.401	60.6	56.9514	20.329	27.877	53	71	25	7.3	59	Human Diffuse Type Gastric Cancer
0.003217799	83.7	0.538187649	35.58	271.181	60.6	18.0646	3.451	6.786	54	20	30	7.3	17	Intrahepatic cholangiocarcinoma
0.035930465	216.58	0.809364296	37.39	228.483	60.59	28.1947	10.14	10.323	90	26	17	7.3	72	Non BRCA1/BRCA2 familial breast cancer
0	18.55	0.355415151	34.26	0	60.6	28.6239	6.095	17.141	54	29	18	7.3	23	Human Diffuse Type Gastric Cancer
0.007256847	71.1	0.511031395	39.24	157.676	60.59	37.1392	22.271	19.202	86	25	20	7.3	56	Pancreatic adenocarcinoma
0.000202089	41.46	0.354878118	33.04	193.719	60.6	25.4116	5.108	15.029	46	24	26	7.3	48	Intrahepatic cholangiocarcinoma
0.160547778	69.56	0.190145419	33.35	187.167	60.59	93.8896	40.609	42.856	125	62	20	7.3	75	Human Diffuse Type Gastric Cancer
0.013807764	4.58	0.159342195	26.23	154.944	60.59	34.5333	18.48	13.566	56	93	10	7.3	54	Pancreatic adenocarcinoma
0.002086343	69.61	0.509379942	36.35	149.343	60.6	41.8438	10.446	15.356	68	26	18	7.3	53	Human Diffuse Type Gastric Cancer
0.013159011	149.77	0.609675151	40.2	138.508	60.6	47.0935	12.052	24.977	85	20	18	7.3	99	Pancreatic adenocarcinoma
0.019612055	213.51	0.697318688	39.61	223.851	60.59	40.6361	13.736	10.889	115	20	21	7.3	87	High-grade serous ovarian cancer
0.002151032	14.86	0.302205771	31.8	0	60.6	23.6839	11.509	6.343	50	40	22	7.3	20	Human Diffuse Type Gastric Cancer
0.012078431	29.89	0.202725418	27.76	177.248	60.6	46.6986	31.396	26.823	79	25	18	4.57	89	Human Diffuse Type Gastric Cancer
0	21.44	0.505877443	36.59	0	60.6	15.5234	6.13	3.811	62	31	32	7.3	49	Intrahepatic cholangiocarcinoma
0.02048034	15.26	0.276129468	34.58	269.926	60.6	34.9445	14.09	14.025	55	23	20	7.3	70	Non BRCA1/BRCA2 familial breast cancer
0.014602066	306.35	0.432216896	39.21	255.59	60.59	104.5086	56.044	48.932	187	23	17	7.28	172	Non BRCA1/BRCA2 familial breast cancer
0.017934962	101.96	0.527041556	1.25	1.035	60.59	5.8237	2.162	0.369	29	11	18	2.13	25	Non BRCA1/BRCA2 familial breast cancer
0	17.01	0.496184709	37.73	0	60.6	33.6332	5.63	7.224	47	28	39	7.3	20	Intrahepatic cholangiocarcinoma
5.18E-05	113.2	0.170526451	36.6	145.636	60.6	186.441	55.874	59.007	207	92	17	7.3	173	Pancreatic adenocarcinoma
0.089338039	310.77	0.787485856	37.27	139.487	60.6	18.3574	5.984	6.319	97	1	20	2.15	86	High-grade serous ovarian cancer
0.173126036	70.07	0.251678873	37.19	199.073	60.6	167.7843	55.782	74.349	258	87	20	7.3	212	Human Diffuse Type Gastric Cancer
0	120.48	0.991163317	0.2	4.056	60.57	2.2517	0	0	64	20	19	2.57	35	Human Diffuse Type Gastric Cancer
0	24.51	0.470997165	40.25	223.673	60.59	4.6727	6.657	3.686	19	9	11	7.3	19	Non BRCA1/BRCA2 familial breast cancer
0.00587981	60.89	0.416564965	37.3	0	60.58	11.4702	6.365	7.34	48	26	15	7.3	29	Human Diffuse Type Gastric Cancer
0.000919368	49.67	0.322491519	37.29	195.596	60.6	51.4444	33.029	27.503	82	21	16	4.51	61	Human Diffuse Type Gastric Cancer
0.005126901	7.98	0.155026237	34.44	127.625	60.6	29.0215	14.198	12.47	66	51	17	7.3	45	Pancreatic adenocarcinoma
0.020235296	88.23	0.658589098	38.92	2.719	60.6	31.3061	6.725	8.828	43	18	19	7.3	32	Human Diffuse Type Gastric Cancer
0.002895085	16.53	0.518739879	34.33	252.637	60.6	24.0382	9.224	5.483	35	19	21	7.3	22	Intrahepatic cholangiocarcinoma
0.025421579	768.35	0.702468783	34.48	135.914	60.6	104.0786	51.528	41.749	258	27	16	2.69	227	High-grade serous ovarian cancer
0.000252007	21.45	0.300263225	32.12	4.036	60.57	27.5746	10.689	11.621	44	4	29	4.52	22	Human Diffuse Type Gastric Cancer
0	54.8	0.546282246	37.04	127.161	60.6	30.7427	3.518	12.156	52	32	17	7.3	24	Pancreatic adenocarcinoma
0.004985449	19.25	0.446604442	38.03	212.307	60.59	12.675	10.142	3.524	28	24	16	7.3	26	Non BRCA1/BRCA2 familial breast cancer
0.003632772	31.16	0.296287164	38.68	138.925	60.58	42.1373	18.488	21.527	85	21	15	7.3	74	Pancreatic adenocarcinoma
0.00502007	64.25	0.262826839	40.87	160.8	60.58	36.9218	16.311	13.303	71	19	7	7.3	45	Pancreatic adenocarcinoma
0	21.16	0.352186255	35.75	0.097	60.6	36.3673	4.067	6.107	54	31	18	7.3	59	Human Diffuse Type Gastric Cancer
0	162.9	0.4988408	37.58	159.472	60.6	34.5999	14.154	23.642	108	29	17	7.3	79	High-grade serous ovarian cancer
0.476458236	171.06	0.712224436	29.73	128.364	60.59	29.6536	21.056	12.872	77	23	17	3.14	42	Pancreatic adenocarcinoma
0.017151785	100.76	0.732347115	39.05	0.292	60.6	6.0007	2.418	3.402	68	22	21	7.3	55	Human Diffuse Type Gastric Cancer
0.037724873	150.45	0.531909089	39.63	230.905	60.6	25.7	15.348	17.107	88	17	18	7.3	88	Non BRCA1/BRCA2 familial breast cancer
0	146.13	0.287910861	28.95	133.578	60.58	125.3121	51.33	65.192	191	19	16	3.41	180	Pancreatic adenocarcinoma
0.172528061	113.99	0.235543295	36.84	191.417	60.6	120.7135	56.122	47.639	115	61	19	7.3	181	Human Diffuse Type Gastric Cancer
0.019197092	21.07	0.165497751	35.15	233.894	60.56	26.6121	14.333	9.458	33	69	6	7.3	54	Intrahepatic cholangiocarcinoma
0.017823963	9.39	0.28663985	36.26	0	60.59	28.8081	8.84	17.169	55	17	18	7.3	37	Human Diffuse Type Gastric Cancer
0	112.54	0.41434349	40.58	107.352	60.6	14.5309	43.311	45.845	85	93	17	7.3	90	Pancreatic adenocarcinoma
0	486.72	0.71300598	0.2	0	60.6	14.4183	3.578	2.515	126	4	17	2.62	117	High-grade serous ovarian cancer
0.017208228	161.52	0.239893194	37.1	146.376	60.6	223.4059	77.332	91.314	209	93	15	4.52	173	Pancreatic adenocarcinoma
0	61.93	0.15332879	39.51	228.43	60.6	147.2559	61.236	67.994	131	89	16	7.3	144	Pancreatic adenocarcinoma
0.020582333	81.51	0.281474094	28.98	105.945	60.6	23.7231	10.76	13.091	56	23	6	7.3	54	Pancreatic adenocarcinoma
0.000977861	47.44	0.61331229	39.33	0	60.6	18.9225	7.474	6.677	47	18	17	4.56	20	Human Diffuse Type Gastric Cancer
0	319.39	0.845183787	38.13	179.056	60.59	11.8831	10.432	9.513	155	16	20	2.52	136	High-grade serous ovarian cancer
0.161851036	48.56	0.266880339	37.49	201.553	60.6	81.455	36.553	33.296	125	93	18	7.3	111	Human Diffuse Type Gastric Cancer
0.01409027	115.68	0.666861259	37.73	228.482	60.59	31.4398	14.611	8.725	65	18	19	7.29	64	Human Diffuse Type Gastric Cancer
0.015528565	102.13	0.564042734	39.29	0.206	60.6	42.3657	11.357	13.89	62	16	21	7.3	84	Human Diffuse Type Gastric Cancer
0.005586399	141.36	0.771032058	39.11	140.2	60.6	26.9621	11.415	17.239	92	29	14	7.3	90	Pancreatic adenocarcinoma
0.004452688	147.2	0.243500259	32.73	127.981	60.59	214.5967	46.003	74.888	219	78	19	7.3	184	Human Diffuse Type Gastric Cancer
0.178053602	19.63	0.156816828	34.81	2.425	60.59	66.7477	25.541	27.779	55	62	20	4.51	75	Human Diffuse Type Gastric Cancer
0	33.46	0.602627669	37.77	0	60.6	32.9224	7.254	11.229	70	23	17	7.3	27	Human Diffuse Type Gastric Cancer
0.009850506	55.46	0.398294309	36.54	125.822	60.6	26.0376	14.202	12.773	44	18	14	7.3	34	Pancreatic adenocarcinoma
0.022803717	27.34	0.467944757	38.37	4.79	60.58	0.1	4.858	12.533	43	24	28	7.3	47	Intrahepatic cholangiocarcinoma
0.024163489	70.39	0.586703969	35.21	233.194	60.59	17.3849	5.306	10.322	54	21	15	7.3	62	Non BRCA1/BRCA2 familial breast cancer
0	119.98	0.510257835	38.76	226.185	60.59	30.5189	19.321	13.298	63	16	25	7.3	68	Non BRCA1/BRCA2 familial breast cancer
0.005080744	22.47	0.334477142	34.29	254.852	60.6	19.4603	4.613	8.493	64	31	26	7.3	60	Non BRCA1/BRCA2 familial breast cancer
0	28.95	0.277282304	40.52	0	60.6	17.9008	4.477	5.853	58	16	19	7.3	64	Pancreatic adenocarcinoma
0.022187591	95.43	0.374195193	38.41	134.625	60.6	71.514	36.46	27.38	99	21	18	4.57	103	Pancreatic adenocarcinoma
0.012374471	85.7	0.268742601	40.64	227.271	60.6	63.7336	39.239	28.536	128	70	22	7.3	94	Non BRCA1/BRCA2 familial breast cancer
0.019663674	53.47	0.649180881	37.49	0	60.6	20.0299	1.368	7.308	15	31	14	7.3	42	Pancreatic adenocarcinoma
0.022672813	106.14	0.700420804	38.04	136.661	60.6	26.8326	2.309	4.239	42	27	15	7.3	78	Pancreatic adenocarcinoma
0.018278478	210.92	0.763781549	40.6	140.091	60.6	19.7221	13.046	15.588	68	19	17	7.29	79	High-grade serous ovarian cancer
0.024063857	59.01	0.689156816	35.14	4.817	60.6	15.4422	4.126	10.077	46	1	18	4.47	40	Human Diffuse Type Gastric Cancer
0.007194681	10.39	0.394860286	37.57	222.989	60.54	32.277	8.894	7.912	48	27	21	7.3	47	Non BRCA1/BRCA2 familial breast cancer
0.002081822	32.98	0.669533456	36.9	0.731	60.6	1.9382	2.9	0	13	36	27	7.3	14	Intrahepatic cholangiocarcinoma
0.049392367	78.29	0.354481639	36.82	172.672	60.6	38.1465	26.226	17.319	74	19	19	7.3	58	Human Diffuse Type Gastric Cancer
0	19.07	0.590845325	39.14	0	60.6	17.0377	1.267	13.51	34	10	27	4.53	13	Intrahepatic cholangiocarcinoma
0.15572745	37.29	0.214787858	36.75	238.583	60.6	79.7297	23.714	35.035	116	81	18	7.3	73	Non BRCA1/BRCA2 familial breast cancer
0.16438885	110.19	0.286556926	36.6	183.398	60.6	66.2283	26.991	23.894	104	67	19	7.3	91	Human Diffuse Type Gastric Cancer
0.018010686	5.68	0.193020883	31.9	0	60.6	35.4694	10.941	11.737	53	26	28	7.3	53	Human Diffuse Type Gastric Cancer
0.024374141	24.91	0.39640372	33.52	5.433	60.6	33.7076	4.593	8.687	54	4	31	4.47	39	Intrahepatic cholangiocarcinoma
0.007277662	58.91	0.516761086	40.42	0.406	60.59	38.0198	5.022	7.813	27	1	17	4.23	26	Human Diffuse Type Gastric Cancer
0	438.86	0.632731577	1.43	0	60.6	0.1	2.292	3.264	141	28	19	2.6	133	High-grade serous ovarian cancer
0.016204019	40.08	0.409183138	38.06	240.935	60.59	16.9305	9.894	5.194	52	9	23	7.3	25	Non BRCA1/BRCA2 familial breast cancer
0.003203799	164.97	0.484019133	39.2	233.548	60.6	54.8042	26.993	31.819	128	31	16	7.29	109	High-grade serous ovarian cancer
0.164382915	74.7	0.234054312	35.87	202.642	60.6	68.4793	24.198	23.022	76	59	20	7.3	86	Human Diffuse Type Gastric Cancer
0	41.15	0.651365752	37.08	158.607	60.6	10.4558	3.669	4.337	49	24	19	7.29	27	Human Diffuse Type Gastric Cancer
0.033461667	108.56	0.746029741	37.56	143.074	60.59	7.4268	3.22	5.349	39	24	17	7.3	48	Human Diffuse Type Gastric Cancer
0.004885059	208.63	0.493124428	37.22	139.127	60.59	49.5879	34.696	29.628	133	22	20	7.3	128	High-grade serous ovarian cancer
9.17E-05	17.73	0.579062847	36.71	257.617	60.6	25.595	1.093	8.999	16	23	38	7.3	40	Intrahepatic cholangiocarcinoma
0.024097842	328.23	0.729500661	39.54	128.299	60.6	28.2298	13.224	10.418	96	6	18	3.09	96	Pancreatic adenocarcinoma
0.020392696	13.88	0.31423022	34.29	342.592	60.6	33.5377	10.425	12.311	63	23	46	7.29	38	Intrahepatic cholangiocarcinoma
0.168690228	180.46	0.361848719	39.33	260.161	60.6	65.7337	41.422	28.713	145	18	21	7.3	112	Non BRCA1/BRCA2 familial breast cancer
0.006040348	24.57	0.505589828	38.57	1.547	60.6	34.549	5.667	15.965	36	18	28	7.3	18	Human Diffuse Type Gastric Cancer
0.017430608	25.54	0.556082004	36.66	334.175	60.6	2.6843	2.232	10.278	16	23	24	7.29	10	Intrahepatic cholangiocarcinoma
0.017110602	95.13	0.948284399	1.59	0	60.6	9.8721	2.994	4.153	41	8	18	3.42	44	Human Diffuse Type Gastric Cancer
0.00070252	49.54	0.611365051	37.22	2.494	60.59	0.603	4.404	0	12	18	19	7.3	13	Intrahepatic cholangiocarcinoma
0.003109662	76.24	0.251129256	34.67	184.836	60.58	68.7367	19.939	37.473	65	88	16	7.3	58	Human Diffuse Type Gastric Cancer
0.037116958	283.97	0.76461548	36.6	137.033	60.6	23.8714	10.704	7.417	99	25	19	2.84	106	High-grade serous ovarian cancer
0.008666821	62.77	0.827454779	38.64	1.321	60.59	26.7865	5.887	11.918	40	24	19	7.29	83	Human Diffuse Type Gastric Cancer
0.005203616	26.23	0.353745058	32.83	215.721	60.58	24.9129	14.577	14.807	68	22	28	7.3	26	Intrahepatic cholangiocarcinoma
0.017398555	169.93	0.452790817	39.09	233.24	60.6	64.8745	37.434	29.573	136	17	18	7.3	114	Non BRCA1/BRCA2 familial breast cancer
0.012507978	58.79	0.430355702	33.8	246.191	60.6	34.3792	12.273	20.803	48	10	18	7.3	27	Human Diffuse Type Gastric Cancer
0.032020802	79.43	0.798746187	35.48	7.304	60.6	19.8748	1.295	8.432	48	31	28	7.3	16	Intrahepatic cholangiocarcinoma
0.032106218	39.44	0.445842818	36.96	169.316	60.6	25.581	12.998	9.491	58	25	19	7.3	57	Human Diffuse Type Gastric Cancer
0	16.33	0.250291682	31.29	259.914	60.6	12.786	14.85	8.883	31	24	27	7.3	46	Intrahepatic cholangiocarcinoma
0.003340427	17.46	0.36613841	33.38	2.529	60.59	8.4861	3.71	8.86	56	26	27	7.3	18	Intrahepatic cholangiocarcinoma
0.012430269	21.44	0.53903221	39.17	1.674	60.6	30.9393	2.708	12.563	53	3	29	4.45	16	Intrahepatic cholangiocarcinoma
0.009118745	86.09	0.600718167	38.23	0.934	60.6	21.7609	9.969	13.784	76	17	16	7.3	70	Human Diffuse Type Gastric Cancer
0.01080115	213.93	0.678735759	0.2	0	60.6	14.6321	0.05	3.963	66	89	16	4.31	61	Pancreatic adenocarcinoma
0	76.87	0.436227516	40.1	168.542	60.6	114.2916	33.628	37.095	118	63	17	7.3	130	Pancreatic adenocarcinoma
0.00396205	80.15	0.946794167	0.2	0	60.59	0.1	0	7.015	48	77	13	7.3	22	Pancreatic adenocarcinoma
0.025096997	98.98	0.506526332	40.35	259.874	60.6	27.2192	12.845	9.096	54	17	18	7.3	39	Non BRCA1/BRCA2 familial breast cancer
0.168390291	71.75	0.314938162	27.47	198.938	60.6	99.2322	28.919	32.961	116	59	19	4.51	109	Human Diffuse Type Gastric Cancer
0	303.82	0.464935148	37.26	152.462	60.6	449.3636	112.252	97.027	327	85	15	7.3	381	High-grade serous ovarian cancer
0.045758438	26.62	0.283232585	28.42	126.984	60.6	55.1846	16.53	8.823	50	28	20	4.55	41	Pancreatic adenocarcinoma
0	8.61	0.281844943	34.4	0.328	60.6	27.4032	3.193	15.706	45	27	21	7.3	15	Intrahepatic cholangiocarcinoma
0.006276104	62.65	0.588713722	37.73	0	60.6	3.2111	3.626	3.048	20	19	21	7.3	20	Intrahepatic cholangiocarcinoma
0.02144638	188.51	0.503215478	38.61	221.168	60.58	31.6515	20.727	13.974	76	18	19	7.3	65	Non BRCA1/BRCA2 familial breast cancer
0.01490252	34.48	0.283657341	34.17	183.762	60.59	41.9564	16.677	32.971	67	92	17	7.3	48	Human Diffuse Type Gastric Cancer
0.006425912	121.82	0.488712862	2.27	0.476	60.59	3.1422	2.126	1.874	45	19	17	7.3	47	Pancreatic adenocarcinoma
0.015807791	312.51	0.551502396	38.46	0	60.54	10.5704	5.819	1.438	79	19	17	2.37	100	High-grade serous ovarian cancer
0	18.16	0.724122496	37.77	1.806	60.59	15.947	0.87	10.733	11	21	30	7.3	13	Intrahepatic cholangiocarcinoma
0.007222006	36.78	0.463579741	30.78	262.988	60.59	14.0712	15.449	5.157	66	5	18	7.3	30	Non BRCA1/BRCA2 familial breast cancer
0.01753145	53.85	0.83706294	31.96	256.07	60.58	0.1	0.784	8.877	45	13	31	7.3	43	Non BRCA1/BRCA2 familial breast cancer
0.018897595	31.51	0.807399809	37.61	1.357	60.6	16.2827	3.361	13.242	17	23	19	7.3	21	Intrahepatic cholangiocarcinoma
0.005667937	154.08	0.276465054	39.41	239.437	60.6	114.0795	57.857	67.298	235	93	17	7.3	165	Non BRCA1/BRCA2 familial breast cancer
0.025494502	19.73	0.429184757	39.14	0	60.6	31.6025	8.522	10.993	55	24	15	7.3	19	Pancreatic adenocarcinoma
0.007529444	41.18	0.533068508	37.3	0	60.6	13.8422	1.938	2.822	17	25	16	7.3	18	Human Diffuse Type Gastric Cancer
0.009634259	131.75	0.490440563	38.95	114.346	60.59	58.1352	18.727	21.9	65	33	19	7.3	103	Pancreatic adenocarcinoma
0.008153055	60.55	0.512882203	39.5	1.82	60.6	33.8199	3.722	5.569	56	23	37	7.3	60	Intrahepatic cholangiocarcinoma
0.017308301	282.5	0.471397053	40.4	238.48	60.6	81.0019	36.983	43.105	148	8	19	7.3	136	Non BRCA1/BRCA2 familial breast cancer
0.01391301	163.45	0.739239176	39.76	139.553	60.6	15.2202	11.758	7.161	86	21	18	2.47	97	Pancreatic adenocarcinoma
0.009138039	99.82	0.664858686	35.17	2.791	60.56	30.2308	9.131	12.018	55	23	20	7.3	63	Human Diffuse Type Gastric Cancer
0.016988865	81.05	0.733783302	36.53	131.232	60.6	25.9469	3.277	0	21	14	19	7.3	22	Pancreatic adenocarcinoma
0.02094888	19.7	0.421331988	38.59	0	60.59	11.8099	8.564	9.85	35	27	30	7.3	17	Intrahepatic cholangiocarcinoma
0.009278534	91.07	0.497076997	38.77	125.312	60.59	44.7347	21.813	18.042	74	14	20	4.52	60	Pancreatic adenocarcinoma
0.015257891	81.81	0.2627033	37.05	178.062	60.6	69.4238	22.388	20.293	98	86	18	7.3	67	Human Diffuse Type Gastric Cancer
0.003105295	16.33	0.258894058	32.15	0	60.6	26.663	12.951	9.738	31	34	20	7.3	28	Human Diffuse Type Gastric Cancer
0.009309526	14.98	0.433413728	33.12	262.422	60.57	21.6178	4.4	5.77	29	21	38	7.3	13	Intrahepatic cholangiocarcinoma
0.008589672	36.57	0.434418345	37.35	0	60.6	28.2095	5.442	3.425	27	21	21	7.3	20	Human Diffuse Type Gastric Cancer
0.01271546	14.81	0.312887232	35.91	264.554	60.59	62.7552	19.056	16.041	80	93	24	7.3	52	Non BRCA1/BRCA2 familial breast cancer
0.017635626	21.65	0.426038077	36.39	246.025	60.6	25.3949	1.861	11.64	29	20	36	7.3	45	Intrahepatic cholangiocarcinoma
0.015176779	25.23	0.34860802	33.12	0	60.6	33.3678	5.282	10.799	51	22	36	7.3	50	Intrahepatic cholangiocarcinoma
0.013188542	99.08	0.425004367	37.25	161.926	60.6	48.6901	28.892	29.983	109	23	16	7.3	106	Human Diffuse Type Gastric Cancer
0.013298234	36.16	0.296467074	31.42	0	60.59	29.2573	11.014	20.684	43	18	17	7.3	33	Human Diffuse Type Gastric Cancer
0.012507848	28.61	0.432841919	36.55	235.455	60.58	35.1648	12.501	9.875	48	18	24	7.3	25	Non BRCA1/BRCA2 familial breast cancer
0	45.89	0.57690864	36.26	131.756	60.6	38.1688	3.491	13.95	78	16	18	4.66	72	Pancreatic adenocarcinoma
0.017848431	102.33	0.472864631	37.75	160.915	60.6	44.5959	14.787	15.523	61	7	14	4.1	66	Human Diffuse Type Gastric Cancer
0.007316765	38.6	0.422396612	38.88	0.678	60.6	7.6674	2.593	8.347	17	27	16	7.3	17	Human Diffuse Type Gastric Cancer
0	25.1	0.327250242	36.59	222.627	60.6	31.9131	3.248	6.488	47	34	23	7.3	40	Non BRCA1/BRCA2 familial breast cancer
0.108934513	47.26	0.16230265	28.43	213.222	60.6	60.6194	22.284	30.119	80	16	24	7.3	52	Human Diffuse Type Gastric Cancer
0	387.48	0.600976174	33.68	158.778	60.59	108.0048	69.105	44.763	186	10	18	7.3	204	High-grade serous ovarian cancer
0	50.85	0.458192843	35.73	244.026	60.6	25.1561	8.724	6.006	66	16	21	7.3	80	Non BRCA1/BRCA2 familial breast cancer
0.013386241	701.12	0.628457375	0.49	0	60.6	0.1	2.174	0.733	118	89	16	2.57	82	Pancreatic adenocarcinoma
0.165553726	27.88	0.314763729	33.91	194.825	60.6	38.4051	15.717	22.608	60	34	22	7.3	54	Human Diffuse Type Gastric Cancer
0.026512506	15.22	0.327535167	32.45	0	60.6	17.5534	3.372	8.255	48	9	39	7.3	18	Intrahepatic cholangiocarcinoma
0	14.74	0.319629813	33.44	3.532	60.6	19.482	3.826	5.616	47	23	34	7.3	15	Intrahepatic cholangiocarcinoma
0.015649216	96.7	0.758761875	39.34	131.429	60.6	23.6451	3.367	4.161	60	29	16	7.29	68	Pancreatic adenocarcinoma
0.015363249	126.66	0.527347515	41.23	252.664	60.59	48.776	36.013	26.144	127	12	22	7.3	106	Non BRCA1/BRCA2 familial breast cancer
0.00322908	10.8	0.319800989	34.24	254.026	60.6	31.4989	3.565	8.176	25	32	39	7.29	47	Intrahepatic cholangiocarcinoma
0.003390513	261.51	0.681189767	39.92	117.107	60.6	39.536	18.163	13.203	97	24	17	7.3	94	High-grade serous ovarian cancer
0.011838986	22.83	0.583544462	33.59	388.339	60.6	9.3651	2.586	16.591	42	17	30	7.3	41	Intrahepatic cholangiocarcinoma
0.166049058	170.6	0.308830843	38.2	195.95	60.6	145.2738	65.311	104.767	176	87	18	7.3	172	Human Diffuse Type Gastric Cancer
0.008216275	39.14	0.604406162	37.46	1.593	60.59	28.8519	2.604	10.482	63	13	38	7.3	58	Intrahepatic cholangiocarcinoma
0.004673414	63.41	0.442655672	40.01	0	60.6	15.4494	8.409	8.147	65	23	19	7.3	60	Human Diffuse Type Gastric Cancer
0	21.55	0.435557417	39.28	1.392	60.6	11.3876	6.937	7.628	39	18	28	7.3	58	Intrahepatic cholangiocarcinoma
0.007089164	22.71	0.245784364	36.53	244.919	60.6	65.5785	31.157	26.231	93	51	18	7.29	87	Non BRCA1/BRCA2 familial breast cancer
0	38.39	0.478219254	40.02	125.941	60.6	39.1279	16.874	11.87	44	18	16	7.3	53	Pancreatic adenocarcinoma
0.006335852	181.09	0.27312789	35.09	164.643	60.6	268.5922	54.991	125.469	218	93	15	4.35	230	Human Diffuse Type Gastric Cancer
0	152.5	0.665401142	0.36	2.097	60.6	0.1	3.004	0.42	32	73	19	7.3	29	Pancreatic adenocarcinoma
0.024468231	135.86	0.469612894	37.88	236.707	60.59	58.9138	32.928	29.036	100	20	19	7.29	120	Non BRCA1/BRCA2 familial breast cancer
0.040723293	126.57	0.368344881	37.86	187.991	60.6	51.6692	25.68	24.528	100	7	18	4.42	95	Human Diffuse Type Gastric Cancer
0.011417245	44.41	0.297182494	38.49	151.118	60.6	73.033	42.135	26.14	116	92	17	7.3	99	Pancreatic adenocarcinoma
0.007806744	15.32	0.395953473	36.93	0	60.6	25.8025	2.715	9.044	40	21	17	7.3	14	Human Diffuse Type Gastric Cancer
0.006865928	144.44	0.702907229	38.72	111.385	60.6	26.9414	11.96	24.095	80	19	22	7.3	78	Pancreatic adenocarcinoma
0.166230065	60.99	0.173850173	25.92	180.084	60.6	60.284	21.531	39.317	96	52	27	4.54	87	Human Diffuse Type Gastric Cancer
0.166270945	52.23	0.198824178	34.18	190.522	60.6	53.2476	21.295	30.365	104	93	17	7.3	58	Human Diffuse Type Gastric Cancer
0.011484227	31.85	0.579601794	38.32	0.777	60.6	22.2709	2.878	10.626	52	25	31	7.3	50	Intrahepatic cholangiocarcinoma
0.006748096	16.64	0.252091944	22.47	121.677	60.6	39.1502	23.107	19.504	58	88	10	7.29	62	Pancreatic adenocarcinoma
0.011470925	159.33	0.566907557	37.77	254.254	60.6	34.4443	14.98	25.203	90	25	23	4.24	72	Human Diffuse Type Gastric Cancer
0.156774088	290.12	0.445078483	39.92	185.155	60.6	145.9469	58.856	73.352	173	16	20	7.29	198	Human Diffuse Type Gastric Cancer
0.014405529	16.37	0.280644064	35.51	3.413	60.6	15.9715	5.73	10.427	55	24	30	7.3	56	Intrahepatic cholangiocarcinoma
0.005783549	73.74	0.82347983	39.47	255.52	60.58	5.5203	2.623	12.389	52	19	25	7.3	25	Non BRCA1/BRCA2 familial breast cancer
0.018020706	27.51	0.457542057	40.6	121.746	60.6	26.8061	10.116	16.801	43	26	10	7.3	50	Pancreatic adenocarcinoma
0.025362543	38.56	0.439947516	35.61	264.915	60.6	26.456	5.509	18.673	46	17	23	7.3	33	Intrahepatic cholangiocarcinoma
0.016992388	43.92	0.238535116	34.54	261.221	60.6	35.3407	15.79	23.453	87	30	20	7.3	60	Non BRCA1/BRCA2 familial breast cancer
0.028239662	275.55	0.552424703	34.13	153.552	60.59	106.6431	48.743	50.967	241	24	19	2.85	209	High-grade serous ovarian cancer
0.012517733	168.15	0.642648135	37.2	162.693	60.6	27.0465	13.096	24.734	86	6	13	3.39	91	Human Diffuse Type Gastric Cancer
0.013709461	11.03	0.134066051	37.03	229.348	60.59	60.3441	29.547	22.867	79	87	22	7.3	69	Non BRCA1/BRCA2 familial breast cancer
0.019608812	47.38	0.742483595	34.32	338.282	60.59	21.9686	4.625	8.083	15	16	32	7.3	54	Intrahepatic cholangiocarcinoma
0.021862795	28.27	0.195685234	26.78	282.999	60.6	37.9474	17.578	19.27	60	69	12	7.3	65	Pancreatic adenocarcinoma
0	61.56	0.227425636	33.08	190.033	60.59	170.7668	35.978	64.8	118	93	18	7.3	132	Human Diffuse Type Gastric Cancer
0.003187586	58.68	0.713712338	37.7	0	60.58	26.0393	2.309	2.043	52	17	21	7.3	19	Human Diffuse Type Gastric Cancer
0.007610677	14.11	0.204744961	32.5	250.142	60.6	24.6054	10.573	15.487	43	89	22	7.3	43	Non BRCA1/BRCA2 familial breast cancer
0	39.81	0.304719245	38.68	158.921	60.6	48.0793	15.482	30.467	70	50	14	7.3	84	Human Diffuse Type Gastric Cancer
0	90.68	0.496363791	25.95	119.773	60.6	38.8771	13.095	13.988	67	28	18	7.3	70	Pancreatic adenocarcinoma
0.030257947	35.65	0.248906144	36.94	122.33	60.59	26.3488	14.815	16.639	65	13	15	4.08	38	Pancreatic adenocarcinoma
0.001056114	687.39	0.72636979	0.2	128.841	60.6	0.6303	4.049	0.647	108	93	15	2.87	103	Pancreatic adenocarcinoma
0.026249855	55.33	0.572975686	37.16	1.457	60.6	27.0244	1.921	8.317	54	12	17	4.51	22	Human Diffuse Type Gastric Cancer
0	48.98	0.703333942	38.19	1.248	60.6	30.7816	6.932	12.126	12	19	16	7.3	18	Human Diffuse Type Gastric Cancer
0.01115102	228.22	0.450475199	40.19	228.346	60.59	71.0568	45.518	42.448	193	25	20	7.29	84	Non BRCA1/BRCA2 familial breast cancer
0.028287793	65.18	0.397498928	38.04	249.087	60.59	15.2355	5.797	12.603	52	24	24	7.3	38	Non BRCA1/BRCA2 familial breast cancer
0.014241426	44.92	0.609228283	38.06	132.935	60.6	29.9149	8.921	8.862	30	28	19	4.54	75	Pancreatic adenocarcinoma
0.022650475	176.44	0.56367392	36.7	118.505	60.58	54.6142	25.43	31.922	124	15	18	7.3	84	High-grade serous ovarian cancer
0	25.58	0.277215278	34.89	258.153	60.6	20.8786	6.598	15.548	52	30	20	7.3	38	Intrahepatic cholangiocarcinoma
0.004091336	12.87	0.260059545	35.02	1.347	60.6	24.4062	13.823	5.767	54	14	23	7.3	55	Intrahepatic cholangiocarcinoma
0	17.04	0.252112904	30.77	246.648	60.59	41.0398	10.078	4.584	67	23	25	7.3	47	Non BRCA1/BRCA2 familial breast cancer
0.090526546	107.4	0.864855906	37.98	0	60.6	18.2281	7.481	12.784	38	4	18	4.2	47	Human Diffuse Type Gastric Cancer
0.005928062	114.54	0.398899549	40.16	1.523	60.6	59.7274	19.572	22.358	97	17	21	7.29	92	Human Diffuse Type Gastric Cancer
0.001051902	70.67	0.336218935	37.67	192.965	60.6	24.556	11.332	17.605	74	4	15	3.86	50	Human Diffuse Type Gastric Cancer
0.025649351	116.47	0.642112679	0.82	1.918	60.6	2.3703	2.357	8.126	46	35	21	2.56	40	Intrahepatic cholangiocarcinoma
0.007008545	142.17	0.271121197	39.53	144.726	60.6	107.2059	44.203	57.605	133	67	17	7.3	138	Human Diffuse Type Gastric Cancer
0.024919274	21.37	0.558436849	38.32	0.581	60.6	27.7849	5.05	6.987	18	21	28	7.3	13	Intrahepatic cholangiocarcinoma
0.020687637	99.22	0.596161481	0.2	0	60.6	14.7315	0.633	8.179	24	89	18	4.38	43	Pancreatic adenocarcinoma
0	23.79	0.450320127	21.36	117.486	60.6	15.2532	24.835	10.889	36	13	16	7.3	26	Pancreatic adenocarcinoma
0.002763007	27.72	0.170990976	36.5	188.582	60.58	45.3551	28.2	26.594	72	28	18	4.45	67	Human Diffuse Type Gastric Cancer
0.009475573	15.28	0.331461774	35.69	5.514	60.6	35.5595	4.292	5.159	32	37	28	7.3	26	Intrahepatic cholangiocarcinoma
0.01136246	169.18	0.61589955	36.38	176.996	60.6	43.6033	7.41	22.92	80	14	19	7.3	76	Human Diffuse Type Gastric Cancer
0.009283325	35.24	0.467757112	37.53	244.499	60.6	21.6117	3.245	6.436	68	10	20	7.3	20	Intrahepatic cholangiocarcinoma
0.012258985	289.03	0.3410475	36.98	158.037	60.6	203.9915	38.994	92.392	195	92	19	7.3	271	High-grade serous ovarian cancer
0	21.33	0.347398418	38.47	0	60.6	14.9762	7.894	3.71	60	26	21	7.3	60	Human Diffuse Type Gastric Cancer
0.157752437	62.56	0.211271892	39.07	154.571	60.6	115.1727	33.806	34.491	106	93	21	7.3	86	Human Diffuse Type Gastric Cancer
0.164805639	73.87	0.31163567	36.62	258.457	60.6	104.5625	32.882	48.811	146	21	18	7.3	113	Non BRCA1/BRCA2 familial breast cancer
0.011770795	17.83	0.401493037	36.78	222.285	60.6	31.0237	16.747	18.943	63	60	19	7.3	37	Non BRCA1/BRCA2 familial breast cancer
0	32.98	0.522350504	37.37	0.297	60.6	11.1483	1.621	12.046	76	6	29	7.3	14	Intrahepatic cholangiocarcinoma
0.023013326	172.3	0.616693265	40	127.032	60.6	79.1811	31.38	33.911	152	29	19	7.3	126	High-grade serous ovarian cancer
0	164.93	0.340811496	39.18	179.026	60.6	147.0661	72.341	71.727	265	84	20	7.3	245	Human Diffuse Type Gastric Cancer
0	199.44	0.575633256	38.88	232.794	60.6	7.8893	2.359	0.993	67	5	19	2.51	58	Non BRCA1/BRCA2 familial breast cancer
0.01477858	307.58	0.947002301	21.67	155.287	60.6	15.8981	3.176	2.488	110	23	17	2.38	90	High-grade serous ovarian cancer
0	483.93	0.527391778	37.57	184.847	60.6	158.106	77.026	61.517	237	24	20	7.3	217	High-grade serous ovarian cancer
0.185474865	118.4	0.26727112	33.34	188.081	60.59	148.2701	36.088	66.885	212	75	20	7.3	146	Human Diffuse Type Gastric Cancer
0.017068426	19.46	0.362515118	34.21	5.229	60.59	28.3217	4.149	9.697	38	24	34	7.3	30	Intrahepatic cholangiocarcinoma
0	25.52	0.364530591	34.57	3.774	60.6	31.4676	9.769	9.27	42	24	27	7.3	19	Intrahepatic cholangiocarcinoma
0	276.73	0.406391989	39.04	190.343	60.58	134.5365	44.535	51.672	190	19	18	7.3	154	Human Diffuse Type Gastric Cancer
0.000535958	29	0.209855266	38.04	234.514	60.6	45.4925	14.099	14.898	60	43	16	7.3	55	Human Diffuse Type Gastric Cancer
0.020102622	147.05	0.47956915	29.9	206.594	60.59	29.679	31.442	11.914	113	89	17	7.3	117	Pancreatic adenocarcinoma
0	28.72	0.442841878	36.64	220.203	60.6	33.0859	3.531	16.847	26	9	29	7.3	16	Non BRCA1/BRCA2 familial breast cancer
0.017014373	11.74	0.190706383	35.72	259.533	60.6	44.6615	17.244	13.739	46	20	22	7.3	57	Non BRCA1/BRCA2 familial breast cancer
0.003801827	18	0.234225635	32.41	251.569	60.6	32.3837	8.605	13.346	30	22	33	7.3	54	Non BRCA1/BRCA2 familial breast cancer
0.004586147	74.57	0.585362121	35.63	0	60.6	11.5483	3.273	11.461	69	15	18	7.3	24	Human Diffuse Type Gastric Cancer
0	122.36	0.44661077	27.77	138.939	60.59	103.1208	41.903	38.982	140	12	20	3.57	136	Human Diffuse Type Gastric Cancer
0.016458122	14.72	0.29772572	37.35	0	60.58	29.8782	5.323	10.067	52	5	23	4.55	17	Intrahepatic cholangiocarcinoma
0.010623088	73.11	0.741170667	37.3	144.559	60.6	6.8569	2.465	11.858	57	23	18	7.29	34	Pancreatic adenocarcinoma
0.002713699	81.3	0.328463518	35.5	189.86	60.6	75.481	25.269	25.363	99	23	19	7.3	101	Human Diffuse Type Gastric Cancer
0.000237407	180.78	0.416965135	25	130.713	60.6	3.4329	1.98	4.495	69	93	17	7.3	89	Pancreatic adenocarcinoma
0	61.04	0.44669972	37.62	138.829	60.6	36.4836	8.934	14.583	50	20	17	7.3	33	Pancreatic adenocarcinoma
0.020541269	48.87	0.441037255	37.35	160.319	60.59	19.6735	12.859	6.046	23	23	22	4.54	26	Pancreatic adenocarcinoma
0.017488846	24.47	0.194877337	34.86	256.915	60.6	47.2751	26.075	18.081	99	66	24	7.3	77	Non BRCA1/BRCA2 familial breast cancer
0	36.07	0.320911832	32.56	194.707	60.6	27.03	14.921	13.93	47	23	24	7.3	44	Intrahepatic cholangiocarcinoma
0.051321264	336.66	0.305015674	37.78	152.585	60.59	202.3379	45.942	124.761	275	30	15	3.09	303	High-grade serous ovarian cancer
0	35.7	0.228576822	34.01	0.53	60.6	32.7401	15.713	22.417	47	33	19	7.3	66	Human Diffuse Type Gastric Cancer
0.021769613	11.79	0.253350977	40.06	225.393	60.59	25.2651	12.993	15.336	41	21	16	7.3	41	Non BRCA1/BRCA2 familial breast cancer
0.021009693	800.38	0.48461675	32.42	0	60.49	29.137	20.627	9.265	246	92	16	7.3	198	High-grade serous ovarian cancer
0.002422408	15.24	0.299232475	37.24	0	60.6	29.7275	9.698	9.307	60	41	19	7.3	45	Human Diffuse Type Gastric Cancer
1.10E-05	35.21	0.390057331	36.33	0	60.6	19.1591	8.984	19.7	61	19	17	7.3	35	Human Diffuse Type Gastric Cancer
0.004250591	100.44	0.611050667	39.34	136.589	60.6	4.7818	6.136	4.371	62	48	16	7.3	47	Pancreatic adenocarcinoma
0.001711651	235.88	0.60040984	37.66	188.343	60.6	49.2879	17.019	28.131	101	13	20	7.3	107	Human Diffuse Type Gastric Cancer
0.016174029	9.22	0.14477144	34.17	0.224	60.6	29.7077	13.035	11.448	47	52	18	7.3	21	Human Diffuse Type Gastric Cancer
0.176780206	40.63	0.30143223	33.21	250.881	60.6	47.4444	26.144	24.341	80	72	22	7.3	57	Non BRCA1/BRCA2 familial breast cancer
0.007044045	166.47	0.511251801	39.63	4.789	60.59	32.9812	12.693	24.986	68	30	17	7.3	74	Human Diffuse Type Gastric Cancer
0.013288754	28.32	0.498293865	33.59	0	60.6	19.6373	2.897	9.02	10	21	26	7.3	10	Intrahepatic cholangiocarcinoma
0.009788288	48	0.283887702	36.55	173.518	60.58	60.5429	15.015	18.829	71	39	18	7.3	63	Human Diffuse Type Gastric Cancer
0	137.64	0.417240173	37.05	124.729	60.6	48.1403	25.086	19.204	94	17	17	3.17	101	Pancreatic adenocarcinoma
0.001657051	105.06	0.357713369	37.73	223.272	60.6	64.0582	30.687	30.648	129	29	19	7.3	104	Non BRCA1/BRCA2 familial breast cancer
0.007670416	68.35	0.300702761	27.8	127.678	60.58	77.116	28.543	38.541	93	3	20	3.27	97	Pancreatic adenocarcinoma
0.021424861	12.14	0.299318477	37.09	252.594	60.59	45.1629	14.004	6.935	55	23	27	7.3	27	Non BRCA1/BRCA2 familial breast cancer
0.017983257	13.26	0.30930303	33.46	0.229	60.6	19.7456	4.929	8.1	14	16	36	7.3	10	Intrahepatic cholangiocarcinoma
0.156964317	37.7	0.429946558	33.3	242.987	60.6	64.3504	31.387	28.814	88	93	28	7.3	71	Human Diffuse Type Gastric Cancer
0.012301856	35.04	0.388203512	35.66	247.225	60.6	34.0559	17.888	15.279	40	21	21	7.3	50	Non BRCA1/BRCA2 familial breast cancer
0.020044825	473.72	0.612252098	31.21	174.827	60.6	110.6934	70.046	51.348	133	29	19	7.29	225	High-grade serous ovarian cancer
0.012415885	189.21	0.733381807	38.76	127.824	60.6	38.9398	12.558	11.757	125	20	20	7.3	96	High-grade serous ovarian cancer
0	145.65	0.351376455	34.86	188.886	60.6	149.8619	71.409	62.97	193	93	16	7.3	140	Human Diffuse Type Gastric Cancer
0.026050526	87.39	0.353050819	34.99	164.7	60.6	102.4914	38.803	46.506	135	81	19	7.3	124	Human Diffuse Type Gastric Cancer
0.03333652	24.75	0.172688306	35.21	126.459	60.6	33.4253	11.969	16.373	54	68	18	7.3	55	Pancreatic adenocarcinoma
0.010907875	393.32	0.693254922	37.09	131.135	60.6	32.3275	22.369	16.908	105	29	20	7.29	120	High-grade serous ovarian cancer
0.003820784	11.16	0.430125351	34.53	0	60.6	18.2735	14.742	14.402	50	36	19	7.3	68	Human Diffuse Type Gastric Cancer
0	8.25	0.229772296	33.35	193.116	60.6	28.091	6.659	9.787	54	28	35	7.3	51	Intrahepatic cholangiocarcinoma
0.009697307	18.48	0.582125638	36.59	1.322	60.6	29.506	5.077	6.099	10	23	21	7.3	11	Human Diffuse Type Gastric Cancer
0.01063944	79.11	0.317801324	36.33	196.692	60.6	45.156	37.987	35.641	101	49	13	7.29	86	Human Diffuse Type Gastric Cancer
0.005504566	46.15	0.741460013	23.65	219.948	60.59	11.7182	4.542	3.254	56	23	7	7.3	16	Pancreatic adenocarcinoma
0.014518759	27.55	0.296506765	33.94	249.426	60.6	23.5185	7.757	11.45	58	19	21	7.3	59	Non BRCA1/BRCA2 familial breast cancer
0	17.71	0.304876575	34.33	1.481	60.6	37.1072	4.726	8.475	38	31	37	7.3	42	Intrahepatic cholangiocarcinoma
0.015597149	69.17	0.217353073	33.46	176.26	60.6	101.1622	50.07	54.352	135	93	17	7.3	123	Human Diffuse Type Gastric Cancer
0	16.65	0.154198454	37.49	244.323	60.6	42.8785	23.359	16.625	71	50	16	7.3	69	Non BRCA1/BRCA2 familial breast cancer
0.011093371	18.21	0.40885966	24.41	126.157	60.6	92.2138	31.153	29.957	86	91	7	7.3	79	Pancreatic adenocarcinoma
0.003294792	307.85	0.574830168	35.3	119.756	60.58	85.144	62.267	47.406	154	33	14	7.3	248	High-grade serous ovarian cancer
0	45.25	0.209264017	33.58	165.102	60.6	70.6099	30.538	32.811	53	68	19	7.3	55	Human Diffuse Type Gastric Cancer
0.001703391	60.2	0.49375562	35.98	0.201	60.6	33.3489	2.554	10.936	37	21	19	7.3	41	Human Diffuse Type Gastric Cancer
0.007559966	15.75	0.408022724	32.53	5.105	60.6	32.7977	7.337	14.017	50	29	33	7.3	53	Intrahepatic cholangiocarcinoma
0.000999768	13.02	0.357847818	37.18	142.633	60.6	25.1931	6.019	6.299	51	23	17	7.3	20	Human Diffuse Type Gastric Cancer
0	15.86	0.246595353	31.56	368.434	60.6	14.1236	4.676	5.671	35	26	29	7.3	52	Intrahepatic cholangiocarcinoma
0.017410984	7.04	0.360383281	37.72	231.299	60.5	20.0071	13.971	10.628	56	21	18	7.3	19	Non BRCA1/BRCA2 familial breast cancer
0.015009839	124.18	0.604956704	35.11	148.058	60.6	37.3667	13.945	17.765	49	30	19	7.3	70	Human Diffuse Type Gastric Cancer
0	351.76	0.525378475	38.95	226.737	60.6	116.4673	48.96	41.771	181	21	15	7.29	299	High-grade serous ovarian cancer
0.010181129	14.86	0.461784686	33.05	308.821	60.59	27.0772	10.796	6.743	70	26	40	7.3	62	Intrahepatic cholangiocarcinoma
0.172650049	64.79	0.176124669	32.7	257.293	60.6	101.0097	32.932	50.995	142	93	19	7.3	85	Non BRCA1/BRCA2 familial breast cancer
0.031413676	70.32	0.30904294	29.92	152.055	60.6	55.8172	29.803	22.224	57	22	20	7.3	88	Pancreatic adenocarcinoma
0.022676863	597.61	0.729139501	31.51	188.455	60.6	114.1927	35.641	54.443	258	22	16	2.52	188	High-grade serous ovarian cancer
0.175802666	68.76	0.223255489	34.56	178.444	60.6	68.6574	33.473	41.849	104	62	15	7.3	88	Human Diffuse Type Gastric Cancer
0.015494965	47.17	0.586393748	37.25	0	60.59	20.8708	0.29	5.748	17	25	23	7.3	52	Intrahepatic cholangiocarcinoma
0.042432996	29.62	0.284363086	37.56	1.549	60.6	54.0069	17.258	24.251	66	40	14	7.3	55	Human Diffuse Type Gastric Cancer
0.166357144	15.11	0.324245889	31.9	301.022	60.6	32.7263	5.621	14.52	62	23	27	7.3	23	Intrahepatic cholangiocarcinoma
0.101144665	132.46	0.443887196	38.77	258.412	60.6	59.3309	35.92	30.794	88	14	22	7.3	122	Non BRCA1/BRCA2 familial breast cancer
0.004658937	21.41	0.254468498	36.1	200.225	60.59	24.605	17.241	24.371	65	34	24	7.3	38	Intrahepatic cholangiocarcinoma
0.003483383	343.71	0.470540998	38.36	146.587	60.6	91.1835	43.052	52.816	175	22	23	7.3	197	Human Diffuse Type Gastric Cancer
0.002040798	24.66	0.349942579	35.85	2.884	60.59	33.4715	18.608	18.148	51	63	14	7.3	52	Human Diffuse Type Gastric Cancer
0.001666963	97.63	0.257629917	37.66	142.512	60.59	222.8658	46.571	104.949	226	93	19	7.3	237	High-grade serous ovarian cancer
0.022883976	28.93	0.560567775	37.96	0	60.58	2.8025	2.011	5.739	14	9	29	4.42	18	Intrahepatic cholangiocarcinoma
0.035328502	29.6	0.374674794	33.73	3.173	60.6	17.7672	8.691	13.621	76	16	25	7.3	68	Intrahepatic cholangiocarcinoma
0.014138752	123.94	0.692157198	36.69	225.483	60.6	23.566	5.15	9.062	52	21	20	7.29	44	Non BRCA1/BRCA2 familial breast cancer
0	5.07	0.103927349	32.52	260.031	60.6	20.4837	9.154	8.041	51	73	27	7.3	49	Intrahepatic cholangiocarcinoma
0.0560238	129.18	0.701087936	38.47	244.973	60.6	20.3097	7.1	9.123	48	3	20	4.16	48	Non BRCA1/BRCA2 familial breast cancer
0.106963194	35.9	0.458179728	35.8	189.021	60.6	56.42	8.936	16.131	29	30	15	7.3	37	Human Diffuse Type Gastric Cancer
0.002765178	52.58	0.425255017	35.16	3.901	60.6	32.9372	7.207	9.414	50	23	25	7.3	61	Intrahepatic cholangiocarcinoma
0.008277996	10.35	0.393477753	38.59	0	60.58	7.4806	3.536	7.992	13	34	17	7.3	13	Pancreatic adenocarcinoma
0	155.11	0.286031003	39.8	125.219	60.6	114.6119	69.354	56.943	190	91	16	2.8	176	Pancreatic adenocarcinoma
0.185925027	185.63	0.247194275	38.41	173.64	60.6	207.6812	54.865	82.191	244	93	19	7.3	217	Human Diffuse Type Gastric Cancer
0.005558908	31.72	0.410725961	37.65	128.137	60.58	37.8469	6.699	8.161	59	18	16	7.3	57	Pancreatic adenocarcinoma
0.004267862	25.59	0.274612802	31.86	302.651	60.6	21.8974	10.524	5.456	35	32	31	7.3	40	Intrahepatic cholangiocarcinoma
0.015029394	54.25	0.262184202	34.48	249.177	60.6	45.5961	12.585	14.912	59	18	22	7.3	60	Non BRCA1/BRCA2 familial breast cancer
0	14.72	0.283414875	37.76	0	60.6	31.4088	5.851	13.027	32	27	19	7.3	41	Human Diffuse Type Gastric Cancer
0.009222121	70.15	0.654736267	40.21	0.325	60.6	27.1543	3.742	8.568	62	27	19	7.3	60	Human Diffuse Type Gastric Cancer
0.000942792	469.53	0.497667679	35.31	190.343	60.6	143.3635	57.446	46.871	184	11	14	7.3	262	High-grade serous ovarian cancer
0	23.73	0.246915967	37.42	222.801	60.6	32.2958	11.623	13.898	46	29	19	7.3	37	Non BRCA1/BRCA2 familial breast cancer
0.004487939	67.57	0.799307738	19.65	128.216	60.6	17.4998	6.425	7.738	17	23	15	4.43	19	Pancreatic adenocarcinoma
0.006428115	64.83	0.637894968	37.44	5.958	60.6	1.342	1.096	8.492	50	17	29	7.3	41	Intrahepatic cholangiocarcinoma
0.013260692	68.79	0.584390151	39.23	0	60.6	9.484	4.691	2.789	54	17	19	7.3	19	Intrahepatic cholangiocarcinoma
0.016704474	27.91	0.400930943	33.67	194.059	60.59	18.2472	7.737	11.808	55	19	23	7.3	25	Intrahepatic cholangiocarcinoma
0.00425539	48.02	0.339762951	37.62	0	60.6	49.0898	19.627	26.719	67	21	22	3.24	76	Human Diffuse Type Gastric Cancer
0	13.49	0.279376338	34.15	252.088	60.6	25.2232	10.041	13.753	51	19	23	7.3	43	Non BRCA1/BRCA2 familial breast cancer
0.01436096	574.37	0.720461209	0.2	0	60.6	6.6965	0.283	2.665	179	15	18	2.36	130	High-grade serous ovarian cancer
0.001083749	16.41	0.420887534	36.64	0	60.59	37.2439	7.705	8.128	43	22	17	7.3	42	Human Diffuse Type Gastric Cancer
0.002772893	76.79	0.60367178	36.72	1.244	60.6	27.6778	6.231	7.136	59	21	23	7.3	72	Intrahepatic cholangiocarcinoma
0.004797592	156.23	0.844502605	38.34	132.69	60.58	11.3827	7.571	7.718	65	6	18	3.11	58	Pancreatic adenocarcinoma
0	16.04	0.525391321	34.66	232.114	60.59	24.4976	8.177	4.659	47	30	33	7.3	59	Non BRCA1/BRCA2 familial breast cancer
0	68.98	0.725840916	36.91	256.047	60.6	40.7029	12.58	13.57	40	20	22	7.3	34	Human Diffuse Type Gastric Cancer
0.007094866	9.83	0.263733131	36.5	0	60.6	19.4922	7.58	9.96	37	17	21	7.3	15	Human Diffuse Type Gastric Cancer
0.012604602	15.96	0.333904719	33.88	250.714	60.6	26.2553	4.507	1.562	40	27	28	7.3	41	Intrahepatic cholangiocarcinoma
0.006514052	71.06	0.171829186	20.89	105.116	60.59	108.5471	52.183	64.175	171	90	19	7.3	168	Pancreatic adenocarcinoma
0.164636947	29.51	0.318690895	37.13	1.205	60.6	49.1045	23.143	16.806	55	75	20	7.3	52	Human Diffuse Type Gastric Cancer
0.001849856	89.97	0.332402229	38.01	237.944	60.59	43.3165	21.583	17.883	100	27	16	7.3	79	Human Diffuse Type Gastric Cancer
0.006590726	101.23	0.276757901	38.41	136.073	60.6	89.6722	32.981	50.546	146	64	19	7.3	148	High-grade serous ovarian cancer
0.170097214	29.66	0.292650136	36.55	0	60.59	35.6688	6.9	10.167	33	27	20	7.3	17	Intrahepatic cholangiocarcinoma
0	51.89	0.332777859	39.37	169.248	60.6	38.3756	20.41	15.99	62	21	17	7.3	41	Pancreatic adenocarcinoma
0.025184892	108.79	0.39304494	37.46	232.154	60.49	89.381	37.443	27.97	153	88	20	7.3	109	Non BRCA1/BRCA2 familial breast cancer
0.007782978	33.42	0.369272404	37.86	3.129	60.6	14.161	6.631	10.407	64	14	19	7.3	23	Human Diffuse Type Gastric Cancer
0.015836588	211.87	0.709570708	37.09	139.857	60.6	32.4504	8.753	13.807	93	10	17	2.91	102	Human Diffuse Type Gastric Cancer
0.004444085	19.13	0.197564385	31.79	0	60.57	16.6769	9.564	13.998	46	46	20	7.3	29	Intrahepatic cholangiocarcinoma
0.002417396	483.9	0.469601195	37.36	156.024	60.6	147.5284	63.738	63.147	239	18	18	7.29	162	High-grade serous ovarian cancer
0	92.47	0.350370977	36.99	243.454	60.6	55.3227	31.43	26.274	104	20	21	7.3	104	Non BRCA1/BRCA2 familial breast cancer
0.062347203	70.59	0.498635908	35.6	2.192	60.58	10.623	6.885	6.306	35	22	19	7.3	30	Human Diffuse Type Gastric Cancer
0.005252592	32.66	0.351737904	33.04	166.867	60.59	44.1578	40.164	29.108	90	93	17	7.3	41	Human Diffuse Type Gastric Cancer
0.001875742	35.49	0.2545888	36.9	161.128	60.6	52.0298	22.656	25.524	63	82	17	7.3	80	Pancreatic adenocarcinoma
0.012949774	6.1	0.343109191	33.71	231.825	60.58	28.3288	9.994	5.686	61	45	21	7.3	36	Non BRCA1/BRCA2 familial breast cancer
0.107444177	93.08	0.327270039	38.34	176.864	60.6	47.9541	21.716	19.168	58	25	20	7.3	81	Human Diffuse Type Gastric Cancer
0.005305358	21.11	0.386390868	32.09	7.507	60.58	31.9169	8.292	5.448	71	19	42	7.3	43	Intrahepatic cholangiocarcinoma
0.005614037	168.33	0.487354385	35.66	241.076	60.59	91.1807	35.111	37.523	111	22	20	7.3	131	Non BRCA1/BRCA2 familial breast cancer
0.002638524	32.85	0.568924023	39.4	2.251	60.6	24.3233	4.761	7.719	41	18	20	7.3	16	Human Diffuse Type Gastric Cancer
0.026080716	79.37	0.421863844	36.3	1.378	60.47	2.511	2.716	8.704	33	19	19	7.3	18	Intrahepatic cholangiocarcinoma
0.002573052	36.87	0.45499876	32.53	361.035	60.6	22.1673	6.27	10.081	43	16	41	7.3	16	Intrahepatic cholangiocarcinoma
0.003215175	73.28	0.462945208	35.16	0	60.6	27.0888	4.919	15.954	67	12	14	7.3	45	Human Diffuse Type Gastric Cancer
0.014486237	46.86	0.411450295	37.86	0	60.6	20.5412	15.457	9.857	43	29	15	4.48	27	Human Diffuse Type Gastric Cancer
0.015230864	28.08	0.415512524	35.47	2.225	60.6	38.8829	5.801	8.759	61	20	18	7.3	50	Human Diffuse Type Gastric Cancer
0	51.37	0.497610549	38.25	0	60.6	18.3438	7.592	6.423	61	24	20	7.3	52	Human Diffuse Type Gastric Cancer
0	92.49	0.437049543	38.12	176.65	60.6	32.9922	20.096	23.223	72	16	24	7.3	74	Human Diffuse Type Gastric Cancer
0.159847742	36.87	0.15622876	35.42	176.188	60.6	80.3342	26.869	26.062	64	93	19	7.3	75	Human Diffuse Type Gastric Cancer
0.01765084	145.44	0.59240346	0.2	0	60.6	11.8117	6.402	3.691	74	25	16	7.3	72	High-grade serous ovarian cancer
0.171323066	62.31	0.211987818	36.46	253.592	60.6	81.921	49.03	41.285	169	56	23	7.3	126	Non BRCA1/BRCA2 familial breast cancer
0.004858285	235.89	0.639124987	0.35	2.421	60.6	6.865	5.74	2.698	74	12	17	3.19	84	Pancreatic adenocarcinoma
0.001125968	9.83	0.343259142	34.3	4.88	60.6	22.1509	8.35	6.458	43	24	33	7.3	39	Intrahepatic cholangiocarcinoma
0.011490885	28.9	0.292250775	39.03	216.646	60.6	43.4494	26.527	16.329	69	20	11	7.3	54	Non BRCA1/BRCA2 familial breast cancer
0.014121841	27.52	0.362093305	37.1	0	60.59	27.6628	10.458	13.725	45	14	19	7.3	50	Human Diffuse Type Gastric Cancer
0.01420781	357.07	0.607802205	0.62	126.978	60.59	2.0893	2.282	3.274	84	89	18	7.3	96	Pancreatic adenocarcinoma
0.010249794	75.96	0.481893337	36.33	273.711	60.6	24.6437	10.406	8.738	53	18	23	7.3	58	Non BRCA1/BRCA2 familial breast cancer
0.007675091	63.03	0.300815076	35.83	164.282	60.6	64.658	25.764	41.159	109	59	22	7.3	78	Human Diffuse Type Gastric Cancer
0	22.49	0.258034903	32.42	4.333	60.6	20.6214	5.862	11.145	56	25	33	7.3	18	Intrahepatic cholangiocarcinoma
0	85.19	0.417491709	37.74	256.071	60.58	55.2133	30.461	14.31	71	14	20	7.29	61	Non BRCA1/BRCA2 familial breast cancer
0	27.58	0.29697045	34.07	292.119	60.6	19.416	8.964	9.223	49	31	33	7.3	49	Intrahepatic cholangiocarcinoma
0.050258749	64.44	0.443718274	35.26	181.278	60.58	21.7006	11.081	16.386	44	21	21	7.3	46	Human Diffuse Type Gastric Cancer
0.029608366	249.23	0.436751974	37.41	181.423	60.6	144.3957	69.817	54.721	189	24	18	7.3	168	Human Diffuse Type Gastric Cancer
0.001283251	47.02	0.54424038	35.64	125.804	60.6	14.2693	3.905	2.812	35	32	17	7.3	59	High-grade serous ovarian cancer
[truncated: 8,003 more rows]
